# Supplementary material for: Integrative analyses of metabolome and transcriptome reveals metabolomic variations and candidate genes involved in sweet cherry (Prunus avium L.) fruit quality during development and ripening
Source: PLoS One. 2021 Nov 15;16(11):e0260004. doi: 10.1371/journal.pone.0260004 (PMC8592472; doi:10.1371/journal.pone.0260004)
Supplement: S2 File — (XLSX) [file pone.0260004.s003.xlsx]

## Sheet: S2 table
The profile of the 263 significant differentially expressed metabolites (DEMs)
VIP>1,P<0.05				The relative content of metabolites was expressed by peak area												QC: quality control
Name	Formula	Molecular Weight	RT [min]	10 DAFBa	10 DAFBb	10 DAFBc	25 DAFBa	25 DAFBb	25 DAFBc	33 DAFBa	33 DAFBb	33 DAFBc	40 DAFBa	40 DAFBb	40 DAFBc	QC1	QC2	QC3	VIP 25 DAFB/10 DAFB	FC 25 DAFB/10 DAFB	P value 25 DAFB/10 DAFB	VIP 33 DAFB/10 DAFB	FC 33 DAFB/10 DAFB	P value 33 DAFB/10 DAFB	VIP 40 DAFB/10 DAFB	FC 40 DAFB/10 DAFB	P value 40 DAFB/10 DAFB	VIP 33 DAFB/25 DAFB	FC 33 DAFB/25 DAFB	P value 33 DAFB/25 DAFB	VIP 40 DAFB/25 DAFB	FC 40 DAFB/25 DAFB	P value 40 DAFB/25 DAFB	VIP 40 DAFB/33 DAFB	FC 40 DAFB/33 DAFB	P value 40 DAFB/33 DAFB	Cluster
Trigonelline	C7 H7 N O2	137.047	0.852	2.76522e+07	2.598e+07	2.65003e+07	3.52927e+07	3.67651e+07	3.13582e+07	6.04379e+07	6.23478e+07	5.29789e+07	5.54877e+07	5.2695e+07	4.95027e+07	6.5583e+07	4.22428e+07	3.71354e+07	1.86106	1.29056	0.0100435	3.1335	2.19343	0.000389619	3.31956	1.96781	0.000136064	4.00106	1.69959	0.00182768	2.51252	1.52477	0.00157014	1.14641	0.897139	0.14556	cluster 3
Guvacine	C6 H9 N O2	127.063	0.88	1.1437e+07	8.72034e+06	8.5934e+06	2.19845e+07	1.69326e+07	1.67103e+07	2.10939e+07	1.8396e+07	2.43382e+07	2.42512e+07	1.94497e+07	1.73925e+07	2.77541e+07	1.31276e+07	1.58413e+07	1.97232	1.93482	0.0101826	1.86193	2.22005	0.00390747	2.06615	2.12493	0.00848342	0.963496	1.14742	0.32398	0.469993	1.09826	0.531549	0.191328	0.957154	0.749146	cluster 3
2-Amino-4-[(4-aminobenzoyl)amino]benzoic acid	C14 H13 N3 O3	271.096	4.637	21358.5	32231.7	29216	3.36479e+06	3.18808e+06	2.82132e+06	2.08989e+06	2.21053e+06	1.9759e+06	238197	345412	352902	799444	434370	451837	1.21538	113.206	4.20734e-05	0.803019	75.7952	6.93717e-06	0.344759	11.3097	0.00156771	0.820757	0.669531	0.00402417	1.00688	0.0999031	6.82816e-05	0.741631	0.149214	2.09815e-05	cluster 4
Ethyl paraben	C9 H10 O3	134.036	4.682	1.42797e+06	1.51037e+06	1.29757e+06	5.51924e+06	5.18039e+06	5.67646e+06	6.98354e+06	7.46168e+06	6.87406e+06	3.70105e+06	3.83261e+06	3.36238e+06	4.7114e+06	2.94925e+06	2.6732e+06	1.38781	3.86602	1.4131e-05	1.33349	5.03299	7.49903e-06	0.972309	2.5723	0.000131689	1.04631	1.30185	0.00208686	0.802664	0.665362	0.000837807	1.03396	0.511088	0.0001089	cluster 4
Monobutyl phthalate	C12 H14 O4	222.089	10.912	3.3326e+06	3.57126e+06	3.23564e+06	5.98581e+06	6.13416e+06	5.33129e+06	8.11721e+06	7.8446e+06	7.56862e+06	4.26389e+06	4.27281e+06	3.84702e+06	6.35745e+06	3.62e+06	3.60858e+06	1.07164	1.72112	0.000788144	1.17968	2.32067	1.83257e-05	0.538957	1.22133	0.0122285	1.15657	1.34835	0.00229667	0.764952	0.709618	0.00400038	1.06988	0.526285	6.18689e-05	cluster 4
N-(2-Methoxybenzoyl)glycine	C10 H11 N O4	209.068	2.007	3.44318e+07	3.53466e+07	3.37169e+07	7.11716e+07	6.8775e+07	5.83143e+07	5.37799e+07	5.38347e+07	5.22798e+07	1.6537e+07	1.44831e+07	1.42255e+07	4.17625e+07	2.07194e+07	2.3462e+07	3.83808	1.91565	0.00135855	2.42196	1.54494	1.10537e-05	2.8892	0.437175	2.38909e-05	2.73525	0.806485	0.0324912	4.277	0.228212	0.000221074	3.4352	0.282972	1.76867e-06	cluster 3
Dibutyl phthalate	C16 H22 O4	278.151	10.911	2.33716e+07	2.39907e+07	2.70963e+07	4.20421e+07	5.08767e+07	3.67549e+07	5.40636e+07	5.50677e+07	5.43753e+07	3.07972e+07	2.93843e+07	2.70057e+07	4.78679e+07	2.63949e+07	2.70793e+07	2.85955	1.74156	0.0126171	3.04404	2.19594	1.53297e-05	1.21275	1.17095	0.0566198	2.4971	1.26091	0.0524058	2.11502	0.672357	0.0293681	2.79735	0.533233	2.43243e-05	cluster 3
2-{2-[5-(Ethoxycarbonyl)-2-morpholinoanilino]-2-oxoethoxy}acetic acid	C17 H22 N2 O7	366.142	4.375	1.40147e+06	1.42844e+06	1.39448e+06	3.21402e+06	3.43686e+06	2.99008e+06	5.23306e+06	4.81501e+06	4.65025e+06	2.3666e+06	2.09611e+06	2.07772e+06	3.47824e+06	1.91225e+06	1.98084e+06	0.92849	2.28221	0.00015297	1.04268	3.4794	3.6217e-05	0.568511	1.54826	0.00119551	1.05892	1.52457	0.0014582	0.599613	0.678401	0.00290545	0.913323	0.444979	0.000159625	cluster 4
metominostrobin	C16 H16 N2 O3	284.116	9.853	2.80118e+06	2.66729e+06	2.66309e+06	429244	452383	368342	82192.2	105363	73059.6	96366	77065.4	77765	1.432e+06	728678	799039	1.04741	0.153718	1.55635e-06	0.905906	0.0320498	5.83401e-07	1.06438	0.0308916	5.52627e-07	0.473556	0.208497	0.00025217	0.345798	0.200962	0.000209525	0.0128709	0.963861	0.798466	cluster 6
metominostrobin	C16 H16 N2 O3	284.116	0.884	3.87558e+06	4.17741e+06	3.86605e+06	137296	127221	126580	214846	188603	171309	2.23017e+06	3.03145e+07	3.04523e+07	183849	2.00193e+07	1.99824e+07	1.35611	0.0328128	2.99899e-06	1.08724	0.0482219	3.28842e-06	2.22329	5.2854	0.14385	0.196565	1.4696	0.00955366	2.35494	161.077	0.0902368	2.17337	109.606	0.0908939	cluster 7
bisphenol A	C15 H16 O2	228.114	6.276	71161.9	71811.1	75093.2	60301.1	66659.6	57700.7	1.97717e+06	1.81581e+06	1.76375e+06	732010	612790	707552	905633	494043	514526	0.0678796	0.846814	0.0190126	0.745302	25.4819	1.01121e-05	0.512093	9.4116	7.34253e-05	1.10866	30.0915	9.89068e-06	0.473879	11.1141	6.89413e-05	0.599027	0.369345	9.31967e-05	cluster 9
HC Blue No. 1	C11 H17 N3 O4	255.121	1.39	822147	719038	693582	3.63081e+06	3.52529e+06	3.00276e+06	4.03261e+06	4.78357e+06	4.11884e+06	892321	750657	736928	2.37779e+06	1.23929e+06	1.35225e+06	1.1201	4.54582	0.000182945	1.05194	5.78808	0.00012034	0.0844575	1.06495	0.48754	0.730098	1.27327	0.0392251	0.964477	0.234269	0.00020588	1.03943	0.18399	0.000131009	cluster 4
Fenoterol	C17 H21 N O4	303.148	0.785	6.65032e+06	5.70948e+06	5.63368e+06	50852.2	52673.8	51094.2	82377.6	81640.2	73863	4.73097e+06	3.94421e+06	4.59466e+06	61799.7	4.61522e+06	4.60671e+06	1.68263	0.00859312	5.37716e-05	1.35711	0.0132204	5.47842e-05	0.778377	0.73748	0.0180482	0.136808	1.53849	0.000567909	1.25625	85.8222	5.58807e-05	1.15542	55.7836	5.73212e-05	cluster 7
Bis(4-ethylbenzylidene)sorbitol	C24 H30 O6	414.203	8.854	1.03484e+07	1.0482e+07	1.00466e+07	2.10698e+07	2.1672e+07	1.88833e+07	6.10449e+07	5.41335e+07	4.12874e+07	1.70144e+07	1.53711e+07	1.50943e+07	1.24279e+07	6.72273e+06	7.03573e+06	2.20709	1.99582	0.000280026	3.55375	5.06738	0.0019414	1.52515	1.53771	0.000833423	4.5125	2.53899	0.00567803	1.25408	0.770462	0.0104675	3.29488	0.303452	0.00335618	cluster 3
1-Ethynyl-4-methylbenzene	C9 H8	116.062	1.941	5.24208e+06	5.17732e+06	4.96495e+06	1.0022e+07	9.30316e+06	8.63303e+06	8.27656e+06	7.85319e+06	8.02882e+06	3.18035e+06	3.04043e+06	3.53778e+06	7.75247e+06	3.87126e+06	4.35336e+06	1.40315	1.81731	0.000514479	0.953984	1.57033	3.93187e-05	0.891721	0.634317	0.000384772	0.852818	0.864097	0.0391733	1.47525	0.349041	0.000143184	1.21508	0.403938	1.53156e-05	cluster 3
4-Hydroxy-5-(phenyl)-valeric acid-O-sulphate	C11 H14 O6 S	274.05	1.563	2.41812e+07	2.43856e+07	2.56332e+07	121127	123295	132735	154830	145383	140441	1.69148e+07	1.56695e+07	1.48397e+07	153221	1.75475e+07	1.75151e+07	3.43292	0.00508297	6.92375e-07	2.77258	0.00593874	6.94794e-07	1.94696	0.639138	0.000292629	0.11348	1.16836	0.0185941	2.38049	125.741	1.29904e-05	2.1962	107.622	1.30608e-05	cluster 7
N-Benzylformamide	C8 H9 N O	118.042	1.196	9.64506e+06	9.78343e+06	1.02586e+07	1.00909e+07	9.96882e+06	9.36155e+06	2.11364e+06	2.19055e+06	1.99905e+06	1.9742e+06	1.62437e+06	2.0656e+06	7.37932e+06	4.86434e+06	4.26445e+06	0.0771513	0.991044	0.776796	1.5606	0.212322	2.29086e-06	1.85524	0.190796	4.0157e-06	2.30159	0.214241	4.92467e-06	1.69202	0.19252	7.19918e-06	0.198424	0.898613	0.217054	cluster 3
Acetanilide	C8 H9 N O	135.068	1.188	9.82708e+06	1.00049e+07	1.04683e+07	1.03569e+07	1.02671e+07	9.69851e+06	2.49275e+06	2.43397e+06	2.20095e+06	2.06198e+06	501345	2.14102e+06	7.64276e+06	4.94726e+06	4.40919e+06	0.00960088	1.00074	0.980123	1.55334	0.235235	3.31592e-06	1.90696	0.155258	0.0001137	2.30573	0.235061	4.24701e-06	1.74913	0.155143	0.000117493	0.385034	0.660012	0.209876	cluster 3
Naphthalen-2-amine	C10 H9 N	143.073	4.206	2.3607e+06	2.10428e+06	2.18256e+06	4.51125e+06	4.60486e+06	4.12069e+06	4.66861e+06	4.39191e+06	4.30484e+06	2.27931e+06	2.07471e+06	1.92061e+06	3.46082e+06	2.16678e+06	1.97331e+06	1.02246	1.99123	0.000191009	0.834176	2.01057	7.37076e-05	0.155233	0.943903	0.388648	0.0561914	1.00971	0.827658	0.912619	0.474029	0.000213496	0.851938	0.46947	9.74417e-05	cluster 3
Paracetamol	C8 H9 N O2	151.063	4.127	4.71547e+06	4.36252e+06	4.21081e+06	400499	176156	383370	196060	544452	504656	681674	724226	639499	1.74421e+06	1.10794e+06	988411	1.40226	0.0722433	1.57896e-05	1.11867	0.0937005	2.70598e-05	1.27055	0.153919	1.58404e-05	0.151873	1.29701	0.510124	0.349152	2.13057	0.00895656	0.252203	1.64267	0.0772316	cluster 6
(2,4-Dihydroxyphenyl)(hydroxy)acetic acid	C8 H8 O5	184.037	1.156	238001	219304	242397	4.92006e+06	5.02751e+06	4.6578e+06	4.9461e+06	4.84387e+06	5.00317e+06	3.7529e+06	3.29268e+06	3.193e+06	3.60037e+06	2.09496e+06	2.04447e+06	1.49084	20.8737	1.89793e-06	1.2124	21.1421	6.07415e-08	1.16728	14.6328	5.10711e-05	0.1035	1.01286	0.627498	0.712947	0.701015	0.00205643	0.67374	0.692116	0.00105088	cluster 4
4-Amino-1,3-benzenediol	C6 H7 N O2	125.048	0.942	1.28598e+07	7.86438e+06	1.12893e+07	2.31753e+07	2.00272e+07	2.05542e+07	4.82424e+07	4.13049e+07	4.79095e+07	2.07014e+07	1.8722e+07	1.49471e+07	3.1395e+07	2.30044e+07	1.80316e+07	2.18572	1.99156	0.00391166	3.29726	4.29372	0.000200336	1.65303	1.69837	0.0292456	4.07158	2.15596	0.00056485	0.839255	0.852782	0.183606	2.88615	0.395546	0.000602644	cluster 3
Hydroquinone	C6 H6 O2	110.037	0.878	8.21526e+06	6.18658e+06	5.90346e+06	1.44552e+07	9.95924e+06	9.84748e+06	1.49816e+07	1.35941e+07	1.84029e+07	1.9545e+07	1.72519e+07	1.39428e+07	2.29846e+07	1.08793e+07	1.30809e+07	1.3306	1.68734	0.0506474	1.61683	2.31361	0.00517709	2.0247	2.49884	0.00469908	1.44638	1.37116	0.111767	1.24657	1.48093	0.0689913	0.351293	1.08006	0.593534	cluster 3
Pyrogallol	C6 H6 O3	126.032	0.93	1.95056e+07	2.27326e+07	2.0306e+07	4.88413e+07	4.70086e+07	3.69287e+07	5.66401e+07	5.34932e+07	5.39065e+07	6.71468e+07	5.98557e+07	5.76205e+07	7.08679e+07	4.35973e+07	4.02017e+07	3.27329	2.12296	0.00362065	3.24801	2.62278	1.66279e-05	4.16475	2.95188	0.000179071	2.40119	1.23544	0.0530541	2.34068	1.39046	0.021103	1.26074	1.12548	0.0870434	cluster 3
Shogaol	C17 H24 O3	276.172	10.986	998294	1.06866e+06	967770	2.5453e+06	2.47703e+06	2.18687e+06	267751	317548	206702	46743.9	45537.9	50758.7	507562	389686	297368	0.812075	2.37558	0.000257463	0.482142	0.26098	6.92015e-05	0.644285	0.0471347	5.52921e-06	1.21027	0.10986	4.82668e-05	0.922416	0.0198414	2.80227e-05	0.255137	0.180606	0.0025245	cluster 6
Shogaol	C17 H24 O3	276.172	9.549	994964	1.04359e+06	1.02193e+06	2.51629e+06	2.33456e+06	2.20467e+06	722840	745116	703493	57593.9	55399.4	48472.5	656233	330539	370401	0.794498	2.30536	0.000129384	0.303352	0.709512	8.88867e-05	0.645328	0.0527582	2.89713e-07	1.05533	0.307766	5.7784e-05	0.911129	0.022885	1.42282e-05	0.455109	0.0743585	6.87928e-07	cluster 6
Purpurogallin	C11 H8 O5	220.037	5.292	5550.26	5893.13	5454.85	6828.83	7080.66	8075.88	183942	192410	176217	2.44794e+06	2.39698e+06	2.46595e+06	1.70254e+06	938597	971524	0.0270067	1.30105	0.0136458	0.236247	32.6998	2.814e-06	1.02404	432.641	3.12369e-08	0.348765	25.1335	2.95724e-06	0.938253	332.533	3.13429e-08	0.833924	13.2307	4.68284e-08	cluster 8
O-glutaroyl-L-carnitine	C12 H21 N O6	275.136	1.687	9.50897e+06	9.58311e+06	9.52375e+06	1.31756e+07	1.15124e+07	1.03166e+07	1.43589e+07	1.40801e+07	1.31372e+07	879399	805890	771414	7.13048e+06	3.90012e+06	4.02954e+06	0.893494	1.22326	0.062114	1.15446	1.45291	0.000308701	1.93917	0.0858512	2.42089e-09	1.07807	1.18773	0.0732902	1.97162	0.0701822	0.000197374	2.008	0.0590892	3.91056e-06	cluster 3
Itaconic acid	C5 H6 O4	130.027	1.704	2.13566e+06	2.35335e+06	2.1813e+06	45702.4	46346.7	41671.9	57343.2	55589.1	53125.5	1.96216e+06	1.82353e+06	1.5837e+06	53344.6	1.76037e+06	1.75712e+06	1.02092	0.0200472	5.11167e-06	0.823074	0.0248951	5.21224e-06	0.402088	0.804971	0.0281927	0.0835469	1.24182	0.00482554	0.791913	40.1538	9.40875e-05	0.728924	32.3345	9.64066e-05	cluster 7
Eicosapentaenoic acid	C20 H30 O2	276.208	12.287	7.31253e+06	8.49946e+06	7.2953e+06	1.27106e+06	1.3359e+06	1.14324e+06	75969.7	103448	73721.5	26961.1	20484.7	22434	2.68734e+06	1.42979e+06	1.51625e+06	1.75118	0.162295	8.85819e-05	1.54034	0.0109549	4.41874e-05	1.81519	0.00302415	4.27636e-05	0.893979	0.0675	3.4711e-05	0.666035	0.0186336	2.68635e-05	0.134821	0.276053	0.00330733	cluster 6
9-(3-Methyl-5-pentyl-2-furyl)nonanoic acid	C19 H32 O3	308.234	12.286	7.18295e+06	8.2845e+06	7.02204e+06	1.29133e+06	1.25796e+06	1.12883e+06	88454.2	111762	83870.3	31733.6	24186.2	23601.7	2.71378e+06	1.46175e+06	1.53063e+06	1.72641	0.163548	9.65389e-05	1.51818	0.012632	4.86318e-05	1.79033	0.00353594	4.68564e-05	0.880912	0.0772368	2.31337e-05	0.658486	0.0216202	1.7369e-05	0.14339	0.27992	0.0016434	cluster 6
Maleamic acid	C4 H5 N O3	115.027	0.802	5.76364e+06	5.41687e+06	4.51042e+06	89828.7	97320.8	91794.3	150953	119259	120794	81056	6.23711e+06	6.48425e+06	119105	6.12231e+06	6.11101e+06	1.56048	0.0177774	0.000162077	1.25738	0.0249192	0.000167032	0.303966	0.815911	0.674316	0.149141	1.40174	0.0240655	1.02574	45.896	0.117029	0.94231	32.7423	0.119444	cluster 7
Maleamic acid	C4 H5 N O3	115.027	0.799	3.04631e+08	3.3209e+08	3.16556e+08	5.14332e+08	5.19673e+08	4.80396e+08	9.01274e+08	8.92596e+08	8.02838e+08	4.56351e+08	4.31291e+08	4.25376e+08	6.04887e+08	4.26062e+08	3.44894e+08	9.42743	1.58863	0.000216555	13.0488	2.72398	7.22152e-05	7.11743	1.37737	0.000636314	15.6191	1.71468	0.00043562	4.71065	0.867021	0.012443	11.4735	0.505647	0.000200878	cluster 1
Sorbic acid	C6 H8 O2	112.052	0.949	1.04579e+08	1.13355e+08	9.45113e+07	2.05594e+08	2.16601e+08	1.80497e+08	1.42969e+08	1.25972e+08	1.33272e+08	1.15182e+08	7.24654e+07	8.23529e+07	1.42388e+08	8.95072e+07	8.08453e+07	6.73632	1.92895	0.0012815	2.8942	1.28731	0.0151379	1.6646	0.864151	0.369712	6.59823	0.66736	0.00473907	6.20369	0.447989	0.00270349	3.38114	0.671286	0.0332284	cluster 1
Adipic acid	C6 H10 O4	146.058	0.878	2.725e+07	2.85433e+07	4.10495e+07	4.47877e+07	4.39699e+07	5.16994e+07	7.76203e+07	5.34065e+07	6.44902e+07	1.27003e+08	9.29344e+07	1.27822e+08	9.81994e+07	6.54109e+07	5.47501e+07	2.37993	1.45036	0.0447314	3.03454	2.01891	0.0164171	5.90144	3.59097	0.00244964	3.12504	1.39201	0.0685715	4.89141	2.47591	0.00418279	3.73521	1.77867	0.0195901	cluster 3
Succinic semialdehyde	C4 H6 O3	102.032	2.009	913148	1.14067e+06	1.05692e+06	19110.5	20976.1	17566.2	28048.3	22913.5	22512	4.58784e+06	7.01179e+06	7.09804e+06	21498.5	4.78248e+06	4.77366e+06	0.695507	0.0185335	0.000106	0.560517	0.0236194	0.000108301	1.46209	6.01068	0.00325482	0.053364	1.27442	0.0607295	1.47222	324.315	0.00164726	1.35925	254.481	0.00165256	cluster 7
2-Hydroxy-8-(2-octyl-1-cyclopropen-1-yl)octanoic acid	C19 H34 O3	310.25	13.102	2.94509e+06	3.33735e+06	3.02274e+06	496674	511742	488792	57005.2	48133.1	44270	25658.4	21106.5	19665.3	766694	424411	433666	1.11437	0.1609	2.68345e-05	0.975982	0.0160564	1.41864e-05	1.1506	0.00713905	1.36653e-05	0.556167	0.0997912	5.21066e-07	0.415722	0.0443693	2.73404e-07	0.0908229	0.444622	0.00270513	cluster 6
1,3,7-Octanetriol	C8 H18 O3	162.125	5.886	2.35456e+07	2.37459e+07	2.34919e+07	4.17549e+07	4.05763e+07	3.7617e+07	5.46879e+07	6.24584e+07	5.50667e+07	3.0322e+07	2.65665e+07	2.7927e+07	3.88163e+07	2.62917e+07	2.22356e+07	2.78843	1.69458	0.000185347	3.23556	2.43296	0.000181466	1.35232	1.19824	0.0131544	3.38231	1.43573	0.00345537	2.0198	0.707101	0.00207764	2.98024	0.492504	0.000454033	cluster 3
Hexadecanamide	C16 H33 N O	255.255	14.955	1.65148e+06	1.74659e+06	1.70553e+06	2.07648e+06	2.07867e+06	1.98626e+06	5.79227e+06	5.93319e+06	6.63293e+06	3.00999e+06	2.53044e+06	2.33494e+06	3.22976e+06	1.92421e+06	1.84242e+06	0.402377	1.20335	0.00108605	1.17174	3.59714	7.18189e-05	0.603424	1.5431	0.0103047	1.66831	2.98928	9.95891e-05	0.414784	1.28234	0.0464175	1.02494	0.42898	0.000441214	cluster 4
Hexadecanamide	C16 H33 N O	255.255	14.768	1.09456e+06	1.16734e+06	1.25882e+06	1.58635e+06	1.78326e+06	1.29963e+06	4.21615e+06	3.77634e+06	4.31822e+06	1.63635e+06	1.84102e+06	1.6129e+06	2.27154e+06	1.49436e+06	1.31514e+06	0.386625	1.32622	0.0611562	0.954242	3.49665	7.11034e-05	0.462815	1.4458	0.00379302	1.31411	2.63656	0.000304633	0.137792	1.09017	0.42459	0.854942	0.413483	0.000186276	cluster 4
GLYCERYL 2-LINOLENATE	C21 H36 O4	352.26	9.85	1.70387e+07	1.69644e+07	1.61931e+07	1.86123e+06	1.95886e+06	1.6827e+06	710199	687287	564319	484012	454323	406037	6.13843e+06	3.09892e+06	3.4377e+06	2.67025	0.109625	7.70205e-07	2.24284	0.0390828	5.05801e-07	2.65031	0.0267823	4.61305e-07	0.896585	0.356512	0.000218953	0.707166	0.244308	7.89169e-05	0.241677	0.685272	0.0153292	cluster 6
9(Z),11(E),13(E)-Octadecatrienoic Acid methyl ester	C19 H32 O2	292.239	11.951	2.79405e+06	2.90234e+06	2.66542e+06	424269	393760	369766	17923.7	23688.7	22128.4	8684.77	9745.15	7215.88	800523	498353	456814	1.06961	0.14205	4.44832e-06	0.930033	0.00762284	2.24759e-06	1.09443	0.00306702	2.20459e-06	0.506966	0.0536631	1.90566e-05	0.374071	0.0215911	1.63724e-05	0.0613003	0.402345	0.00246194	cluster 6
1-alpha-linolenoyl-sn-glycerol	C21 H36 O4	352.26	8.966	8.10064e+06	6.31183e+06	5.98571e+06	697504	724882	597861	627098	625561	534609	275694	422608	242060	2.17464e+06	1.22691e+06	1.233e+06	1.6931	0.0990406	0.000743045	1.37867	0.087619	0.000706085	1.65939	0.0461003	0.000600276	0.182606	0.884678	0.189885	0.351591	0.465468	0.00596885	0.28452	0.526145	0.0111671	cluster 6
1-alpha-linolenoyl-sn-glycerol	C21 H36 O4	352.26	11.435	3.042e+06	3.79007e+06	3.20124e+06	2.17287e+06	3.83873e+06	2.91761e+06	6.32722e+06	8.40425e+06	7.12987e+06	5.1737e+06	3.19775e+06	3.23655e+06	4.96463e+06	3.10338e+06	2.83942e+06	0.223622	0.889956	0.527714	1.083	2.17888	0.00364904	0.283289	1.15695	0.489683	1.67203	2.4483	0.00507266	0.394315	1.3	0.332645	0.968202	0.530983	0.0184202	cluster 4
(2R)-2-Hydroxy-3-(palmitoyloxy)propyl 2-(trimethylammonio)ethyl phosphate	C24 H50 N O7 P	495.331	10.394	220851	197805	216246	2.20687e+06	2.07915e+06	1.89372e+06	3.84751e+06	3.96439e+06	3.78951e+06	3.443e+06	3.0979e+06	3.02796e+06	3.51482e+06	1.93832e+06	1.99646e+06	0.938865	9.73336	3.49723e-05	1.06944	18.2727	2.4363e-07	1.13092	15.0714	2.05331e-05	1.1121	1.87733	6.54813e-05	0.628197	1.54843	0.00198781	0.440994	0.824802	0.00803269	cluster 4
2-oleoyl-sn-glycero-3-phosphocholine	C26 H52 N O7 P	521.347	10.494	13457.9	16193.7	17374.4	272055	267540	228982	1.28401e+07	1.28673e+07	1.2223e+07	1.96458e+07	1.95593e+07	1.82008e+07	1.58599e+07	9.87167e+06	8.96728e+06	0.338746	16.3436	6.21117e-05	1.98749	806.581	4.61572e-07	2.86863	1220.72	2.14355e-06	2.91969	49.3514	5.02623e-07	2.61295	74.6911	2.25848e-06	1.40412	1.51345	0.000224589	cluster 9
LysoPC(18:3(9Z,12Z,15Z))	C26 H48 N O7 P	517.315	9.085	32593.8	26761.5	19568.6	166243	154146	119112	3.11311e+06	2.86149e+06	2.85044e+06	2.93983e+06	2.82049e+06	2.53355e+06	2.72847e+06	1.64486e+06	1.55024e+06	0.236864	5.56866	0.00119518	0.954336	111.817	4.48725e-06	1.0839	105.087	2.2301e-05	1.38565	20.0797	5.57726e-06	0.97159	18.8711	2.7334e-05	0.169357	0.939811	0.297525	cluster 9
1-hexadecanoyl-sn-glycero-3-phosphoethanolamine	C21 H44 N O7 P	453.284	10.356	5477.97	6126.26	5563.92	1.22654e+06	1.27156e+06	1.17654e+06	2.92476e+06	2.85052e+06	2.66337e+06	1.21437e+06	1.03858e+06	1.07686e+06	1.4268e+06	842328	809559	0.76473	214.038	1.53501e-06	0.936613	491.53	3.51646e-06	0.688529	193.953	3.22454e-05	1.04252	2.29646	4.28681e-05	0.169424	0.906163	0.127973	0.724399	0.394591	5.53315e-05	cluster 9
1-(sn-glycero-3-phospho)-1D-myo-inositol	C9 H19 O11 P	334.065	1.575	1.55836e+06	2.10897e+06	1.32228e+06	993040	1.02899e+06	864686	2.76277e+06	2.22065e+06	2.47121e+06	1.86517e+06	1.60139e+06	1.70224e+06	5.39584e+06	3.58066e+06	3.07902e+06	0.525869	0.578545	0.0423483	0.459608	1.49403	0.0429859	0.0540609	1.03591	0.819688	1.01126	2.58239	0.000755552	0.517819	1.79055	0.00114864	0.461267	0.693367	0.0119965	cluster 4
2-phytyl-1,4-dihydroxynaphthalene	C30 H46 O2	438.348	13.527	5.80615e+06	6.2036e+06	5.90293e+06	1.62254e+07	1.75026e+07	1.49873e+07	7.14385e+06	7.05935e+06	6.14625e+06	541519	412616	452787	5.75132e+06	3.6685e+06	3.32957e+06	2.21409	2.7196	0.000153081	0.441192	1.13604	0.075861	1.53941	0.0785433	1.62246e-06	2.53571	0.417721	0.000283823	2.38815	0.0288805	2.67445e-05	1.39661	0.0691381	3.97109e-05	cluster 3
Militarinone A	C26 H37 N O6	459.261	8.857	5.88529e+06	6.2999e+06	6.18697e+06	1.19423e+07	1.06132e+07	1.04784e+07	2.52909e+07	2.33286e+07	1.7686e+07	8.44093e+06	7.38668e+06	6.75602e+06	7.85344e+06	4.96139e+06	4.47324e+06	1.5114	1.79804	0.000537923	2.19303	3.60902	0.00219306	0.699477	1.22923	0.0503401	2.65125	2.00719	0.00886344	1.08242	0.683649	0.00680345	2.08742	0.340599	0.00334131	cluster 3
(E)-isocitral	C10 H16 O	152.12	5.313	8.03514e+06	7.65059e+06	8.0862e+06	7.95376e+06	8.00892e+06	6.56991e+06	6.12935e+06	6.43739e+06	4.91894e+06	3.1085e+06	2.68035e+06	3.43643e+06	6.29271e+06	3.33723e+06	3.56087e+06	0.269132	0.947865	0.446996	0.771008	0.73556	0.0123024	1.4406	0.388074	4.75568e-05	0.955654	0.776017	0.0635258	1.25249	0.409419	0.0010299	0.900706	0.52759	0.00579792	cluster 3
p-cymene	C10 H14	134.109	5.321	6.12277e+06	5.87357e+06	6.1431e+06	5.82647e+06	6.02418e+06	4.74835e+06	4.47463e+06	4.85092e+06	717167	2.16689e+06	1.7935e+06	2.4485e+06	4.46125e+06	2.921e+06	2.564e+06	0.354035	0.915078	0.274449	0.775877	0.55364	0.110852	1.29365	0.353312	4.76492e-05	0.969287	0.60502	0.187923	1.09328	0.386101	0.00150936	0.417925	0.638163	0.414993	cluster 3
2,3-Dimethoxy-5-methyl-6-(3-methyl-2-buten-1-yl)-1,4-benzenediol	C14 H20 O4	252.135	5.709	1.82701e+06	1.93602e+06	2.01726e+06	5.01451e+06	5.16059e+06	4.33086e+06	5.33804e+06	5.13834e+06	5.08381e+06	3.22372e+06	2.99686e+06	2.99044e+06	4.33303e+06	2.46707e+06	2.45925e+06	1.17441	2.50955	0.000372348	1.00931	2.69194	4.28743e-06	0.698242	1.59352	0.000267024	0.362948	1.07268	0.258704	0.784584	0.634982	0.0027143	0.806882	0.59196	4.13049e-05	cluster 4
6-Decylubiquinol	C19 H32 O4	324.229	10.217	2.29415e+06	2.39944e+06	2.44429e+06	491712	505550	457142	99303.8	101851	86694.7	44900.9	37508.1	38971.2	780660	484493	447116	0.952035	0.203758	2.21954e-06	0.844938	0.040327	8.82539e-07	1.0035	0.0170051	7.88394e-07	0.516796	0.197916	1.36444e-05	0.401075	0.083457	6.88918e-06	0.130348	0.421679	0.000437583	cluster 6
(3E)-4-(4-Hydroxy-2,6,6-trimethyl-1-cyclohexen-1-yl)-3-buten-2-one	C13 H20 O2	208.146	5.602	965514	1.20854e+06	1.04506e+06	3.92596e+06	3.8429e+06	3.76665e+06	4.95471e+06	4.77407e+06	4.78096e+06	3.089e+06	2.68818e+06	2.63639e+06	4.73154e+06	2.60171e+06	2.68387e+06	1.15127	3.58344	5.28321e-06	1.08454	4.50737	2.20828e-06	0.856826	2.61363	0.000412803	0.821238	1.25783	0.000188165	0.600913	0.729362	0.0022803	0.787477	0.579856	0.000194242	cluster 4
(±)-(2E)-Abscisic acid	C15 H20 O4	264.136	6.276	349287	418117	415207	418768	340435	255272	1.01043e+07	9.94793e+06	9.61336e+06	3.85637e+06	3.40917e+06	3.75643e+06	4.65785e+06	2.37291e+06	2.68876e+06	0.113187	0.857826	0.344143	1.7234	25.0848	3.39867e-07	1.18796	9.32004	1.82492e-05	2.56367	29.2423	3.8736e-07	1.09819	10.8647	2.02984e-05	1.38505	0.371541	6.18071e-06	cluster 4
(-)-Caryophyllene oxide	C15 H24 O	220.182	6.092	4.92923e+06	5.5145e+06	5.21314e+06	4.07556e+06	4.09227e+06	3.7002e+06	3.95565e+06	4.06573e+06	4.07936e+06	1.89994e+06	1.75823e+06	1.8216e+06	5.27212e+06	2.99769e+06	2.91962e+06	0.755801	0.758008	0.00398425	0.596839	0.772871	0.00239837	1.20571	0.349991	4.06959e-05	0.12204	1.01961	0.593308	0.875603	0.461725	9.27276e-05	0.824318	0.452845	2.60003e-06	cluster 3
Curcumene	C15 H22	202.172	6.056	3.27352e+06	3.6943e+06	3.16831e+06	3.03488e+06	2.91259e+06	2.82889e+06	2.54589e+06	2.37405e+06	2.38987e+06	1.01874e+06	897628	953118	1.85435e+06	1.48674e+06	1.05844e+06	0.416963	0.86585	0.0573694	0.527321	0.721164	0.00516105	1.01777	0.283094	0.000123675	0.565651	0.832897	0.00382471	0.84326	0.326956	9.13155e-06	0.674913	0.392552	2.21044e-05	cluster 6
3,5a,9-Trimethyl-2,3,3a,4,5,5a,8,9b-octahydronaphtho[1,2-b]furan-2,8-dione	C15 H18 O3	246.125	5.512	1.13426e+06	1.23057e+06	1.21939e+06	935239	857658	773386	2.34509e+06	2.22778e+06	1.9936e+06	4.23976e+06	4.32184e+06	4.20115e+06	3.63215e+06	2.27845e+06	2.03478e+06	0.393372	0.715997	0.00368681	0.551488	1.83206	0.000765774	1.14836	3.56083	3.2827e-07	0.951038	2.55875	0.000299279	1.10888	4.97324	5.34267e-07	0.794088	1.94362	4.61471e-05	cluster 4
3-Oxoolean-12-en-29-oic acid	C30 H46 O3	454.343	12.619	826464	681321	695886	5.6755e+06	5.66541e+06	4.93551e+06	694492	675003	634222	30253	13326.7	12317.8	817991	427267	457421	1.49692	7.38605	4.69805e-05	0.108096	0.909263	0.248932	0.553984	0.0253656	0.000103938	1.8055	0.123106	4.18923e-05	1.39794	0.00343426	2.498e-05	0.447968	0.0278969	4.09317e-06	cluster 6
Ursolic acid	C30 H48 O3	456.359	13.527	7.47104e+06	7.95017e+06	7.5551e+06	2.06599e+07	2.17413e+07	1.90239e+07	9.09829e+06	8.9718e+06	7.9418e+06	655136	534619	572983	7.32028e+06	4.66406e+06	4.23539e+06	2.47489	2.67341	9.03366e-05	0.499543	1.13212	0.0624855	1.74538	0.0767198	1.27452e-06	2.83731	0.423473	0.000171291	2.68274	0.0286973	1.4833e-05	1.58052	0.0677666	2.54142e-05	cluster 3
5α-Dihydrotestosterone	C19 H30 O2	290.224	11.358	7.16666e+06	6.97145e+06	7.87759e+06	824343	943553	744378	51784.2	52506.5	32229.3	18019.1	12019.3	10932.6	2.18434e+06	1.58694e+06	1.27405e+06	1.76106	0.114113	2.07878e-05	1.50816	0.00620103	1.20886e-05	1.7735	0.00186099	1.18685e-05	0.734937	0.0543412	0.000169449	0.544742	0.0163083	0.000141828	0.095985	0.30011	0.0104073	cluster 6
4,4-dimethyl-5alpha-cholesta-8,14,24-trien-3beta-ol	C29 H46 O	410.354	13.526	1.77235e+06	1.84798e+06	1.80466e+06	4.80885e+06	4.78172e+06	4.56493e+06	2.20238e+06	2.15617e+06	1.92421e+06	140352	109729	100542	1.74491e+06	1.12789e+06	1.01077e+06	1.18056	2.60932	3.44895e-06	0.275753	1.15812	0.0322896	0.853832	0.064631	2.85718e-07	1.342	0.443839	2.23047e-05	1.29108	0.0247693	4.97329e-07	0.781736	0.055807	2.20933e-05	cluster 6
Gratiogenin	C30 H48 O4	472.354	11.132	1.4982e+06	1.57329e+06	1.41282e+06	4.68516e+06	4.60178e+06	4.05236e+06	655942	571107	589096	33594.7	29925.1	23612.6	960506	520807	540335	1.18505	2.97466	0.000132248	0.525978	0.405	7.42228e-05	0.794645	0.0194305	6.01112e-06	1.6222	0.13615	4.34659e-05	1.26347	0.00653201	2.41497e-05	0.421175	0.0479765	2.4413e-05	cluster 6
Dihydrouridine	C9 H14 N2 O6	246.084	0.848	1.06079e+07	9.80224e+06	1.01852e+07	1.55657e+07	1.50361e+07	1.31941e+07	4.19378e+07	4.22271e+07	3.7037e+07	4.87694e+06	4.41722e+06	4.22573e+06	1.62119e+07	8.2533e+06	9.08883e+06	1.41516	1.43145	0.00432766	3.06512	3.96144	5.89587e-05	1.56335	0.441893	4.69521e-05	4.19343	2.76743	0.000147132	1.90358	0.308702	0.000171217	3.33068	0.111549	2.93924e-05	cluster 3
1-(beta-D-ribofuranosyl)thymine	C10 H14 N2 O6	258.084	0.842	2.82521e+07	2.92626e+07	2.77635e+07	5.14508e+07	5.22124e+07	4.63751e+07	8.57758e+07	8.62366e+07	8.42525e+07	3.43791e+07	3.09597e+07	2.80424e+07	5.51264e+07	3.14635e+07	3.12876e+07	3.20016	1.7594	0.000331471	4.2226	3.00505	1.74462e-07	0.81697	1.09502	0.224885	4.92259	1.708	5.16773e-05	2.57337	0.622383	0.00188115	4.09116	0.364393	9.43677e-06	cluster 3
Misonidazole	C7 H11 N3 O4	201.075	0.876	3.75399e+06	3.9502e+06	4.10688e+06	1.54225e+07	1.62795e+07	1.2924e+07	1.5084e+07	1.56991e+07	1.45202e+07	3.16214e+06	2.08922e+06	2.04847e+06	6.74952e+06	3.1439e+06	3.91399e+06	2.27762	3.77832	0.000415152	1.86758	3.83567	6.12149e-06	0.760247	0.61805	0.0165191	0.126075	1.01518	0.842131	2.11112	0.163578	0.000313244	1.97692	0.161132	1.42799e-05	cluster 3
Trifluoroacetic acid	C2 H F3 O2	113.993	4.216	1.99842e+07	2.02695e+07	1.97209e+07	35400.5	31872.9	29332.8	41935.6	41306.7	43398.2	4.12479e+07	3.85119e+07	3.70083e+07	36807	2.80275e+07	2.79759e+07	3.09245	0.00161078	2.37896e-08	2.4987	0.00211157	2.38322e-08	2.84312	1.94696	0.000111177	0.0804283	1.31089	0.00581722	3.75042	1208.7	6.17896e-06	3.46197	922.044	6.18528e-06	cluster 7
L-Propargylglycine	C5 H7 N O2	113.048	0.933	1.00884e+07	9.99092e+06	9.64691e+06	1.893e+07	1.83409e+07	1.86454e+07	2.53885e+07	2.46778e+07	2.43313e+07	3.33241e+07	2.48143e+07	3.08447e+07	3.31896e+07	1.79688e+07	1.88487e+07	2.04209	1.88105	2.25882e-06	2.15747	2.50276	1.60187e-06	2.87617	2.99343	0.00145331	2.0525	1.33052	6.44604e-05	1.91587	1.59136	0.0121362	1.02348	1.19605	0.128799	cluster 3
L-Lombricine	C6 H15 N4 O6 P	270.073	0.898	1.22431e+06	1.30548e+06	1.58087e+06	5.70192e+06	5.58271e+06	5.23375e+06	6.77355e+06	7.41032e+06	6.92749e+06	5.94948e+06	5.47955e+06	6.20487e+06	6.97834e+06	4.5452e+06	3.98834e+06	1.40562	4.01843	1.9939e-05	1.33006	5.13576	1.35134e-05	1.39232	4.2898	4.59594e-05	1.00446	1.27805	0.00299207	0.283644	1.06753	0.21803	0.567598	0.83528	0.015475	cluster 4
L-(+)-Alanine	C3 H7 N O2	89.048	0.787	3.92389e+06	3.87781e+06	4.10639e+06	1.8907e+06	1.93174e+06	1.71167e+06	1.78118e+06	1.77726e+06	1.66965e+06	491875	368549	302791	1.65663e+06	1.10025e+06	961624	1.00594	0.464735	2.58544e-05	0.833504	0.439037	9.32422e-06	1.24171	0.0976827	2.29079e-06	0.197879	0.944705	0.254892	0.724518	0.21019	7.58144e-05	0.64609	0.222493	3.40206e-05	cluster 6
N-Acetylvaline	C7 H13 N O3	159.089	0.882	3.08408e+06	2.87622e+06	3.29007e+06	8.28668e+06	8.23135e+06	7.59761e+06	7.35916e+06	5.75036e+06	7.10507e+06	4.82688e+06	2.7033e+06	3.22554e+06	4.85494e+06	2.91523e+06	2.7465e+06	1.53833	2.60699	3.90003e-05	1.04925	2.18527	0.00205856	0.280997	1.16273	0.483165	0.830689	0.838236	0.0758847	1.24023	0.446006	0.00274998	0.923644	0.532077	0.017714	cluster 4
S-Aminoethyl-L-cysteine	C5 H12 N2 O2 S	164.061	0.572	1.92164e+06	1.94947e+06	1.83434e+06	4.04245e+06	4.4472e+06	4.20376e+06	5.08003e+06	5.28425e+06	5.257e+06	2.51233e+06	2.33847e+06	2.70827e+06	4.25333e+06	2.60147e+06	2.4388e+06	1.05649	2.22479	4.52775e-05	1.01652	2.73796	1.40817e-06	0.50144	1.32489	0.00532194	0.804724	1.23066	0.00188502	0.781153	0.595512	0.000421343	0.908285	0.483896	2.72729e-05	cluster 4
L-Histidine	C6 H9 N3 O2	155.069	0.757	1.69553e+06	1.78212e+06	1.90389e+06	1.22621e+07	1.36871e+07	1.16661e+07	1.07823e+07	1.14356e+07	1.04964e+07	5.0443e+06	2.60759e+06	2.66639e+06	7.51547e+06	4.17158e+06	4.27674e+06	2.2686	6.98969	5.81347e-05	1.68719	6.07899	5.6638e-06	0.712388	1.91735	0.11038	0.937237	0.869708	0.0687952	1.79536	0.274311	0.000814775	1.5001	0.315406	0.00092424	cluster 3
L-(+)-Aspartic acid	C4 H7 N O4	133.038	0.855	4.66513e+07	3.96937e+07	3.86046e+07	79788.4	84627.2	73560.8	126205	109605	107169	1.03847e+06	2.70037e+07	2.29431e+07	107759	2.57381e+07	2.56907e+07	4.44602	0.00190458	7.91281e-05	3.59308	0.00274494	7.93925e-05	2.9687	0.408046	0.0433215	0.14958	1.44123	0.00670356	2.08827	214.245	0.103923	1.9299	148.654	0.104434	cluster 7
Val-Ser	C8 H16 N2 O4	204.111	0.862	6.2909e+06	6.59563e+06	6.61703e+06	1.60264e+07	1.6758e+07	1.47309e+07	1.5594e+07	1.58018e+07	1.5198e+07	7.12463e+06	7.08227e+06	6.88214e+06	1.13477e+07	7.26466e+06	6.46208e+06	2.11188	2.43624	0.000100831	1.68037	2.38899	1.6209e-06	0.453377	1.08129	0.0149578	0.228043	0.980607	0.645551	1.7816	0.443836	0.0001231	1.62129	0.452614	1.56313e-06	cluster 3
Gly-l-pro	C7 H12 N2 O3	172.084	0.865	3.40652e+06	3.8074e+06	4.35345e+06	8.94336e+06	9.38142e+06	8.68318e+06	9.66846e+06	9.78576e+06	8.63977e+06	4.02144e+06	4.14232e+06	3.79738e+06	6.48808e+06	4.51327e+06	3.69837e+06	1.56649	2.33484	0.000113325	1.3048	2.42873	0.000268976	0.115432	1.03404	0.676798	0.312863	1.04021	0.434466	1.34727	0.442874	2.50154e-05	1.28759	0.425754	0.000141459	cluster 3
N6,N6,N6-Trimethyl-L-lysine	C9 H20 N2 O2	188.152	0.703	1.82811e+06	1.73452e+06	2.00226e+06	5.00469e+06	5.83797e+06	5.23055e+06	1.08809e+07	1.12388e+07	1.07505e+07	1.73909e+07	1.71576e+07	1.78488e+07	1.29135e+07	7.66557e+06	7.29198e+06	1.29359	2.88833	0.000177995	1.6874	5.90672	6.5774e-07	2.59497	9.41572	2.2632e-07	1.95785	2.04503	4.15369e-05	2.0922	3.25992	2.95431e-06	1.41439	1.59407	1.29344e-05	cluster 4
DL-Phenylalanine	C9 H11 N O2	165.079	2.008	5.00084e+07	4.8088e+07	4.52358e+07	2.82115e+07	2.87316e+07	2.65324e+07	3.54034e+06	2.94551e+06	3.11781e+06	1.75098e+06	1.60425e+06	1.38946e+06	2.26851e+07	1.15376e+07	1.271e+07	3.06985	0.582391	0.000203235	3.73225	0.0670028	5.76159e-06	4.46273	0.0331027	4.8948e-06	4.11549	0.115048	3.61064e-06	3.08324	0.0568393	2.56591e-06	0.6965	0.49405	0.00140201	cluster 3
D-(+)-Proline	C5 H9 N O2	115.063	0.875	2.71439e+07	2.41515e+07	2.40816e+07	1.39122e+07	1.26224e+07	1.22052e+07	9.03494e+06	8.90997e+06	7.97244e+06	4.41635e+06	3.93825e+06	3.64574e+06	1.3019e+07	7.82665e+06	7.43602e+06	2.4002	0.513946	0.000419456	2.26248	0.343837	0.000101088	3.01427	0.159204	3.38917e-05	1.68161	0.669013	0.0022317	1.78934	0.309769	9.15569e-05	1.19246	0.463024	0.000326944	cluster 3
Asp-Asp	C8 H12 N2 O7	248.064	1.16	5.13186e+06	5.61576e+06	5.33033e+06	4.52967e+07	4.8323e+07	3.6456e+07	5.82384e+07	5.9373e+07	5.72985e+07	3.69099e+07	3.3783e+07	3.51081e+07	4.1666e+07	2.4387e+07	2.36358e+07	4.2445	8.09032	0.000437766	4.07013	10.8789	1.09808e-07	3.58874	6.58051	5.26886e-06	3.04131	1.34468	0.0143829	1.48648	0.813381	0.0923862	2.66328	0.604889	2.92691e-05	cluster 3
1-Aminocyclopropanecarboxylic acid	C4 H7 N O2	101.048	0.824	6.58332e+06	6.41135e+06	6.05895e+06	1.05876e+07	1.07867e+07	9.64326e+06	1.00267e+07	9.52906e+06	8.75331e+06	5.09093e+06	4.53422e+06	4.29334e+06	8.10986e+06	4.07335e+06	4.58e+06	1.37378	1.62791	0.00049015	0.966369	1.48576	0.00154063	0.839928	0.73049	0.00372771	0.644161	0.912678	0.152322	1.4307	0.44873	0.000177911	1.21126	0.491662	0.000399734	cluster 3
Alanylproline	C8 H14 N2 O3	186.1	0.863	3.18035e+06	3.13707e+06	2.67799e+06	7.68857e+06	7.88402e+06	6.53757e+06	6.98088e+06	6.73565e+06	6.77899e+06	3.34543e+06	3.07216e+06	3.2503e+06	5.33124e+06	3.10554e+06	3.02794e+06	1.4367	2.45794	0.00062725	1.09257	2.27844	2.72539e-05	0.223343	1.07476	0.280009	0.446411	0.926973	0.275823	1.21542	0.43726	0.000632543	1.05458	0.471708	5.16541e-06	cluster 4
4-Methyl-2-oxo-2H-chromen-7-yl β-D-glucopyranoside	C16 H18 O8	338.099	4.936	1.4877e+07	1.51287e+07	1.46323e+07	2.36787e+07	2.26877e+07	2.08615e+07	1.79675e+07	1.79649e+07	1.73536e+07	7.5604e+06	6.4445e+06	6.47656e+06	1.41792e+07	8.7204e+06	8.09152e+06	1.87762	1.50607	0.000846892	0.942576	1.19374	0.000320432	1.85962	0.458835	3.3767e-05	1.73362	0.792617	0.00544337	2.36857	0.304657	6.6161e-05	1.83606	0.384368	1.2902e-05	cluster 3
asp-gln	C9 H15 N3 O6	261.096	0.906	1.36125e+07	1.16252e+07	1.12052e+07	2.50967e+07	3.04714e+07	2.94092e+07	3.15648e+07	3.5635e+07	3.78474e+07	3.56153e+07	3.28894e+07	3.07242e+07	3.60137e+07	1.98279e+07	2.04241e+07	2.76269	2.33179	0.000854241	2.65521	2.88252	0.000323524	2.98276	2.72286	0.000196217	1.92665	1.23618	0.0534358	1.12343	1.16771	0.0936358	0.460532	0.944612	0.450391	cluster 3
L-(-)-Threonine	C4 H9 N O3	119.058	0.82	1.15358e+07	1.16599e+07	1.04655e+07	2.38223e+07	2.32844e+07	1.99559e+07	1.68068e+07	1.70008e+07	1.69138e+07	6.58395e+06	5.30563e+06	5.57757e+06	1.40106e+07	6.92029e+06	7.91336e+06	2.28508	1.99228	0.000925502	1.32737	1.50682	0.000120148	1.51272	0.518911	0.000575261	1.85166	0.75633	0.0108229	2.43509	0.260461	0.000201081	1.8469	0.344374	9.38372e-06	cluster 3
Piracetam	C6 H10 N2 O2	142.074	0.888	1.39886e+07	8.72695e+06	1.24736e+07	2.85134e+07	2.6105e+07	2.57039e+07	6.0607e+07	5.54317e+07	5.93891e+07	2.41659e+07	2.19487e+07	2.09117e+07	3.30683e+07	2.69399e+07	1.83901e+07	2.64471	2.28258	0.00110409	3.81654	4.98527	2.9553e-05	2.07707	1.90474	0.00443964	4.6565	2.18405	5.99317e-05	1.17349	0.834466	0.0270676	3.3273	0.382073	3.90987e-05	cluster 3
L-Pyroglutamic acid	C5 H7 N O3	129.042	0.825	5.08694e+07	5.4886e+07	5.25387e+07	8.01317e+07	8.26509e+07	7.26488e+07	1.53717e+08	1.51044e+08	1.49192e+08	9.74641e+07	8.582e+07	8.14148e+07	1.24578e+08	6.49241e+07	7.06834e+07	3.47096	1.4873	0.00133568	5.55178	2.86778	6.03046e-07	3.83652	1.6722	0.00197379	7.0659	1.92818	2.4286e-05	1.51428	1.12431	0.159396	4.38769	0.583097	0.000220913	cluster 1
Pipecolic acid	C6 H11 N O2	129.079	0.948	1.04573e+08	1.13382e+08	9.41111e+07	2.05429e+08	2.163e+08	1.80027e+08	1.42877e+08	1.25946e+08	1.32734e+08	1.14543e+08	7.21602e+07	8.18944e+07	1.42151e+08	8.93055e+07	8.07078e+07	6.72765	1.92829	0.00133847	2.88523	1.28677	0.0159426	1.70253	0.860707	0.358384	6.59137	0.66731	0.00484719	6.20902	0.446357	0.00267125	3.3973	0.66889	0.0320294	cluster 1
4-O-(beta-L-Araf)-cis-L-Hyp	C10 H17 N O7	263.1	0.864	6.12816e+06	5.39857e+06	5.66958e+06	1.43628e+07	1.56984e+07	1.21311e+07	1.39879e+07	1.32308e+07	1.2429e+07	5.2232e+06	4.87549e+06	4.28845e+06	9.49895e+06	4.99345e+06	5.35137e+06	1.97718	2.45357	0.00142628	1.52376	2.30559	0.000114155	0.573622	0.836642	0.053757	0.457224	0.939687	0.495936	1.81415	0.340989	0.000997467	1.61006	0.362875	8.92253e-05	cluster 3
(5S)-5-(Carboxymethyl)-L-proline	C7 H11 N O4	173.068	1.33	2.85018e+06	454780	3.19288e+06	7.83626e+06	8.12856e+06	7.13037e+06	1.77996e+06	1.84751e+06	8.14694e+06	7.4844e+06	7.80475e+06	6.99294e+06	7.94156e+06	5.60077e+06	4.47703e+06	1.59033	3.55429	0.00371145	0.445631	1.81205	0.483511	1.46591	3.42916	0.00415067	1.31009	0.509821	0.151421	0.189899	0.964793	0.513875	0.858149	1.89242	0.174535	cluster 4
N-(2-Oxotetrahydro-3-furanyl)hexanamide	C10 H17 N O3	199.12	0.975	2.86221e+06	5.94404e+06	5.74186e+06	1.3388e+07	1.31392e+07	1.08778e+07	1.39206e+07	1.61151e+07	1.41922e+07	1.07099e+07	4.36796e+06	9.3101e+06	1.2835e+07	8.37535e+06	7.25286e+06	1.86343	2.57112	0.00395229	1.7349	3.04011	0.00122412	0.935855	1.67636	0.204491	1.07321	1.18241	0.097525	1.05717	0.651996	0.105625	1.31655	0.551415	0.0318018	cluster 3
4-Morpholinylacetic acid	C6 H11 N O3	145.074	0.852	1.16039e+07	1.16731e+07	1.09535e+07	1.84993e+07	1.74553e+07	1.48004e+07	1.68842e+07	1.62955e+07	1.59657e+07	7.04507e+06	6.38979e+06	6.01922e+06	1.6178e+07	7.30242e+06	8.9694e+06	1.56595	1.48274	0.00805698	1.24066	1.43572	0.000147733	1.45114	0.568327	0.000199112	0.292813	0.968287	0.660601	1.92401	0.383294	0.000794162	1.74674	0.395848	1.62561e-05	cluster 3
Dopachrome	C9 H7 N O4	193.037	0.846	7.90866e+06	7.81684e+06	8.77394e+06	1.34745e+07	1.4584e+07	1.11823e+07	2.78363e+07	2.80374e+07	2.65227e+07	6.86031e+06	6.74058e+06	6.22326e+06	1.52132e+07	7.64304e+06	8.5719e+06	1.48327	1.6017	0.0093544	2.45597	3.36319	4.36377e-06	0.778885	0.809167	0.0126151	3.12771	2.09977	0.000203432	1.50187	0.505193	0.00316527	2.53957	0.240595	2.19727e-06	cluster 3
D-(-)-Glutamine	C5 H10 N2 O3	146.069	0.814	2.46935e+07	2.86239e+07	2.73971e+07	3.5028e+07	3.67106e+07	3.1879e+07	7.4848e+07	7.35392e+07	7.18952e+07	6.82475e+07	5.97047e+07	5.7945e+07	7.70037e+07	3.57221e+07	4.3973e+07	1.82865	1.28375	0.0140401	3.81214	2.72915	5.49344e-06	3.85317	2.30314	0.000491487	5.16387	2.12592	1.9387e-05	3.10289	1.79407	0.00140526	1.7535	0.843904	0.0253703	cluster 3
L-(-)-Serine	C3 H7 N O3	105.042	0.817	2.05758e+07	2.20428e+07	2.15582e+07	2.84376e+07	2.9906e+07	2.46212e+07	5.41836e+07	5.14862e+07	5.23099e+07	4.53287e+07	3.87676e+07	3.74886e+07	5.16466e+07	2.61879e+07	2.93034e+07	1.64584	1.29275	0.0185389	3.12542	2.46163	4.22995e-06	2.82613	1.89453	0.00148742	4.12673	1.90418	0.000144333	2.0602	1.4655	0.0112678	1.85499	0.769624	0.00899813	cluster 3
L-Glutamic acid	C5 H9 N O4	147.053	0.841	9.36483e+07	9.98221e+07	9.76273e+07	2.18398e+08	1.78023e+08	1.40526e+08	3.04212e+08	3.09097e+08	2.96e+08	1.13607e+08	9.58974e+07	1.02007e+08	1.92939e+08	8.65313e+07	1.13532e+08	5.85407	1.84456	0.0221015	8.02771	3.12373	1.05923e-06	1.25113	1.07013	0.283596	8.96161	1.69348	0.00553511	4.81875	0.580151	0.0311886	7.8414	0.34258	6.53188e-06	cluster 1
L-(+)-Valine	C5 H11 N O2	117.079	0.921	5.7956e+07	5.45639e+07	5.5715e+07	6.44732e+07	6.42889e+07	5.95032e+07	9.72203e+07	8.9495e+07	8.34615e+07	6.73051e+06	5.53947e+06	5.11191e+06	4.59629e+07	2.82572e+07	2.61995e+07	1.6764	1.11906	0.0248872	3.2152	1.60595	0.00116184	4.656	0.103319	1.4069e-06	4.22918	1.43508	0.00315518	4.54069	0.0923265	4.70299e-06	5.09949	0.0643352	3.03464e-05	cluster 3
nicotianamine	C12 H21 N3 O6	303.142	0.786	1.81173e+07	1.96511e+07	1.87863e+07	3.36368e+07	2.82315e+07	2.39278e+07	3.03188e+07	3.10934e+07	2.87187e+07	1.73235e+07	1.81128e+07	1.53618e+07	3.01359e+07	1.55325e+07	1.71573e+07	2.00298	1.51705	0.026591	1.86154	1.5937	0.000173544	0.775137	0.898212	0.108207	0.493794	1.05052	0.643838	1.94805	0.592079	0.0162942	2.00574	0.563603	0.00026036	cluster 3
(2S)-4-Methyl-2-({[(3S,4S,5R)-2,3,4-trihydroxy-5-(hydroxymethyl)tetrahydro-2-furanyl]methyl}amino)pentanoic acid (non-preferred name)	C12 H23 N O7	293.147	1.684	2.68655e+07	2.61573e+07	2.52772e+07	3.48021e+07	3.24256e+07	2.82447e+07	4.0499e+07	3.95146e+07	3.70602e+07	2.54948e+06	2.14921e+06	1.99382e+06	1.91994e+07	1.09186e+07	1.08968e+07	1.50512	1.21932	0.0439322	1.99602	1.49519	0.000323121	3.20866	0.0854725	1.04802e-06	2.05931	1.22626	0.0295285	3.26276	0.0700988	0.000104208	3.37275	0.0571648	3.74857e-06	cluster 3
Asparagine	C4 H8 N2 O3	132.054	0.807	1.2045e+08	1.13333e+08	1.00922e+08	5.74243e+06	1.94533e+08	1.69312e+08	261697	206753	640406	1.8174e+08	1.50396e+08	1.62702e+08	302685	1.47059e+08	1.46788e+08	0.881549	1.10422	0.854466	5.88599	0.00331295	4.09198e-05	4.61292	1.47843	0.00769114	7.83198	0.00300025	0.106553	2.20241	1.33889	0.524024	7.11247	446.26	5.54058e-05	cluster 2
L-Pyroglutamic acid	C5 H7 N O3	129.042	1.631	792522	857421	808160	1.78345e+06	1.84445e+06	1.81325e+06	7.02769e+06	7.29973e+06	8.88672e+06	8.28666e+06	7.60986e+06	7.55176e+06	6.22127e+06	4.4667e+06	3.59705e+06	0.690403	2.21355	2.93047e-06	1.46117	9.44393	0.00028296	1.7349	9.53917	7.79802e-06	2.00186	4.26641	0.000517493	1.47295	4.30944	1.4321e-05	0.0562661	1.01009	0.906776	cluster 4
(2S)-3-Methyl-2-({[(3S,4S,5R)-2,3,4-trihydroxy-5-(hydroxymethyl)tetrahydro-2-furanyl]methyl}amino)butanoic acid (non-preferred name)	C11 H21 N O7	279.131	0.984	2.51422e+07	2.83182e+07	3.18785e+07	3.13274e+07	3.5146e+07	3.42239e+07	6.99562e+07	6.8449e+07	6.16305e+07	3.85645e+06	3.33438e+06	2.72061e+06	3.09242e+07	2.00314e+07	1.77653e+07	1.36751	1.17997	0.0862078	3.43645	2.34402	0.000286889	3.2672	0.116142	0.000218539	4.73833	1.98651	0.000295837	3.30761	0.098428	1.45018e-05	4.42612	0.0495483	1.63548e-05	cluster 3
Isoleucine	C6 H13 N O2	131.094	1.233	1.1176e+08	1.01059e+08	1.09932e+08	1.1731e+08	1.15596e+08	1.11546e+08	1.77703e+08	1.6911e+08	1.57155e+08	1.28018e+07	1.42458e+07	1.26992e+07	9.79714e+07	5.94945e+07	5.57176e+07	1.55873	1.06724	0.123735	4.29565	1.56148	0.000893907	6.37102	0.12315	9.37394e-06	5.96686	1.4631	0.00101436	6.06592	0.115391	5.65159e-07	6.9153	0.0788677	1.32427e-05	cluster 3
Eglumetad	C8 H11 N O4	185.068	1.093	2.66602e+06	840455	2.48544e+06	2.19998e+06	2.64308e+06	4.12677e+06	6.34711e+06	8.47658e+06	7.16436e+06	6.74061e+06	5.14478e+06	7.90102e+06	6.80726e+06	5.19913e+06	3.77454e+06	0.492886	1.49699	0.294051	1.26201	3.66962	0.00329203	1.35403	3.30219	0.00962378	1.67011	2.45133	0.00698564	1.07767	2.20588	0.021844	0.278481	0.899871	0.508278	cluster 4
Indoleacetylaspartate	C14 H14 N2 O5	290.089	5.626	2.91254e+07	2.83829e+07	2.85665e+07	4.41712e+07	3.54279e+07	3.30528e+07	3.06834e+07	3.05272e+07	2.91389e+07	5.46307e+06	4.72529e+06	4.63418e+06	2.34479e+07	1.24753e+07	1.32723e+07	1.82036	1.30877	0.0591149	0.596497	1.04966	0.057452	3.20031	0.172205	2.65426e-07	1.93753	0.802022	0.0951383	3.39948	0.131578	0.000653506	2.7895	0.164058	1.42914e-06	cluster 3
Indolyl-3-acryloylglycine	C13 H12 N2 O3	244.084	5.626	5.34452e+06	5.3852e+06	5.19535e+06	7.55193e+06	6.96895e+06	6.16627e+06	5.62732e+06	5.68134e+06	5.15449e+06	972697	866662	758190	4.41983e+06	2.20816e+06	2.48112e+06	0.82293	1.29903	0.0173698	0.159109	1.03379	0.368236	1.38419	0.163111	7.88913e-07	0.908017	0.795816	0.0318029	1.47221	0.125563	0.000120172	1.19529	0.15778	1.31962e-05	cluster 3
Bicine	C6 H13 N O4	163.084	0.834	9.09932e+06	8.69538e+06	9.06436e+06	8.30035e+06	7.30375e+06	6.73453e+06	6.93904e+06	7.04355e+06	6.66815e+06	4.42067e+06	4.21853e+06	3.7186e+06	8.44497e+06	3.30197e+06	4.76379e+06	0.784681	0.831698	0.0338899	0.799029	0.768856	0.000266849	1.44092	0.460098	3.91992e-05	0.444378	0.924441	0.298311	1.07457	0.553203	0.00270728	0.919304	0.598419	0.00030763	cluster 3
N-acetyl-L-2-aminoadipic acid	C8 H13 N O5	203.079	0.955	1.21347e+07	1.54923e+07	1.17718e+07	5.52432e+07	1.21856e+07	1.07661e+07	2.14793e+07	7.55135e+07	7.01054e+07	6.08513e+07	6.25526e+07	6.86816e+07	7.70159e+07	4.89863e+07	4.36763e+07	1.52537	1.9847	0.427031	3.21947	4.24121	0.0688247	4.67492	4.87542	4.37318e-05	3.37841	2.13695	0.258965	3.30469	2.4565	0.0621554	0.801752	1.14954	0.656163	cluster 3
anticapsin	C9 H13 N O4	199.084	1.018	2.5525e+06	2.43887e+06	1.08706e+06	2.2385e+06	2.40661e+06	1.00859e+06	4.88235e+06	5.64231e+06	4.86136e+06	304111	264676	398162	2.87232e+06	1.65664e+06	1.63343e+06	0.077662	0.930125	0.836953	0.957008	2.53125	0.00443387	0.806352	0.159079	0.0226139	1.45996	2.72141	0.00313284	0.706129	0.171029	0.02421	1.21703	0.062846	5.03329e-05	cluster 6
8-[(Carboxymethyl)amino]-8-oxooctanoic acid	C10 H17 N O5	231.11	1.012	2.40638e+06	2.15939e+06	907249	1.99906e+06	2.08085e+06	656562	4.78331e+06	4.72657e+06	4.24795e+06	259265	133278	88378	2.43292e+06	1.43057e+06	1.38944e+06	0.139372	0.865423	0.726668	0.900952	2.51376	0.00502875	0.796413	0.0878713	0.0234961	1.402	2.90466	0.0036266	0.660185	0.101536	0.0378995	1.16954	0.0349562	1.53e-05	cluster 6
Ethyl acetate	C4 H8 O2	88.0526	5.888	2.17305e+06	2.27468e+06	2.28578e+06	3.2906e+06	3.08383e+06	3.19862e+06	4.52534e+06	5.31242e+06	4.69743e+06	3.00504e+06	3.26117e+06	2.76073e+06	4.13965e+06	2.32524e+06	2.35011e+06	0.667531	1.4217	0.000170654	0.894803	2.15864	0.000422207	0.552921	1.3406	0.006813	1.04638	1.51834	0.00255868	0.1835	0.942953	0.309058	0.739558	0.62104	0.0027671	cluster 4
Fumaric acid	C4 H4 O4	134.022	1.167	1.36565e+08	1.44964e+08	1.52749e+08	200058	308826	197234	604631	603205	377112	4.25465e+08	4.10624e+08	4.0143e+08	328619	3.38239e+08	3.37615e+08	8.31406	0.00162596	6.51334e-06	6.71021	0.00364961	6.56884e-06	10.737	2.8496	5.82397e-06	0.417439	2.24459	0.0252343	12.2183	1752.57	4.98244e-07	11.2761	780.795	4.9975e-07	cluster 2
Succinic anhydride	C4 H4 O3	100.016	0.94	2.31117e+06	2.77322e+06	2.44559e+06	4.45466e+06	4.08762e+06	4.64702e+06	6.12955e+06	5.49653e+06	5.73416e+06	6.85929e+06	5.52233e+06	6.46743e+06	7.0973e+06	3.70548e+06	4.08606e+06	0.93458	1.75157	0.00091214	1.00747	2.30548	0.000141046	1.26192	2.5032	0.000848778	0.949403	1.31624	0.00490029	0.79475	1.42912	0.0117499	0.278166	1.08576	0.320174	cluster 4
Citric acid	C6 H8 O7	192.029	1.712	2.94709e+07	3.04316e+07	2.97641e+07	39481.7	40038.3	35999.7	49538	48022.6	45894.3	2.37622e+07	2.00197e+07	2.04954e+07	46083.6	1.96901e+07	1.96538e+07	3.78183	0.00128832	4.93029e-08	3.05584	0.00159987	4.93639e-08	1.87286	0.716849	0.0021997	0.077653	1.24182	0.00482554	2.77765	556.42	5.38075e-05	2.56311	448.067	5.39003e-05	cluster 7
Isocitric acid	C6 H8 O7	192.029	1.278	4.65834e+06	5.29135e+06	5.19211e+06	127544	118933	97294.7	281813	200230	156585	7.99378e+06	7.65322e+06	8.90161e+06	134384	7.48582e+06	7.47202e+06	1.53519	0.0227035	1.50324e-05	1.22788	0.0421765	1.73617e-05	1.14642	1.62125	0.00173972	0.230875	1.85771	0.059979	1.70708	71.4096	2.693e-05	1.56546	38.4396	2.87871e-05	cluster 7
Levulinic acid	C5 H8 O3	116.047	0.936	7.17197e+06	8.27718e+06	8.24673e+06	1.5342e+07	1.62817e+07	1.61885e+07	1.65342e+07	2.02928e+07	1.96362e+07	1.42431e+07	1.32642e+07	2.97561e+07	3.45241e+07	2.2525e+07	1.95378e+07	1.95841	2.01774	6.88634e-05	1.82717	2.38283	0.000846674	1.88327	2.41659	0.104846	1.24026	1.18094	0.0736203	0.576968	1.19767	0.587607	0.0508479	1.01417	0.963421	cluster 3
2-Oxoglutaric acid	C5 H6 O5	146.022	2.011	3.48678e+06	3.11894e+06	3.23797e+06	17396.6	19094.9	2.36405e+07	25532.8	20858.6	346315	1.60409e+07	1.53321e+07	1.65938e+07	19570.5	1.38005e+07	1.3775e+07	0.756446	2.4053	0.589622	0.990679	0.0398943	3.26873e-05	2.3398	4.87286	4.81418e-06	1.53366	0.016586	0.380128	1.18258	2.02588	0.362399	2.2129	122.144	1.98554e-06	cluster 7
2-Oxoglutaric acid	C5 H6 O5	146.023	2.583	1.27357e+06	1.31566e+06	1.19702e+06	18843.7	17291.1	15854.8	28911.1	23832.1	24167.4	5.69626e+06	6.49771e+06	5.41138e+06	24972.4	5.35375e+06	5.34388e+06	0.77171	0.0137311	3.62069e-06	0.621724	0.0203131	3.73068e-06	1.40056	4.64981	0.000147473	0.0721544	1.47935	0.0109686	1.44958	338.632	5.60932e-05	1.33806	228.907	5.64117e-05	cluster 7
Ethephon	C2 H6 Cl O3 P	143.975	19.898	3.04735e+06	2.79712e+06	694410	5.99953e+06	2.01972e+06	1.5162e+06	6.17862e+06	6.79672e+06	7.79018e+06	1.00381e+06	1.0173e+06	3.11201e+06	1.67643e+06	853100	946338	0.362971	1.45827	0.566813	1.17789	3.1757	0.0057695	0.214944	0.785014	0.670817	1.42391	2.17772	0.0663294	0.468335	0.538318	0.40601	1.23101	0.247194	0.00348387	cluster 4
glu-asp	C9 H14 N2 O7	262.079	1.713	877785	572851	871974	6.44895e+06	6.09795e+06	5.7728e+06	5.00236e+06	5.28954e+06	4.69978e+06	2.67998e+06	2.20549e+06	2.30578e+06	3.92984e+06	2.30556e+06	2.23067e+06	1.59547	7.88754	1.70871e-05	1.1474	6.45467	2.8467e-05	0.827269	3.09619	0.000769053	0.831382	0.818337	0.0128243	1.15384	0.392542	0.000107088	0.892102	0.479683	0.000310604	cluster 4
moniliformin	C4 H2 O3	98.0001	1.17	503213	584961	561674	3.03197e+06	3.01552e+06	2.8099e+06	3.96283e+06	4.07439e+06	3.76962e+06	1.8432e+06	1.67135e+06	1.86031e+06	2.35353e+06	1.48841e+06	1.34761e+06	1.07252	5.3686	5.80257e-06	1.02867	7.15632	3.29574e-06	0.730523	3.25779	4.43883e-05	0.812011	1.33299	0.000998693	0.644313	0.606823	0.000242072	0.813209	0.455232	3.73557e-05	cluster 4
Oleoylethanolamide	C20 H39 N O2	325.297	12.565	745950	732838	748954	3.24353e+06	2.99976e+06	2.74339e+06	2.70043e+06	2.73537e+06	2.51118e+06	1.6156e+06	1.58542e+06	1.44842e+06	2.15571e+06	1.28075e+06	1.22476e+06	1.03451	4.03398	9.87426e-05	0.771461	3.56728	1.06968e-05	0.587087	2.08706	9.80668e-05	0.41832	0.884307	0.0966881	0.716439	0.51737	0.000704484	0.581191	0.585057	0.000221697	cluster 4
Phytosphingosine	C18 H39 N O3	317.292	6.733	480608	489515	450824	4.38988e+06	4.36537e+06	3.59222e+06	2.15266e+06	1.9893e+06	1.80548e+06	158809	168143	160015	892304	529486	508618	1.31644	8.68961	0.000155634	0.684103	4.18555	0.000116764	0.36618	0.342706	1.33764e-05	1.19271	0.481673	0.00160255	1.19317	0.0394386	0.000112267	0.749373	0.0818783	5.42679e-05	cluster 6
(9Z,12Z)-N-(2-Hydroxyethyl)-9,12-octadecadienamide	C20 H37 N O2	323.281	11.564	2.59343e+06	2.72927e+06	2.6e+06	1.91501e+06	1.95641e+06	1.89508e+06	723752	647195	624249	297796	231639	219835	1.21324e+06	715558	689877	0.583607	0.727845	0.000113751	0.785893	0.251833	3.20665e-06	1.01509	0.0945725	1.1849e-06	0.930021	0.345998	3.62324e-06	0.778208	0.129935	6.40562e-07	0.35572	0.375537	0.000425014	cluster 6
Phytosphingosine	C18 H39 N O3	317.292	7.659	551198	555499	566726	638202	679448	606146	3.18175e+06	2.91614e+06	3.04136e+06	1.60323e+06	1.3979e+06	1.29148e+06	1.80653e+06	1.06766e+06	1.02587e+06	0.190643	1.14962	0.0184073	0.881635	5.46141	5.42394e-06	0.606614	2.56517	0.000676818	1.2851	4.75064	7.14525e-06	0.527545	2.23133	0.00109552	0.701961	0.46969	0.000172677	cluster 4
galegine	C6 H13 N3	127.111	0.599	205582	213130	235815	219449	179111	162395	1.77422e+06	1.93945e+06	1.61281e+06	1.53499e+06	1.29503e+06	1.14033e+06	1.23677e+06	840617	700842	0.0980961	0.857039	0.179897	0.695712	8.13793	8.01638e-05	0.682619	6.06598	0.000658912	1.0423	9.4954	7.74916e-05	0.635502	7.07784	0.000609468	0.344885	0.745397	0.0383026	cluster 9
N-Methyl-N-nitrosoethenamine	C3 H6 N2 O	86.0483	0.799	1.51805e+07	1.3872e+07	1.42599e+07	2.37868e+07	2.35377e+07	2.21488e+07	4.90696e+07	4.40726e+07	3.56142e+07	2.13562e+07	1.89754e+07	1.95991e+07	2.72008e+07	1.73708e+07	1.54321e+07	2.03551	1.604	0.000168509	2.93111	2.97273	0.00195386	1.51309	1.38368	0.00240875	3.54917	1.85332	0.00754121	1.00315	0.862643	0.0221517	2.60819	0.465458	0.00453996	cluster 3
(1E)-N-Hydroxy-4-(methylsulfanyl)-1-butanimine	C5 H11 N O S	133.056	0.798	1.35455e+07	1.40946e+07	1.26897e+07	2.28334e+07	2.25043e+07	1.98326e+07	3.79481e+07	3.60127e+07	3.28429e+07	2.12162e+07	1.83827e+07	1.82299e+07	2.54086e+07	1.69198e+07	1.44661e+07	1.96617	1.61593	0.00132068	2.62046	2.64826	0.0001367	1.53567	1.4339	0.00520116	3.0408	1.63884	0.00141545	0.7716	0.88735	0.146008	2.2282	0.541449	0.000779384	cluster 3
Choline	C5 H13 N O	103.1	0.737	9.61183e+07	9.79652e+07	9.5459e+07	1.46627e+08	1.39204e+08	1.24995e+08	1.48989e+08	9.68749e+07	1.39268e+08	2.71114e+07	2.11065e+07	2.25347e+07	9.4787e+07	3.94609e+07	5.28438e+07	4.30095	1.41888	0.003195	2.64776	1.33014	0.117538	5.60424	0.24436	3.11697e-06	1.2097	0.937458	0.644879	6.389	0.172221	6.7403e-05	5.53631	0.18371	0.00287633	cluster 3
Acetone peroxide	C3 H8 O4	108.042	0.885	1.43968e+07	1.61568e+07	1.53329e+07	219731	220773	202580	346008	301843	286388	8.42778e+06	3.48706e+07	3.4148e+07	294234	1.87109e+07	1.86764e+07	2.68548	0.0140147	7.69307e-06	2.16315	0.0203598	7.91086e-06	1.53385	1.68778	0.293706	0.249161	1.45275	0.00670288	2.75514	120.43	0.0422252	2.54088	82.8979	0.0426976	cluster 7
Neochlorogenic acid	C16 H18 O9	354.101	4.683	1.02417e+07	1.16272e+07	1.10103e+07	55890.1	55525.6	101488	74339.3	80538.5	70489	4.00773e+07	3.78558e+07	3.69239e+07	59911	2.57695e+07	2.5722e+07	2.28151	0.00647531	1.09415e-05	1.84326	0.00685438	1.09278e-05	3.42783	3.4933	1.14321e-05	0.0196694	1.05854	0.802404	3.71921	539.48	2.14593e-06	3.43333	509.645	2.14576e-06	cluster 7
D-(+)-Pantothenic acid	C9 H17 N O5	219.11	4.251	7.15649e+06	6.89948e+06	7.73112e+06	2.18525e+07	2.28888e+07	1.5619e+07	3.17384e+07	3.2856e+07	2.85003e+07	1.14833e+07	8.05424e+06	9.38925e+06	1.90485e+07	9.80035e+06	1.0667e+07	2.42231	2.77046	0.00489511	2.71954	4.27293	5.7444e-05	0.88493	1.3277	0.0815284	2.60053	1.54232	0.0140777	1.8581	0.479235	0.0134241	2.56239	0.310724	0.000201256	cluster 3
(2S,3S)-2,3-dihydro-3-hydroxyanthranilic acid zwitterion	C7 H9 N O3	155.058	0.941	2.91063e+07	2.65785e+06	2.80603e+07	6.25423e+06	3.71189e+07	5.16833e+06	6.66354e+07	6.67913e+07	5.50198e+07	5.74942e+07	5.80865e+07	5.09993e+07	6.87657e+07	4.53719e+07	3.89404e+07	0.417304	0.811397	0.79557	3.50731	3.14999	0.0106573	3.70065	2.78448	0.0163958	5.36943	3.88218	0.0139987	3.50705	3.43171	0.0213657	1.22812	0.883964	0.181442	cluster 3
3-amino-2,3-dideoxy-scyllo-inosose	C6 H11 N O4	161.068	0.896	7.82983e+06	1.18685e+07	8.864e+06	1.28991e+07	1.11564e+07	1.40549e+07	1.56775e+07	1.39045e+07	1.41194e+07	2.29502e+07	1.89492e+07	2.14457e+07	2.01095e+07	9.63573e+06	1.17859e+07	1.04272	1.33429	0.0971925	1.18031	1.53004	0.0193807	2.19426	2.21778	0.00232095	0.932792	1.14671	0.138995	1.70865	1.66215	0.00427227	1.37299	1.4495	0.00717169	cluster 3
Avenein	C14 H18 O8	314.099	4.723	4.2632e+06	4.39423e+06	4.32005e+06	789147	747611	629530	902638	913711	794918	743114	788874	724261	2.22874e+06	1.06475e+06	1.29874e+06	1.31361	0.166927	4.9267e-07	1.03967	0.201215	3.47207e-07	1.24127	0.173859	1.20008e-07	0.280677	1.20541	0.0718672	0.0530011	1.04153	0.59174	0.17589	0.864044	0.0494834	cluster 6
D-Glucose 6-phosphate	C6 H13 O9 P	260.033	1.526	2.43368e+07	2.6938e+07	2.63682e+07	124335	119036	102604	183519	166781	164822	3.45862e+07	3.62979e+07	2.78541e+07	149431	2.84707e+07	2.84182e+07	3.51088	0.00445598	5.25519e-06	2.83383	0.00663449	5.30117e-06	1.54414	1.27169	0.0594926	0.192288	1.48889	0.00308918	3.42229	285.39	0.000219626	3.15856	191.679	0.000221111	cluster 7
Dulcitol	C6 H14 O6	182.081	0.874	1.82877e+08	1.86224e+08	2.11329e+08	1.39037e+07	1.48225e+07	1.43858e+07	815269	708032	7.18634e+06	2.66146e+08	4.29156e+08	4.5299e+08	694881	2.53125e+08	2.52658e+08	9.24149	0.074276	3.73237e-05	7.70209	0.0150055	3.2507e-05	8.33428	1.97834	0.033316	2.71738	0.202023	0.0060318	11.253	26.6351	0.00329375	10.5728	131.841	0.00294775	cluster 2
D-(−)-Erythrose	C4 H8 O4	120.043	0.893	1.5467e+07	1.66594e+07	1.37923e+07	402274	569144	370876	636298	552602	540319	6.5794e+06	2.53011e+07	2.51935e+07	541131	2.23111e+07	2.227e+07	2.65937	0.0292319	5.82704e-05	2.14129	0.0376582	5.98234e-05	0.674265	1.24293	0.585515	0.24518	1.28826	0.132928	2.35231	42.5197	0.040528	2.16488	33.0057	0.0413639	cluster 7
1-O-Phosphonopentitol	C5 H13 O8 P	232.034	0.997	509174	529215	534171	5.04971e+06	5.61623e+06	4.31862e+06	1.25932e+07	1.21964e+07	1.18529e+07	1.59526e+07	1.31272e+07	1.5628e+07	1.23234e+07	7.24918e+06	6.97328e+06	1.45883	9.52876	0.000285566	1.91211	23.3012	6.72523e-07	2.48271	28.43	8.68898e-05	2.22058	2.44535	7.52786e-05	1.87882	2.9836	0.000514454	0.828981	1.22011	0.0428587	cluster 4
5,6-dihydroxythymidine	C10 H16 N2 O7	276.095	0.841	5.30534e+07	5.52001e+07	5.14237e+07	9.68382e+07	9.63238e+07	8.63793e+07	1.69806e+08	1.62404e+08	1.60446e+08	6.66922e+07	5.65183e+07	5.45766e+07	1.03804e+08	6.15352e+07	5.89608e+07	4.34912	1.75067	0.000364943	5.8888	3.08533	3.41726e-06	1.25456	1.11342	0.197758	6.96401	1.76237	8.91995e-05	3.43346	0.635996	0.0025957	5.68427	0.360875	2.41297e-05	cluster 1
N-Acetylneuraminic acid	C11 H19 N O9	309.105	0.888	2.47844e+07	2.50246e+07	2.28962e+07	1.52106e+07	1.42656e+07	1.31494e+07	2.32286e+07	2.30151e+07	2.34675e+07	1.91863e+07	1.87474e+07	1.99058e+07	3.14153e+07	1.65781e+07	1.79084e+07	2.17482	0.58628	0.000367463	0.43132	0.958819	0.219163	1.43223	0.795535	0.00275996	2.48255	1.63543	0.000121203	1.33187	1.35692	0.00177319	1.09349	0.829703	0.000398	cluster 3
Hexose	C6 H12 O6	180.064	0.882	741209	295263	4.3696e+07	1.3462e+08	1.30623e+08	1.19357e+08	4.41226e+07	3.59048e+07	1.68755e+08	1.39854e+08	5.74186e+07	2.38221e+06	4.62095e+07	2.62744e+07	724846	7.24369	8.59777	0.00168916	3.57676	5.56156	0.207844	3.39949	4.46332	0.290766	3.79187	0.646861	0.354009	3.67548	0.519125	0.199988	0.694355	0.80253	0.794016	cluster 3
Bacancosin	C16 H23 N O8	357.141	2.007	6.41233e+06	7.90854e+06	7.08393e+06	1.44681e+07	1.65891e+07	1.24506e+07	4.23142e+07	3.90566e+07	4.21203e+07	5.00481e+07	4.09851e+07	3.69667e+07	4.54594e+07	2.23241e+07	2.59547e+07	1.84041	2.03262	0.00440061	3.25938	5.76932	7.50931e-06	3.86624	5.97996	0.000799439	4.26732	2.83837	7.48637e-05	3.13098	2.942	0.00224488	0.304921	1.03651	0.726839	cluster 3
1-deoxy-D-altro-heptulose 7-phosphate	C7 H15 O9 P	274.045	1.588	7.08611e+06	5.49297e+06	7.08987e+06	3.99164e+06	3.84122e+06	3.52016e+06	3.91581e+06	4.42897e+06	4.00758e+06	1.67428e+06	1.41101e+06	1.47305e+06	6.51364e+06	3.93322e+06	3.71303e+06	1.11054	0.577205	0.00726137	0.832357	0.628013	0.0117176	1.45702	0.231753	0.00072276	0.378788	1.08802	0.188649	0.901441	0.401509	0.000145105	0.892708	0.369026	0.000124952	cluster 3
1,5-Anhydro-1-(2,4,6-trihydroxyphenyl)hexitol	C12 H16 O8	288.084	0.903	1.90278e+06	2.78078e+06	2.93363e+06	8.4834e+06	6.66755e+06	5.48977e+06	1.04595e+07	8.8312e+06	8.35813e+06	1.12062e+07	1.12498e+07	1.12179e+07	1.24385e+07	7.67795e+06	7.07276e+06	1.37924	2.70975	0.00946382	1.42973	3.62979	0.000723732	1.93421	4.42077	1.11549e-05	1.08581	1.33953	0.0962413	1.20767	1.63143	0.00754934	0.715999	1.21791	0.0343529	cluster 4
D-(-)-Lyxose	C5 H10 O5	150.054	1.018	4.83876e+06	5.25246e+06	5.42634e+06	198554	1.18756e+06	7.34537e+06	345259	317541	302668	1.28401e+07	2.34431e+07	1.88331e+07	291427	1.48406e+07	1.48133e+07	0.710355	0.562684	0.370184	1.23031	0.0622177	1.00106e-05	2.26897	3.55187	0.0127125	0.944296	0.110573	0.311355	2.23835	6.31236	0.0152027	2.29142	57.0877	0.00417914	cluster 7
neuraminic acid	C9 H17 N O8	267.095	0.845	6.9608e+06	6.45577e+06	6.61632e+06	8.98202e+06	8.91722e+06	8.31179e+06	1.59457e+07	1.51078e+07	1.50062e+07	8.24357e+06	6.83571e+06	5.96138e+06	1.1973e+07	6.53605e+06	6.78834e+06	0.980281	1.3084	0.00138075	1.64531	2.2992	1.28759e-05	0.181927	1.05031	0.647802	2.12701	1.75726	5.52235e-05	0.696362	0.80274	0.0690646	1.59339	0.456812	0.000332066	cluster 3
Gluconic acid	C6 H12 O7	196.06	0.923	9.61702e+07	9.98564e+07	8.35616e+07	3.28309e+06	8.56397e+07	1.53448e+08	115853	105854	2.37471e+06	1.56816e+08	1.50529e+08	1.75066e+08	130773	1.31046e+08	1.30804e+08	0.885889	0.866887	0.790571	5.36245	0.00928657	5.02361e-05	5.31336	1.72544	0.00158349	6.11501	0.0107126	0.139502	4.43376	1.99038	0.143376	7.01634	185.799	2.70675e-05	cluster 2
Lotaustralin	C11 H19 N O6	261.12	0.984	1.15049e+07	1.54212e+07	1.36643e+07	1.38777e+07	1.38979e+07	1.55095e+07	3.14098e+07	3.14679e+07	2.89586e+07	1.77967e+06	1.70346e+06	1.1996e+06	1.41495e+07	8.48824e+06	8.07067e+06	0.374101	1.06638	0.513716	2.29682	2.26251	0.000260673	2.24972	0.115365	0.000476525	3.32572	2.12166	8.12974e-05	2.15302	0.108183	2.28698e-05	2.99743	0.0509899	4.30523e-06	cluster 3
Bacancosin	C16 H23 N O8	357.141	2.839	26087.7	26794.8	28290.1	58743.8	59793.2	68906	2.20767e+06	2.93572e+06	2.65686e+06	3.77761e+06	4.11284e+06	4.21908e+06	3.04937e+06	1.48724e+06	1.76649e+06	0.128962	2.30919	0.000422597	0.891532	96.0947	0.000264826	1.31376	149.183	7.21953e-06	1.31396	41.614	0.0002797	1.19808	64.6038	7.48784e-06	0.646584	1.55245	0.00457105	cluster 9
1-Deoxy-1-(4-morpholinyl)-alpha-D-fructofuranose	C10 H19 N O6	249.121	1.122	6.46303e+06	6.22645e+06	4.61958e+06	4.02629e+06	4.47417e+06	3.58644e+06	8.54459e+06	8.43429e+06	8.24117e+06	434830	397872	401991	5.36719e+06	2.87403e+06	3.03264e+06	0.815058	0.698299	0.0514375	0.866926	1.45704	0.0108126	1.5066	0.0713322	0.000759195	1.72882	2.08656	8.61246e-05	1.14136	0.102151	0.000146799	1.57183	0.0489568	9.38857e-08	cluster 6
2,4-Diacetylphloroglucinol	C10 H10 O5	210.052	0.953	745860	1.06462e+06	757996	5.50704e+06	6.67695e+06	4.88428e+06	1.41181e+07	1.36703e+07	1.34959e+07	1.75044e+07	1.45693e+07	1.69625e+07	1.40108e+07	8.52628e+06	7.91969e+06	1.51204	6.64528	0.000835973	2.00906	16.0734	4.41573e-07	2.57757	19.0915	6.9177e-05	2.34499	2.41877	0.000132005	1.94732	2.87295	0.000518468	0.808115	1.18777	0.0484665	cluster 4
4-Oxo-4-(3-pyridinebutanal)	C9 H9 N O2	163.063	2.004	1.34397e+07	1.39123e+07	1.33537e+07	3.01195e+07	2.7329e+07	2.2525e+07	2.21267e+07	2.17805e+07	2.06984e+07	6.49671e+06	5.47826e+06	4.75503e+06	1.33126e+07	9.81372e+06	7.91916e+06	2.43817	1.96467	0.0041709	1.57357	1.58714	6.74565e-05	1.84957	0.410999	0.000116284	1.62646	0.807839	0.0859724	2.73512	0.209194	0.000753851	2.2188	0.258956	1.77259e-05	cluster 3
5-Acetyldihydro-2(3H)-furanone	C6 H8 O3	128.047	0.877	2.32354e+07	2.21234e+07	2.93442e+07	3.8566e+07	3.37603e+07	4.33538e+07	5.26317e+07	4.41007e+07	4.71565e+07	9.18063e+07	7.34832e+07	8.69397e+07	7.85175e+07	5.73168e+07	4.34554e+07	2.38568	1.54853	0.018593	2.63407	1.92615	0.00235031	5.01153	3.37643	0.000563521	2.25073	1.24385	0.0651943	4.0086	2.1804	0.00176674	3.25937	1.75294	0.00388799	cluster 3
glutaral	C5 H8 O2	100.052	0.924	5.83881e+07	5.4866e+07	5.60915e+07	8.23811e+06	6.62495e+07	6.09822e+07	9.94187e+07	9.14627e+07	8.53705e+07	9.4584e+06	6.97664e+06	3.43077e+06	4.75137e+07	3.03786e+07	2.71577e+07	1.17929	0.79996	0.575589	3.29481	1.63129	0.00105423	4.63104	0.117309	1.638e-05	4.99571	2.03921	0.0686022	3.18583	0.146644	0.107073	5.1334	0.071912	4.24535e-05	cluster 3
benzoquinone	C6 H4 O2	108.021	0.926	1.76411e+06	1.91552e+06	2.29321e+06	3.74568e+06	3.03781e+06	3.04177e+06	4.09471e+06	4.18764e+06	4.44355e+06	5.90033e+06	6.1576e+06	5.11393e+06	6.50543e+06	3.55438e+06	3.70247e+06	0.745564	1.64499	0.0105225	0.833944	2.13063	0.00028325	1.25721	2.87499	0.000443241	0.768375	1.29522	0.0198329	0.918242	1.74772	0.0033571	0.64797	1.34936	0.0109895	cluster 4
Diethylene glycol	C4 H10 O3	106.063	5.886	5.35496e+06	5.82216e+06	5.92061e+06	9.52284e+06	8.73826e+06	9.67856e+06	1.23855e+07	1.20255e+07	1.23276e+07	7.97594e+06	7.4166e+06	7.1725e+06	1.01289e+07	5.30705e+06	5.74477e+06	1.29864	1.63412	0.000439856	1.43008	2.14874	5.96972e-06	0.865711	1.31977	0.00348537	1.40634	1.31493	0.000710474	0.768823	0.807635	0.00885705	1.20278	0.614205	5.61879e-05	cluster 3
Spiroxamine	C18 H35 N O2	297.266	7.473	2.82583e+06	2.71311e+06	2.6014e+06	728982	769991	683331	397166	422710	358190	211822	205694	166213	1.02409e+06	565402	579833	0.973703	0.268085	8.90257e-06	0.851659	0.14472	4.2572e-06	1.04225	0.0717082	2.87473e-06	0.476232	0.539827	0.000431933	0.438745	0.267483	5.03687e-05	0.245282	0.495497	0.00109891	cluster 6
N-Acetylimidazole	C5 H6 N2 O	110.048	0.924	4.55111e+06	4.72798e+06	3.29976e+06	1.13728e+07	7.1421e+06	8.72758e+06	1.70084e+07	1.69614e+07	1.72627e+07	6.23315e+06	3.20169e+06	4.46928e+06	8.58217e+06	6.78041e+06	4.86253e+06	1.41928	2.16574	0.0204433	2.00493	4.07291	9.59398e-06	0.201968	1.10536	0.677711	2.29668	1.88061	0.00295406	1.14257	0.510383	0.0426176	1.94746	0.271392	0.00014783	cluster 3
oxazolidinone	C3 H5 N O2	87.032	0.82	1.58754e+07	1.60158e+07	1.43272e+07	3.05908e+07	2.85553e+07	2.45494e+07	2.33197e+07	2.38909e+07	2.28212e+07	1.03779e+07	9.03031e+06	8.88522e+06	2.12663e+07	1.06556e+07	1.20644e+07	2.39742	1.81087	0.00253451	1.56585	1.51524	0.000218672	1.5862	0.612169	0.00115192	1.56766	0.836745	0.0647733	2.56369	0.338052	0.000550818	2.07094	0.404009	1.63558e-05	cluster 3
Zinnolide	C15 H18 O5	278.115	5.281	1.67243e+06	1.62748e+06	1.51232e+06	3.53849e+06	3.10974e+06	2.68327e+06	1.79726e+06	1.61162e+06	1.7384e+06	213696	218013	207448	1.19473e+06	717410	684476	0.826795	1.93913	0.00390368	0.145318	1.06963	0.198857	0.774273	0.132819	8.28449e-06	0.950125	0.551603	0.00527495	1.01782	0.0684945	0.000301609	0.679752	0.124173	1.05629e-05	cluster 6
Coumarone	C8 H6 O	118.042	4.937	4.01491e+06	4.08707e+06	4.02233e+06	6.43799e+06	6.64342e+06	5.59414e+06	5.3681e+06	5.22862e+06	4.91938e+06	2.02612e+06	1.80559e+06	1.94007e+06	3.93466e+06	2.29017e+06	2.23576e+06	1.00665	1.54034	0.00246383	0.586698	1.27975	0.00109793	0.954345	0.47605	6.38905e-06	0.779595	0.830824	0.0387053	1.24299	0.309055	0.000193855	1.00126	0.371987	2.50331e-05	cluster 3
Dihydrothymine	C5 H8 N2 O2	128.058	0.792	1.67959e+06	2.83285e+06	2.29734e+06	8.46201e+06	8.64482e+06	7.85028e+06	1.17514e+07	1.26209e+07	1.2018e+07	2.21008e+06	1.38293e+06	545087	3.4074e+06	1.33797e+06	2.0292e+06	1.69682	3.66489	0.000123763	1.75353	5.34383	1.96846e-05	0.483169	0.607669	0.202487	1.60702	1.45811	0.000412636	1.57718	0.165808	0.000207319	1.81781	0.113714	3.89929e-05	cluster 3
Veronal	C8 H12 N2 O3	184.085	1.475	1.47031e+06	1.56979e+06	1.53165e+06	131168	132348	104484	189083	177386	167171	5.24323e+06	4.47396e+06	4.80292e+06	188957	3.6293e+06	3.62261e+06	0.818971	0.0804942	1.32034e-06	0.648743	0.116726	1.4103e-06	1.19104	3.17605	0.000122743	0.187591	1.45011	0.00758862	1.30559	39.4569	2.95349e-05	1.19778	27.2095	3.08954e-05	cluster 7
pentoxyl	C6 H8 N2 O3	156.053	0.869	3.58121e+06	3.53657e+06	2.86658e+06	5.69422e+06	5.62502e+06	4.54408e+06	4.87089e+06	4.85008e+06	4.76638e+06	1.21608e+06	831810	888278	2.74756e+06	1.46908e+06	1.55122e+06	0.929722	1.58882	0.0110641	0.668932	1.451	0.00300307	0.996763	0.294076	0.000834958	0.407139	0.913261	0.287041	1.24082	0.185091	0.000386027	1.0893	0.202671	6.40441e-06	cluster 3
2(5H)-Furanone	C4 H4 O2	84.0214	0.916	2.89579e+07	2.53367e+07	2.8133e+07	5.42461e+07	5.43012e+07	5.0614e+07	8.1719e+07	7.97322e+07	8.37481e+07	7.05799e+07	6.61205e+07	8.03009e+07	9.57693e+07	6.08688e+07	5.42133e+07	3.49108	1.93092	9.86502e-05	4.11733	2.97472	4.45751e-06	4.36529	2.63263	0.000488933	4.42823	1.54057	6.95476e-05	2.52761	1.3634	0.0114981	1.44504	0.884999	0.0964806	cluster 3
2(5H)-Furanone	C4 H4 O2	84.0209	0.911	1.11026e+07	5.21951e+06	9.02025e+06	1.73606e+07	1.65804e+07	1.45963e+07	3.61726e+07	3.09024e+07	3.69738e+07	1.79101e+07	1.61977e+07	1.7958e+07	2.39458e+07	1.72931e+07	1.36388e+07	1.82535	1.91526	0.0154676	2.83864	4.10573	0.000517018	1.88564	2.0545	0.00802941	3.52427	2.14369	0.000873454	0.464488	1.0727	0.307307	2.27183	0.500398	0.000958745	cluster 3
4-Hydroxy-5-methylfuran-3(2H)-one	C5 H6 O3	114.032	1.372	2.25278e+06	3.67268e+06	1.79497e+06	3.45052e+06	3.13184e+06	3.43071e+06	4.04922e+06	5.64244e+06	6.86543e+06	6.52718e+06	1.09041e+07	9.87726e+06	1.18236e+07	6.47466e+06	6.6999e+06	0.446605	1.29696	0.254285	0.873232	2.14458	0.0411842	1.60344	3.53717	0.0104753	1.09923	1.65355	0.0567234	1.37223	2.72729	0.0121631	0.919176	1.64935	0.0822118	cluster 4
lactide	C6 H8 O4	144.042	0.916	3.75792e+07	4.29724e+07	3.82196e+07	8.78902e+07	8.34086e+07	7.25756e+07	1.11463e+08	1.04322e+08	1.25649e+08	1.33383e+08	1.087e+08	1.26207e+08	1.35648e+08	7.30136e+07	7.72252e+07	4.41505	2.05331	0.0010084	4.78194	2.87472	0.000334476	5.94676	3.10083	0.000381012	4.49717	1.40004	0.0136951	3.73439	1.51016	0.00859747	1.13562	1.07866	0.405848	cluster 1
2-Furoic acid	C5 H4 O3	112.016	0.944	2.00672e+07	2.14193e+07	1.95938e+07	3.77094e+07	3.46033e+07	3.23536e+07	5.49677e+07	5.15789e+07	6.95889e+07	5.95035e+07	5.37823e+07	7.11493e+07	6.56137e+07	3.54546e+07	3.72795e+07	2.60271	1.71359	0.000909671	3.39416	2.88367	0.00230507	4.15643	3.01955	0.00132304	3.84694	1.68283	0.0142546	2.99793	1.76212	0.00760311	0.444962	1.04712	0.731805	cluster 3
2-Furoic acid	C5 H4 O3	112.016	1.657	3.25109e+06	3.17036e+06	2.67664e+06	2.33982e+06	3.01348e+06	3.37592e+06	7.84575e+06	7.7591e+06	9.04037e+06	8.6134e+06	7.56639e+06	7.90438e+06	8.36615e+06	5.93275e+06	4.83682e+06	0.0965033	0.959456	0.744943	1.26356	2.70883	0.000326623	1.45947	2.64717	0.000151245	1.89398	2.8233	0.000492949	1.35388	2.75903	0.000292694	0.0859987	0.977235	0.735281	cluster 4
6-Methyl-6-(5-methyl-furan-2-yl)-hept-3-en-2-one	C13 H18 O2	206.13	5.076	6.63491e+06	6.51436e+06	6.35557e+06	1.39224e+07	1.39481e+07	1.23198e+07	1.48006e+07	1.46066e+07	1.46246e+07	8.31434e+06	7.64002e+06	7.44864e+06	1.23016e+07	5.64444e+06	6.93844e+06	1.81004	2.06053	0.00022408	1.59922	2.25748	1.44337e-07	0.716522	1.19986	0.00910599	0.819176	1.09558	0.0774799	1.41009	0.582304	0.000731704	1.4546	0.531501	1.40636e-05	cluster 3
7-Methylxanthine	C6 H6 N4 O2	166.049	0.96	8.73947e+06	9.32664e+06	9.18157e+06	301693	311830	279303	468016	525558	478035	4.16338e+07	4.7541e+07	3.94186e+07	480078	2.55159e+07	2.54689e+07	2.05099	0.032767	9.82621e-07	1.63909	0.0540086	1.08908e-06	3.79305	4.71943	0.000155383	0.360785	1.64826	0.000669006	3.90913	144.03	6.17701e-05	3.6027	87.3829	6.28952e-05	cluster 7
Adenosine	C10 H13 N5 O4	235.07	1.5	1.03832e+07	1.1652e+07	1.14428e+07	1.50111e+07	1.37607e+07	1.195e+07	1.32985e+07	1.10845e+07	1.27267e+07	1.08129e+07	9.96786e+06	9.5207e+06	1.45259e+07	9.00253e+06	8.25114e+06	0.94907	1.21637	0.0678165	0.483171	1.10848	0.191508	0.561886	0.905113	0.124321	0.631033	0.911299	0.338671	1.05052	0.744108	0.0228427	0.756165	0.816535	0.0411393	cluster 3
5-Indolol	C8 H7 N O	133.053	4.121	3.84665e+06	3.59784e+06	3.3796e+06	150059	132370	144937	151823	189371	208490	600247	634712	563501	1.48757e+06	896401	843641	1.28668	0.0394829	1.36879e-05	1.03392	0.0507834	1.47412e-05	1.13808	0.166154	2.50659e-05	0.146752	1.28621	0.0797252	0.405794	4.20824	2.74931e-05	0.357448	3.27181	9.52735e-05	cluster 6
5-Hydroxytryptophol	C10 H11 N O2	177.079	1.941	1.03816e+08	1.01613e+08	1.043e+08	1.84892e+08	1.85303e+08	1.48407e+08	1.54016e+08	1.50301e+08	1.52666e+08	6.12364e+07	5.9448e+07	6.44091e+07	1.50705e+08	8.59083e+07	8.55443e+07	5.63348	1.67438	0.00474291	3.91662	1.47543	3.56742e-06	4.22272	0.597599	1.54898e-05	3.0179	0.881181	0.169682	6.28378	0.356908	0.000834472	5.28591	0.405034	9.55888e-07	cluster 1
Indole-3-acrylic acid	C11 H9 N O2	187.063	4.206	1.02758e+08	9.79308e+07	9.61889e+07	2.08058e+08	2.10223e+08	1.9092e+08	2.21819e+08	2.1424e+08	2.04109e+08	1.08455e+08	9.79632e+07	9.44982e+07	1.68301e+08	1.02844e+08	9.56398e+07	7.04889	2.05203	8.42912e-05	5.97031	2.15634	3.13883e-05	0.273956	1.0136	0.785831	1.9545	1.05083	0.265206	6.07589	0.493951	0.000156588	5.90017	0.470057	6.91887e-05	cluster 1
Skatole	C9 H9 N	131.073	1.941	3.56936e+07	3.59469e+07	3.57154e+07	5.96879e+07	6.45959e+07	5.81549e+07	5.53017e+07	5.41901e+07	4.96166e+07	2.07598e+07	1.97861e+07	2.27545e+07	5.27118e+07	2.48612e+07	2.95263e+07	3.45686	1.69938	0.000210011	2.30067	1.48207	0.000582984	2.50497	0.58963	7.46655e-05	2.11571	0.87212	0.0406479	3.78641	0.346967	4.87155e-05	3.13744	0.397844	8.08173e-05	cluster 3
Indole	C8 H7 N	117.058	4.206	4.416e+06	4.03997e+06	4.36602e+06	9.24272e+06	7.84188e+06	7.80616e+06	8.35955e+06	8.2745e+06	7.95344e+06	4.45968e+06	4.0116e+06	3.97592e+06	7.27223e+06	3.94893e+06	4.12983e+06	1.3637	1.94125	0.00117616	1.10599	1.9176	2.13417e-05	0.128635	0.97077	0.557104	0.0826173	0.987816	0.846292	1.20697	0.500074	0.00113508	1.11657	0.506242	3.4383e-05	cluster 3
(5-Hydroxy-1H-indol-3-yl)acetic acid	C10 H9 N O3	191.058	2.008	2.83309e+06	3.21789e+06	2.80491e+06	5.91201e+06	6.25522e+06	5.43999e+06	5.57375e+06	4.37299e+06	4.76456e+06	1.46587e+06	1.25983e+06	1.27318e+06	3.56021e+06	2.0208e+06	2.0202e+06	1.17631	1.98819	0.000423964	0.754165	1.66119	0.00667	0.828962	0.451551	0.000406277	0.709832	0.835527	0.0857317	1.27975	0.227116	5.04953e-05	1.03971	0.271824	0.000578507	cluster 3
(Z)-3-butylidene-7-hydroxyphthalide	C12 H12 O3	204.078	10.929	2.92324e+06	3.20663e+06	2.87432e+06	5.21385e+06	5.32564e+06	4.77519e+06	7.25032e+06	6.92046e+06	6.61795e+06	3.78655e+06	3.77647e+06	3.39332e+06	5.66985e+06	3.21048e+06	3.21676e+06	0.997903	1.70084	0.000438812	1.10545	2.30879	4.80324e-05	0.497947	1.21681	0.0171708	1.09987	1.35744	0.00182099	0.713367	0.715414	0.00237623	1.00396	0.527033	0.000126541	cluster 4
tutin	C15 H18 O6	294.11	4.846	431828	466017	431362	3.17406e+06	3.08481e+06	2.81716e+06	4.01512e+06	4.30905e+06	4.27821e+06	1.90918e+06	1.77295e+06	1.75896e+06	2.67348e+06	1.67674e+06	1.52551e+06	1.11093	6.82815	1.80439e-05	1.0838	9.48113	2.33618e-06	0.767721	4.09349	9.93138e-06	0.887741	1.38854	0.00116605	0.656959	0.599502	0.000498148	0.856126	0.431751	2.20481e-05	cluster 4
epsilon-Caprolactone	C6 H10 O2	114.068	1.233	1.11861e+08	1.01176e+08	1.10083e+08	1.17405e+08	1.15678e+08	1.11647e+08	1.77771e+08	1.69164e+08	1.5732e+08	1.28704e+07	1.4268e+07	1.27457e+07	9.81258e+07	5.95731e+07	5.58047e+07	1.55374	1.06688	0.124872	4.29501	1.56058	0.000882486	6.37362	0.123435	9.33552e-06	5.96778	1.46275	0.000995621	6.0673	0.115697	5.56662e-07	6.91641	0.0790952	1.29548e-05	cluster 3
1,5-Anhydro-D-fructose	C6 H10 O5	162.052	0.944	9.22926e+07	9.31092e+07	8.99825e+07	1.83225e+08	1.45686e+08	1.33937e+08	1.9061e+08	2.27971e+08	2.3043e+08	2.43191e+08	2.36822e+08	2.6583e+08	2.89912e+08	1.39149e+08	1.68899e+08	5.17244	1.68074	0.0137416	6.17811	2.35675	0.000647178	8.20483	2.70837	5.96359e-05	6.02733	1.40221	0.0343545	5.67327	1.61142	0.0054672	2.70781	1.1492	0.107391	cluster 1
Piperidine	C5 H11 N	85.0895	1.233	1.96678e+07	1.97035e+07	2.05772e+07	2.94817e+07	2.55954e+07	2.43926e+07	4.55004e+07	4.09863e+07	3.60385e+07	2.48326e+06	2.25143e+06	2.5578e+06	2.28679e+07	1.19655e+07	1.28064e+07	1.66763	1.32563	0.0141449	2.51287	2.04384	0.00161699	2.74908	0.121646	5.92843e-07	3.00667	1.54178	0.010192	2.93959	0.0917644	9.76346e-05	3.43798	0.0595183	0.000148921	cluster 3
2,2,6,6-Tetramethyl-1-piperidinol (TEMPO)	C9 H19 N O	157.146	7.686	2.86167e+06	2.44496e+06	2.53126e+06	4.92761e+06	5.23142e+06	3.78584e+06	7.04311e+06	5.94692e+06	6.50483e+06	4.04788e+06	3.18787e+06	3.3967e+06	4.68096e+06	2.80237e+06	2.66017e+06	0.950158	1.77916	0.011294	1.09418	2.48726	0.000338278	0.583498	1.35654	0.0319896	1.04575	1.398	0.0269502	0.544941	0.762463	0.0966271	0.93559	0.545397	0.00194738	cluster 4
Pyrone	C5 H4 O2	96.0213	0.914	9.25929e+06	9.19318e+06	8.73373e+06	1.78779e+07	1.74596e+07	1.76955e+07	2.2252e+07	2.32331e+07	2.25624e+07	3.21398e+07	2.40996e+07	3.03564e+07	3.13915e+07	1.63421e+07	1.7827e+07	2.02931	1.95073	1.91128e-06	2.06332	2.50302	2.14452e-06	2.88321	3.18529	0.00125996	1.8506	1.28312	9.03499e-05	1.93793	1.63287	0.0101562	1.22859	1.27258	0.0654627	cluster 3
dihydropyranone	C5 H6 O2	98.0369	0.909	3.22207e+07	3.42431e+07	3.35041e+07	2.9662e+07	2.92814e+07	2.45281e+07	3.25015e+07	3.13734e+07	2.94924e+07	3.65887e+07	3.58734e+07	3.22738e+07	4.15701e+07	2.89254e+07	2.38204e+07	1.48203	0.834983	0.0350178	0.704417	0.933972	0.106076	0.567922	1.04769	0.33755	1.22252	1.11855	0.152557	1.4757	1.25475	0.0289003	0.934223	1.12176	0.0766765	cluster 3
Kojic acid	C6 H6 O4	142.026	0.956	1.78597e+06	2.66005e+06	2.43368e+06	4.04371e+06	4.68817e+06	3.13604e+06	5.01449e+06	4.93845e+06	5.63726e+06	7.88637e+06	7.24712e+06	6.20209e+06	6.02145e+06	3.3997e+06	3.4176e+06	0.830784	1.72506	0.0331407	0.940322	2.26612	0.00106636	1.42232	3.10124	0.000978004	0.813834	1.31364	0.0687084	1.02206	1.79775	0.00905037	0.723265	1.36853	0.0236608	cluster 4
1-Piperideine	C5 H9 N	83.0738	2.156	2.73022e+06	3.09096e+06	2.6316e+06	5.10799e+06	5.23873e+06	4.6519e+06	7.09875e+06	7.25242e+06	5.84041e+06	3.4355e+06	2.94104e+06	2.76111e+06	5.59717e+06	3.08076e+06	3.16551e+06	1.01458	1.7744	0.000645149	1.09126	2.38875	0.00112393	0.201739	1.08102	0.404607	1.01955	1.34623	0.0228347	0.82714	0.609232	0.00190513	1.05556	0.452547	0.00168201	cluster 4
1-Piperideine	C5 H9 N	83.0739	0.949	2.50781e+06	3.00555e+06	3.19624e+06	5.49606e+06	6.84717e+06	4.2881e+06	4.34165e+06	4.99536e+06	3.74714e+06	2.94939e+06	2.00843e+06	2.64613e+06	4.72585e+06	2.67858e+06	2.68189e+06	1.05953	1.90954	0.0262372	0.630632	1.50227	0.0245492	0.268015	0.873054	0.345549	0.691834	0.786717	0.223858	0.987533	0.457207	0.0189112	0.716578	0.581158	0.0159073	cluster 3
2,6-Piperidinedione	C5 H7 N O2	113.047	0.943	1.00391e+07	9.38383e+06	9.05648e+06	1.09875e+07	9.08843e+06	8.42167e+06	1.17335e+07	1.20555e+07	9.71192e+06	7.23757e+06	2.74714e+06	4.95887e+06	1.26613e+07	7.36161e+06	7.20056e+06	0.00466307	1.00064	0.994456	0.617485	1.17632	0.100953	1.29411	0.524716	0.0273468	0.843071	1.17557	0.19155	1.15908	0.524381	0.0400258	1.31702	0.446064	0.0142242	cluster 3
Pyrrole 2-carboxylate	C5 H5 N O2	111.032	0.892	6.64866e+06	1.10057e+07	6.68867e+06	1.40999e+07	1.23502e+07	1.51811e+07	1.55642e+07	1.50535e+07	1.375e+07	2.26279e+07	1.85685e+07	2.11171e+07	2.02083e+07	9.83689e+06	1.18039e+07	1.53462	1.71019	0.0257649	1.37541	1.82261	0.012398	2.28939	2.55981	0.00248131	0.515018	1.06573	0.407211	1.52944	1.4968	0.00879982	1.29879	1.40448	0.0100703	cluster 3
8-Hydroxyquinoline	C9 H7 N O	145.052	4.193	4.71311e+06	4.25741e+06	4.08036e+06	1.36859e+07	1.28771e+07	1.14674e+07	1.30945e+07	1.18402e+07	1.12352e+07	7.66342e+06	6.7486e+06	6.37007e+06	1.36645e+07	7.96861e+06	7.75599e+06	1.98526	2.91402	0.000248226	1.54414	2.77145	0.000184283	1.02427	1.59239	0.00382202	0.38548	0.951076	0.505333	1.42042	0.546459	0.00158314	1.24227	0.574569	0.00155315	cluster 3
2-Quinolinol	C9 H7 N O	145.052	4.397	92227.9	88906.5	76853.4	761390	807292	720593	836800	889389	890156	3.28585e+06	2.95418e+06	3.12865e+06	2.23124e+06	1.42775e+06	1.26971e+06	0.569817	8.87358	1.19088e-05	0.495736	10.1414	1.74277e-06	1.14351	36.3144	5.92685e-06	0.255862	1.14287	0.0236301	0.923499	4.09242	1.83743e-05	0.832735	3.58083	2.07807e-05	cluster 9
1-(Ethyldisulfanyl)propane	C5 H12 S2	136.038	0.968	1.83841e+06	1.95448e+06	1.86396e+06	105456	93567.5	86576.4	130537	145835	152614	5.89992e+06	4.60682e+06	5.24037e+06	168062	3.9152e+06	3.90798e+06	0.925977	0.0504874	9.39733e-07	0.738251	0.0758347	1.06728e-06	1.19082	2.78372	0.000854759	0.176347	1.50205	0.00501175	1.36148	55.137	0.000159607	1.25034	36.7078	0.000165589	cluster 7
3-Methylcyclohexanethiol	C7 H14 S	130.082	0.947	6.42488e+06	7.40408e+06	7.08315e+06	1.27466e+07	1.35208e+07	1.14176e+07	9.88713e+06	9.25153e+06	7.71739e+06	5.48823e+06	4.33732e+06	4.92429e+06	8.8989e+06	5.7731e+06	5.07537e+06	1.62051	1.80207	0.00118216	0.710873	1.28423	0.0484069	0.899509	0.705325	0.00951776	1.49615	0.712644	0.0153955	1.65263	0.391397	0.000395288	1.09086	0.549218	0.00509462	cluster 3
unknown	C12 H20 N2 O3	240.147	0.987	2.60766e+06	5.68111e+06	5.40718e+06	1.36755e+07	1.3219e+07	1.1824e+07	1.46085e+07	1.68e+07	1.46398e+07	1.01571e+07	4.50382e+06	8.64132e+06	1.36242e+07	8.27266e+06	7.74236e+06	1.96478	2.82701	0.00178942	1.81499	3.36219	0.000906625	0.946407	1.7014	0.176631	1.16285	1.18931	0.0557013	1.22939	0.601837	0.0446173	1.45155	0.506039	0.0145665	cluster 3
4-[5-(2-Hydroxyethyl)-7-methoxy-3-methyl-2,3-dihydro-1-benzofuran-2-yl]-2-methoxyphenol	C19 H22 O5	330.146	5.347	5.48842e+06	5.28574e+06	5.44865e+06	4.33812e+06	4.05335e+06	3.79078e+06	3.73956e+06	3.91309e+06	3.71381e+06	1.9982e+06	1.68071e+06	1.73879e+06	4.21151e+06	2.36973e+06	2.3887e+06	0.79165	0.750933	0.00136673	0.709486	0.700647	5.1594e-05	1.245	0.333956	6.32978e-06	0.341031	0.933035	0.184906	0.897445	0.444721	0.000264256	0.780354	0.47664	6.85463e-05	cluster 3
(2E)-3-(3-Hydroxyphenyl)acrylaldehyde	C9 H8 O2	148.052	2.007	5.11861e+07	4.94983e+07	4.69868e+07	2.94345e+07	2.98177e+07	2.73327e+07	4.70856e+06	3.89905e+06	4.39201e+06	2.50205e+06	2.37639e+06	2.16028e+06	2.64356e+07	1.18844e+07	1.46872e+07	3.10402	0.586336	0.000146773	3.74612	0.0880309	3.50364e-06	4.4961	0.0476649	2.77673e-06	4.10629	0.150137	6.99777e-06	3.09871	0.0812927	4.44062e-06	0.769254	0.541456	0.00148074	cluster 3
Cinnamaldehyde	C9 H8 O	132.057	1.94	2.46608e+06	2.4998e+06	2.51465e+06	5.11005e+06	5.21657e+06	4.62288e+06	5.15633e+06	4.66242e+06	4.4399e+06	1.81487e+06	1.77318e+06	1.48276e+06	3.76979e+06	1.95481e+06	2.10796e+06	1.08894	1.99845	0.000170147	0.833632	1.9061	0.000440558	0.579758	0.677867	0.00159365	0.248481	0.953787	0.456534	1.08946	0.339195	9.75086e-05	0.969282	0.35563	0.000203674	cluster 3
Caffeic acid	C9 H8 O4	180.042	4.684	1.69746e+07	1.55851e+07	1.42126e+07	7.03064e+07	6.75219e+07	6.85483e+07	9.40313e+07	9.1488e+07	8.93407e+07	4.97812e+07	4.60927e+07	3.91688e+07	5.70366e+07	3.51616e+07	3.24923e+07	5.04342	4.41237	1.25549e-06	4.87557	5.87655	1.09555e-06	3.51382	2.88724	0.00078761	3.94536	1.33184	0.000133658	2.88195	0.654351	0.00178266	3.77794	0.491315	0.000162792	cluster 3
4-Coumaric acid	C9 H8 O3	164.047	4.936	4.20232e+07	4.1354e+07	4.04538e+07	6.84469e+07	7.17393e+07	6.00282e+07	5.96038e+07	5.05601e+07	4.83228e+07	2.25248e+07	1.91846e+07	1.90147e+07	4.31469e+07	2.46768e+07	2.44987e+07	3.44676	1.61684	0.00193101	1.759	1.27986	0.0293478	3.00369	0.490379	6.85489e-05	2.80769	0.791585	0.0470486	4.08558	0.303295	0.000223386	3.14315	0.383149	0.000854677	cluster 3
2-Hydroxycinnamic acid	C9 H8 O3	164.047	1.191	2.64568e+07	2.66428e+07	2.57441e+07	2.74339e+07	2.5881e+07	2.48799e+07	6.31917e+06	5.95508e+06	5.53343e+06	4.84611e+06	4.65559e+06	4.53183e+06	1.77244e+07	1.20943e+07	1.03629e+07	0.123282	0.991771	0.798291	2.52288	0.225861	5.59763e-07	3.05262	0.177992	1.9125e-07	3.71746	0.227735	1.31823e-05	2.78025	0.179469	8.93204e-06	0.606598	0.788061	0.00678941	cluster 3
(E)-Isoferulic acid	C10 H10 O4	194.058	5.049	7.95613e+06	6.68546e+06	7.38685e+06	9.09331e+06	9.00261e+06	7.93764e+06	1.00095e+07	9.94967e+06	8.85759e+06	4.34408e+06	3.56301e+06	2.95264e+06	6.85167e+06	3.51839e+06	3.8479e+06	0.714295	1.18182	0.0628679	0.802027	1.30816	0.0125134	1.24358	0.492987	0.00240446	0.648206	1.10691	0.153205	1.33956	0.417143	0.000763423	1.35262	0.376854	0.000404204	cluster 3
Psoralen	C11 H6 O3	186.031	1.912	1.27494e+07	1.31283e+07	1.36016e+07	10815	8195.2	8142.49	12904.7	9995.65	8216.54	4.39568e+06	2.38798e+06	2.15909e+06	10700.8	5.18089e+06	5.17133e+06	2.5096	0.000687771	7.3926e-07	2.02766	0.000788184	7.39584e-07	2.08313	0.226518	0.000172437	0.0184191	1.146	0.462112	0.988596	329.351	0.0138845	0.911745	287.392	0.0139054	cluster 7
4-Hydroxy-2H-chromen-2-one	C9 H6 O3	162.031	4.681	1.60581e+07	1.46305e+07	1.3309e+07	6.62494e+07	6.36065e+07	6.47336e+07	8.92065e+07	8.63326e+07	8.39138e+07	4.69234e+07	4.37635e+07	3.69584e+07	5.40247e+07	3.31032e+07	3.07657e+07	4.89872	4.42274	1.39376e-06	4.73792	5.89699	1.98211e-06	3.42027	2.90119	0.000789976	3.83384	1.33333	0.000225633	2.79135	0.655972	0.00182973	3.66779	0.491979	0.000187123	cluster 3
Fraxetin	C10 H8 O5	208.037	5.761	7.9633e+06	75430.3	71959	2.09502e+07	1.94224e+07	1.76165e+07	2.1307e+07	1.8995e+07	2.01562e+07	50832.9	1.09709e+07	81524.3	2.16648e+07	1.23184e+07	48160.7	2.74885	7.14972	0.00403748	2.28245	7.45415	0.00300645	0.195146	1.36897	0.834942	0.431053	1.04258	0.52126	2.27244	0.191471	0.0141903	2.15848	0.183652	0.011233	cluster 4
Coumarin	C9 H6 O2	146.036	4.944	3.87377e+07	3.78319e+07	3.73143e+07	6.14765e+07	6.37842e+07	5.40372e+07	5.43392e+07	6.62714e+06	6.01866e+06	2.0321e+07	1.74445e+07	1.71697e+07	3.9111e+07	2.25343e+07	2.22244e+07	3.19011	1.57439	0.00183298	1.4671	0.588186	0.384178	2.90401	0.482378	5.57153e-05	4.43137	0.373596	0.0829013	3.85942	0.30639	0.000182853	0.42674	0.820112	0.814584	cluster 3
Coumarin	C9 H6 O2	146.036	5.354	268933	229129	198586	606896	214548	565936	3.07476e+06	2.90462e+06	3.4024e+06	127032	95995.4	98575	141258	154191	80170.4	0.264411	1.99151	0.142079	0.949265	13.467	3.9725e-05	0.226013	0.461643	0.00527235	1.34831	6.76223	0.000156069	0.320965	0.231805	0.0466781	0.96064	0.0342794	3.26301e-05	cluster 6
Epicatechin	C15 H14 O6	290.078	4.825	15336.3	13576.2	13532	783351	802112	706385	1.92151e+06	1.99976e+06	1.89862e+06	3.51409e+06	3.04067e+06	3.18691e+06	2.95246e+06	1.70334e+06	1.67525e+06	0.599272	53.9965	1.38368e-05	0.776186	137.118	3.83027e-07	1.17877	229.516	2.08087e-05	0.898785	2.53939	1.0023e-05	0.946108	4.25058	6.45191e-05	0.628129	1.67386	0.000800323	cluster 9
catechin	C15 H14 O6	290.078	5.023	3027.97	3098	3192.21	197115	233442	186526	1.24815e+06	1.55505e+06	1.17451e+06	3.4488e+06	3.11244e+06	2.92703e+06	2.5432e+06	1.68171e+06	1.46382e+06	0.311236	66.2236	0.000140452	0.638682	426.876	0.00034336	1.16414	1018.25	3.2236e-05	0.869277	6.44598	0.000673501	1.03244	15.376	4.26506e-05	0.743376	2.38536	0.000668139	cluster 9
Taxifolin	C15 H12 O7	304.057	4.791	2817.95	2891.52	2783.57	5683.79	5324.12	4877.23	36963.9	40838.7	44302.6	3.90813e+06	3.3707e+06	3.38698e+06	3.01336e+06	1.44678e+06	1.71452e+06	0.0340488	1.87037	0.000471174	0.108528	14.3771	5.76951e-05	1.23462	1255.83	3.5963e-05	0.155667	7.68675	7.70661e-05	1.13208	671.433	3.60622e-05	1.0397	87.3494	3.75358e-05	cluster 8
Quercitrin	C21 H20 O11	448.099	4.448	7693.33	2875.84	3009.18	4186.66	4642.43	3892.2	188547	144896	130455	8.99901e+06	9.21633e+06	8.6539e+06	6.67661e+06	3.55975e+06	3.84473e+06	0.00328895	0.936881	0.866889	0.213864	34.1645	0.00102218	1.9635	1978.83	6.7039e-07	0.31727	36.4662	0.000999267	1.79962	2112.15	6.70182e-07	1.64756	57.9206	7.33499e-07	cluster 8
Rhoifolin	C27 H30 O14	578.162	4.602	2369.13	2427.71	2414.53	3862.17	4103.2	3512.39	17274.4	16166.8	16235.4	3.83256e+06	3.77296e+06	3.50779e+06	3.17868e+06	1.60336e+06	1.82414e+06	0.0258654	1.59162	0.00117876	0.0665137	6.88864	2.46493e-06	1.2621	1541.08	3.15607e-06	0.0935159	4.32807	5.64743e-06	1.1568	968.248	3.16093e-06	1.06627	223.713	3.20476e-06	cluster 8
Neodiosmin	C28 H32 O15	608.172	4.658	6764.76	9100.64	5040.29	30277.5	12504.8	14361.5	180973	189443	134914	2.37903e+07	2.15178e+07	2.19826e+07	1.93455e+07	1.16178e+07	1.09129e+07	0.0635905	2.73341	0.104065	0.222414	24.1719	0.000682988	3.10686	3218.77	5.44351e-06	0.316332	8.84313	0.00111609	2.84815	1177.57	5.45591e-06	2.62009	133.162	5.6093e-06	cluster 8
Cyanidin	C15 H10 O6	286.047	4.476	3494.58	3592.33	3703.38	5740.06	6269	5171.83	51386	35316	32379.9	2.57781e+06	2.71721e+06	2.7089e+06	2.30917e+06	1.39778e+06	1.30003e+06	0.0314653	1.59225	0.00272212	0.103604	11.036	0.00363108	1.07163	741.77	4.93596e-07	0.148365	6.93106	0.00455871	0.981473	465.862	4.95223e-07	0.900321	67.2136	5.3923e-07	cluster 8
dihydromethysticin	C15 H16 O5	276.099	5.951	4.38672e+06	4.56916e+06	4.24334e+06	6.99822e+06	6.8278e+06	4.93405e+06	2.09839e+06	2.23812e+06	2.00661e+06	346116	248068	224599	2.83894e+06	1.58165e+06	1.60586e+06	0.854758	1.4213	0.050117	0.843769	0.480568	3.89385e-05	1.3337	0.0620327	2.17489e-06	1.64765	0.338119	0.0033912	1.45737	0.043645	0.000834306	0.75401	0.129082	1.80469e-05	cluster 6
Metirosine	C10 H13 N O3	195.089	1.941	5.1283e+07	4.9825e+07	5.15845e+07	1.03586e+08	1.03092e+08	8.93968e+07	8.21415e+07	8.11733e+07	8.01142e+07	3.37395e+07	3.16567e+07	3.26588e+07	7.31581e+07	3.55795e+07	4.14416e+07	4.75098	1.93902	0.000518534	3.0749	1.59424	2.90355e-06	2.7958	0.642173	2.32185e-05	3.26739	0.822189	0.0200389	4.87151	0.331184	0.000147695	3.86838	0.402807	5.38851e-07	cluster 3
Loxoprofen	C15 H18 O3	246.125	6.278	363315	420006	408420	328672	375820	280397	9.07367e+06	8.65686e+06	8.17773e+06	3.73891e+06	3.15422e+06	3.39884e+06	4.21953e+06	2.59603e+06	2.391e+06	0.152316	0.826429	0.101348	1.60419	21.7398	5.85942e-06	1.14064	8.63607	5.85277e-05	2.38893	26.3058	5.74538e-06	1.05783	10.4499	5.52359e-05	1.26574	0.397247	7.31773e-05	cluster 4
Isorhapontigenin	C15 H14 O4	258.088	5.973	3.28927e+06	3.35071e+06	3.17622e+06	4.82092e+06	4.86786e+06	3.62519e+06	1.63819e+06	1.6929e+06	1.51206e+06	232832	181760	147798	2.26737e+06	1.20615e+06	1.27338e+06	0.682024	1.35633	0.0466339	0.718983	0.493384	2.35332e-05	1.15338	0.0572921	6.86508e-07	1.36699	0.363765	0.00233292	1.23226	0.0422406	0.000476674	0.664008	0.116121	1.7305e-05	cluster 6
4,4'-Dinitrobibenzyl	C14 H12 N2 O4	272.079	6.123	913946	903551	881266	2.93465e+06	2.40892e+06	2.37717e+06	995528	1.03084e+06	872754	156771	153106	132281	775047	431389	439069	0.882549	2.86084	0.000760229	0.108639	1.07424	0.243502	0.569661	0.163837	4.27047e-07	1.03758	0.375498	0.00100711	0.931845	0.0572688	0.000178864	0.502844	0.152514	7.21633e-05	cluster 6
(1R,4R,5S,6S,7R,10R,11S,12S)-1,7-Bis(hydroxymethyl)-2,8,13,14-tetraoxatricyclo[8.2.1.1~4,7~]tetradecane-5,6,11,12-tetrol	C12 H20 O10	324.105	0.894	2.43033e+07	2.20351e+07	2.05467e+07	3.22703e+07	2.71429e+07	2.78272e+07	4.0993e+07	3.87611e+07	4.20014e+07	4.96719e+07	2.47059e+07	4.60435e+07	5.39688e+07	2.84614e+07	3.0696e+07	1.66529	1.30433	0.0250862	2.37654	1.82036	0.000228869	2.41306	1.80042	0.085805	2.74687	1.39563	0.00354639	1.54098	1.38034	0.236645	0.0398555	0.989042	0.957519	cluster 3
unknown		147.055	0.833	4.3857e+07	4.19402e+07	4.12441e+07	95396.3	102066	87289.6	152212	127834	129252	534560	4.11899e+07	4.15465e+07	129965	4.32771e+07	4.31972e+07	4.49784	0.00224141	6.9969e-07	3.6337	0.00322177	7.02545e-07	1.7219	0.655464	0.344838	0.161572	1.43738	0.00986347	2.65295	292.434	0.111927	2.45134	203.448	0.112316	cluster 7
unknown	C14 H22 N4 O7 P2 S	452.069	4.682	1.67753e+07	1.79038e+07	1.7652e+07	34750.7	34524.1	32455.5	46221.9	50076.4	43827.9	5.39609e+07	4.79535e+07	5.02115e+07	37250.8	4.00061e+07	3.99323e+07	2.88746	0.00194397	8.91485e-07	2.33244	0.00267768	8.94151e-07	3.77833	2.90698	4.88045e-05	0.0918298	1.37743	0.00284736	4.28243	1495.38	8.50327e-06	3.95217	1085.63	8.51185e-06	cluster 7
unknown	C6 H13 N2 O5 P	224.056	1.19	5.6083e+06	5.39284e+06	5.1849e+06	338933	330123	334148	482954	479112	451639	870336	1.7009e+06	1.70908e+06	366311	3.56707e+06	3.56049e+06	1.55632	0.0619795	2.03534e-06	1.24082	0.087341	2.29828e-06	1.30145	0.264445	0.000198476	0.30524	1.40919	0.000177504	0.591583	4.26665	0.0171606	0.502994	3.02773	0.0264819	cluster 6
unknown	C12 H29 N4 P	260.213	9.85	2.6141e+06	2.80133e+06	2.64822e+06	294001	289819	246028	84696	71505.4	100186	70908.5	63213.3	59107.4	897194	500109	508753	1.0742	0.102912	2.22792e-06	0.902127	0.0317954	1.49254e-06	1.06312	0.023963	1.39729e-06	0.359922	0.308957	0.000393398	0.276106	0.232849	0.000174558	0.0686929	0.753661	0.0790203	cluster 6
unknown	C12 H19 N5 O3 S	313.122	4.17	3.30901e+06	3.36195e+06	3.07592e+06	60229.3	96390.1	59554.7	76369.9	75224.5	71607.2	357595	330555	371988	59998.8	834773	833233	1.23257	0.0221788	3.62693e-06	0.996231	0.0228998	3.50421e-06	1.11701	0.108767	5.2492e-06	0.0117854	1.03251	0.857685	0.317923	4.90409	8.16342e-05	0.292994	4.74968	2.18756e-05	cluster 6
unknown	C27 H49 N O9	531.339	9.847	6.57734e+06	6.98732e+06	6.43104e+06	662333	664634	555958	258722	209981	190169	170546	159499	142593	2.21451e+06	1.18688e+06	1.2586e+06	1.69938	0.0941665	3.77823e-06	1.41961	0.0329507	2.73886e-06	1.67454	0.023637	2.57124e-06	0.525148	0.349919	0.000585207	0.41085	0.251013	0.000215435	0.126567	0.717344	0.0473125	cluster 6
unknown	C7 H17 N2 O5 P	240.088	0.986	5.35136e+06	5.7041e+06	5.18971e+06	151851	134733	124666	187967	209995	219757	4.00166e+07	3.42871e+07	3.86173e+07	242001	2.35685e+07	2.35251e+07	1.58908	0.0253152	4.11253e-06	1.27601	0.0380248	4.34309e-06	3.71937	6.95105	4.90348e-05	0.211612	1.50205	0.00501175	3.68213	274.58	2.64568e-05	3.39487	182.803	2.6651e-05	cluster 7
unknown	C12 H12 N2 O7 P2	358.012	1.445	2.3113e+06	2.21983e+06	2.06079e+06	60961.5	61509.5	48559.5	87877.8	82441.6	77693.9	6.46746e+06	5.82867e+06	5.80995e+06	87819.1	4.87587e+06	4.86688e+06	1.0114	0.0259455	8.19363e-06	0.812744	0.0376238	8.56764e-06	1.28127	2.74671	7.3215e-05	0.127887	1.45011	0.00758862	1.47042	105.865	1.01658e-05	1.35441	73.0045	1.03374e-05	cluster 7
unknown	C18 H18 O10	394.089	6.473	36842.7	45776	48953.3	3.04298e+06	3.15877e+06	2.80845e+06	1.34912e+06	1.28896e+06	1.32359e+06	1.05109e+06	1.00582e+06	972961	1.33289e+06	737129	756151	1.19105	68.4812	8.76906e-06	0.631976	30.1104	2.26694e-07	0.645021	23.0282	1.89897e-06	1.07283	0.439688	8.70032e-05	0.848552	0.336271	4.62142e-05	0.306747	0.764794	0.000406868	cluster 4
unknown	C8 H7 N O6	213.027	1.161	364320	405011	345571	3.3922e+06	3.38659e+06	3.06508e+06	4.3515e+06	4.61185e+06	4.32544e+06	2.9021e+06	2.65689e+06	2.70849e+06	3.04801e+06	1.93698e+06	1.74995e+06	1.18013	8.82936	1.19355e-05	1.12639	11.9193	1.65668e-06	1.01293	7.41544	6.37309e-06	0.876467	1.34996	0.001257	0.413306	0.839861	0.0161351	0.716517	0.622139	0.000143574	cluster 4
unknown	C14 H20 N4 O10 S2	468.064	4.683	3.68549e+06	4.18907e+06	3.91692e+06	65981	65550.7	172355	87761.3	95079.7	83215.8	1.10841e+07	1.16078e+07	1.16795e+07	70727.9	8.55512e+06	8.53934e+06	1.35298	0.0257717	1.39118e-05	1.09504	0.0225635	1.22502e-05	1.80031	2.91494	5.9077e-06	0.0385928	0.875514	0.741737	2.02732	113.106	4.79341e-07	1.87267	129.188	4.45096e-07	cluster 7
unknown	C7 H4 N2 O7 P2	289.948	0.588	3.51843e+06	3.50926e+06	3.05343e+06	18751.4	19429	17852.8	26577.1	27105.8	26077.2	372549	3.43649e+06	3.41546e+06	23785.5	3.13506e+06	3.12928e+06	1.26266	0.00555823	2.63373e-05	1.01969	0.00791182	2.65861e-05	0.415948	0.716636	0.407286	0.0734353	1.42344	0.000130735	0.806507	128.933	0.0787183	0.74413	90.5779	0.0793899	cluster 7
unknown	C38 H46 N4 O14 P2 S	876.219	4.344	4.22105e+06	4.84197e+06	4.1377e+06	86244.4	61902.8	18747.4	78045.7	36743.2	61135.4	1.19105e+06	933217	858505	32692.7	2.5035e+06	2.49888e+06	1.43918	0.0126428	4.09587e-05	1.16301	0.0133269	4.06701e-05	1.20642	0.225955	0.000152625	0.0112764	1.0541	0.902582	0.576835	17.8722	0.000793837	0.531917	16.9549	0.000768024	cluster 7
unknown	C37 H56 N4 O P2	634.391	10.696	3987.21	21473.4	3873.6	3.63348e+06	3.7571e+06	3.12951e+06	779620	608913	572494	5152.21	4745.04	4195.72	556504	316425	4350.13	1.29293	358.628	5.34809e-05	0.444505	66.8511	0.000552644	0.0296451	0.480427	0.434463	1.39539	0.186408	0.000146665	1.12449	0.00133962	5.3077e-05	0.444738	0.00718653	0.000527485	cluster 5
unknown	C7 H4 N4	144.043	0.885	6.03058e+06	7.12402e+06	6.14345e+06	386331	409760	356177	611080	530701	518905	1.94991e+06	1.13496e+07	1.07339e+07	521765	9.13171e+06	9.11487e+06	1.69691	0.0597091	6.3986e-05	1.35214	0.0860546	7.23007e-05	0.413144	1.24538	0.632695	0.329143	1.44123	0.00670356	1.46074	20.8575	0.0658942	1.32987	14.472	0.0699606	cluster 7
unknown		148.039	0.972	4.2621e+06	5.10922e+06	4.74727e+06	593259	542637	522411	848870	817193	788706	3.1056e+07	2.76229e+07	2.55114e+07	856297	1.82605e+07	1.82269e+07	1.40626	0.117455	7.24947e-05	1.09878	0.173868	9.36759e-05	3.15696	5.96308	0.000139199	0.423105	1.48029	0.000627003	3.14724	50.7688	6.97867e-05	2.89124	34.2966	7.25068e-05	cluster 7
unknown	C24 H45 N4 O P	436.333	12.623	629004	519394	531490	4.43878e+06	4.36461e+06	3.74113e+06	559509	522303	524678	22626.7	7486.24	7355.51	654160	338762	365817	1.31389	7.46748	8.55133e-05	0.0493543	0.956308	0.541709	0.484486	0.0223041	9.82681e-05	1.57894	0.128063	7.983e-05	1.22667	0.00298684	4.6741e-05	0.401727	0.0233232	2.31643e-06	cluster 6
unknown	C9 H6 N8	226.072	0.876	1.38171e+07	1.72218e+07	1.6269e+07	161852	171668	149219	256010	222336	217394	2.42618e+06	2.32497e+07	2.55356e+07	218592	1.81104e+07	1.8077e+07	2.72399	0.0102042	0.000103976	2.1958	0.0147066	0.000105884	0.228183	1.08251	0.869342	0.213041	1.44123	0.00670356	2.1376	106.085	0.0829346	1.97027	73.6072	0.0838211	cluster 7
unknown		101.963	0.581	8.47813e+06	8.45743e+06	8.586e+06	1.32507e+07	1.32973e+07	1.21973e+07	1.81057e+07	1.88422e+07	1.72548e+07	9.54749e+06	8.43929e+06	7.75186e+06	1.36336e+07	9.17829e+06	7.82916e+06	1.44672	1.51814	0.000259317	1.72604	2.1238	3.17604e-05	0.0440242	1.00851	0.896953	1.86022	1.39895	0.000901988	1.22898	0.664304	0.00239962	1.70649	0.474859	0.000167346	cluster 3
unknown	C12 H25 N O11	359.142	0.891	1.97527e+07	2.06161e+07	1.97754e+07	1.3875e+07	1.23882e+07	1.19557e+07	2.05517e+07	1.90477e+07	2.04719e+07	2.25885e+07	2.14884e+07	2.3449e+07	3.10495e+07	1.49192e+07	1.79964e+07	1.86045	0.635453	0.000349998	0.0143313	0.998788	0.967778	0.97487	1.12273	0.0178749	2.21589	1.57177	0.000660023	1.8708	1.76682	0.000274053	0.8181	1.1241	0.0294161	cluster 3
unknown	C8 H4 O3	148.016	10.916	4.13246e+07	4.31773e+07	4.19941e+07	7.50419e+07	7.47771e+07	6.44503e+07	9.75744e+07	9.3658e+07	9.09981e+07	5.64175e+07	5.10286e+07	4.78585e+07	8.21072e+07	4.99821e+07	4.68384e+07	3.70143	1.69388	0.00115567	4.02468	2.23114	1.27098e-05	1.90847	1.22774	0.0198353	3.83272	1.31718	0.00468902	2.56164	0.72481	0.0101697	3.60004	0.550276	0.00017658	cluster 3
unknown	C10 H22 O6 P2	300.089	4.019	4.16304e+06	3.64057e+06	4.08146e+06	34337.4	34439.4	1.41675e+06	32642.6	32174.7	29798.7	2.52494e+06	2.62106e+06	3.5645e+06	21548.2	2.02482e+06	2.02108e+06	1.26828	0.124991	0.00208311	1.10696	0.00796092	1.72452e-05	0.6088	0.732894	0.0456563	0.377998	0.063692	0.371255	0.8928	5.86358	0.0132425	0.929705	92.0615	0.000978504	cluster 7
unknown		103.996	0.58	1.28775e+07	1.35332e+07	1.61475e+07	2.66559e+07	2.75676e+07	2.21444e+07	3.18923e+07	3.41497e+07	3.12083e+07	2.11278e+07	1.66994e+07	1.7351e+07	2.52608e+07	1.83274e+07	1.43392e+07	2.26903	1.79444	0.00446485	2.37731	2.28512	0.000167474	1.19421	1.29654	0.0690282	2.05096	1.27345	0.0214223	1.47989	0.722531	0.0313063	2.05682	0.567382	0.0010308	cluster 3
unknown	C14 H12 N4 O4	300.086	3.587	13140.4	12839.9	12564.3	5.07958e+06	4.96882e+06	1.25839e+06	2.80457e+06	4.53311e+06	3.95565e+06	18315.9	17450.9	18727.8	3.85119e+06	2.18976e+06	15409.8	1.23227	293.343	0.0402871	1.06485	292.994	0.00179327	0.0476232	1.41381	0.000206759	0.000903099	0.99881	0.997517	1.0699	0.00481964	0.040456	1.05619	0.00482539	0.00180289	cluster 5
unknown	C13 H17 N3 O10	375.09	1.304	1.57712e+07	1.66914e+07	1.62149e+07	1.29467e+07	1.45098e+07	1.01146e+07	1.66322e+07	2.01002e+07	1.6352e+07	2.2516e+06	2.03058e+06	2.03119e+06	1.44977e+07	7.74925e+06	8.23615e+06	1.18634	0.771836	0.0478934	0.485813	1.09053	0.29983	2.46641	0.129698	8.69319e-07	1.71548	1.4129	0.0426689	1.9205	0.168038	0.00127053	2.18759	0.118931	0.00020765	cluster 3
unknown	C19 H40 N7 O5 P	477.285	9.684	8392.16	10123.4	21455.7	370643	279320	270266	3.84228e+06	3.85424e+06	3.73698e+06	1.63108e+06	1.5705e+06	1.74843e+06	1.93018e+06	915560	1.13129e+06	0.369367	23.0223	0.000815842	1.09015	286.043	5.68665e-08	0.8398	123.839	6.25669e-06	1.55323	12.4246	2.31807e-07	0.696651	5.37911	2.5637e-05	0.816822	0.432939	4.63203e-06	cluster 9
unknown	C32 H32 N10 O4	620.261	13.732	7.81535e+06	7.39593e+06	6.92122e+06	1.06066e+07	9.22559e+06	7.96981e+06	3.34245e+06	3.20557e+06	2.97417e+06	176270	142804	153989	4.49717e+06	2.51717e+06	2.54521e+06	0.828469	1.25616	0.0784886	1.14238	0.430235	0.000114304	1.76378	0.0213742	9.771e-06	2.0166	0.342499	0.00137321	1.805	0.0170154	0.000279862	0.965535	0.0496801	9.74907e-06	cluster 6
unknown	C8 H6 N4 O	174.054	1.018	981991	1.04199e+06	836167	197169	644984	512892	299170	277965	263255	6.47443e+06	6.36267e+06	6.35407e+06	283671	4.50301e+06	4.49471e+06	0.450269	0.473768	0.0265135	0.455565	0.293828	0.000408055	1.53156	6.70986	1.87208e-07	0.254596	0.620193	0.267398	1.46631	14.1628	1.7549e-06	1.3742	22.836	1.11256e-08	cluster 9
unknown	C22 H15 N3 O3	369.111	4.103	329102	352243	350050	16646.5	2.01896e+06	14056.2	18958.7	17451.8	16548.9	2.97964e+06	2.87947e+06	3.1432e+06	11543.1	2.96002e+06	2.95456e+06	0.222361	1.98727	0.638068	0.31931	0.0513473	1.59233e-06	1.07014	8.72828	4.25552e-06	0.456096	0.0258381	0.375384	0.845219	4.3921	0.0261185	0.959274	169.985	2.633e-06	cluster 9
unknown	C11 H22 N4 O7 S	354.121	0.999	379138	334593	440802	114644	112383	244015	181972	169111	146510	3.15203e+06	3.41963e+06	3.70938e+06	168363	1.87687e+06	1.87341e+06	0.315941	0.407993	0.0129041	0.256017	0.430991	0.00252549	1.14294	8.90494	4.95317e-05	0.0245773	1.05637	0.852776	1.08571	21.8262	3.98404e-05	1.00063	20.6616	3.53024e-05	cluster 9
unknown	C14 H18 N4 O6 S	370.096	4.685	1.47408e+06	1.51164e+06	1.40801e+06	76515	76016	364505	101773	110259	96501.3	4.21476e+06	3.80489e+06	3.83093e+06	82019.7	2.9043e+06	2.89894e+06	0.783558	0.117676	0.00021293	0.65261	0.0702213	1.51603e-06	1.032	2.69716	5.25892e-05	0.127136	0.596735	0.50984	1.16893	22.9202	2.08741e-05	1.08898	38.4094	8.38896e-06	cluster 7
unknown	C27 H30 N6 O15 S	710.147	4.48	76073.6	15769.3	56859.4	46998.7	95024.5	89733.4	39290.1	32313.9	43661.6	2.65489e+07	2.32592e+07	2.01348e+07	43303	1.13499e+07	1.1329e+07	0.0840109	1.55853	0.302255	0.0318963	0.775144	0.57116	3.14512	470.355	0.000231028	0.144897	0.497357	0.0670714	2.88397	301.795	0.000232096	2.66506	606.797	0.000230554	cluster 9
unknown	C7 H15 N2 O5 P	238.072	1.05	2.16645e+06	1.55361e+06	1.70112e+06	182588	185132	3.08004e+06	299821	259544	250734	2.40305e+07	1.66413e+07	2.27605e+07	316123	1.60867e+07	1.6057e+07	0.326845	0.635979	0.53998	0.683905	0.149432	0.00115312	2.85252	11.7008	0.00107474	0.4998	0.234964	0.414004	2.66154	18.3982	0.00127926	2.51321	78.302	0.000791578	cluster 7
unknown	C8 H6 N2 O7	242.018	1.532	7.81904e+06	6.21052e+06	7.73288e+06	1.05764e+07	6.27416e+06	5.34114e+06	8.29279e+06	7.38728e+06	7.27967e+06	3.12353e+06	2.59656e+06	2.86098e+06	9.28496e+06	5.97287e+06	5.32388e+06	0.0390666	1.01973	0.936769	0.197808	1.05502	0.550698	1.35559	0.394306	0.00127756	0.119556	1.03461	0.883792	1.15413	0.386678	0.0487334	1.21152	0.373744	0.000175074	cluster 3
unknown	C6 H11 N2 O5 P	222.04	1.501	1.242e+06	1.31371e+06	1.33321e+06	69738.6	70365.5	55551	100530	94311.4	88880.2	4.67211e+06	2.96465e+06	4.20671e+06	100463	3.09968e+06	3.09396e+06	0.767654	0.050311	1.63457e-06	0.61288	0.0729566	1.74561e-06	1.03551	3.04545	0.00653716	0.136784	1.45011	0.00758862	1.16999	60.5324	0.00159365	1.0745	41.7432	0.00163993	cluster 7
unknown	C36 H73 N7 O7	715.557	17.576	10344.4	16597.1	10763.5	123727	143646	123815	1.70041e+06	1.73899e+06	1.72204e+06	589117	517451	571186	758480	486335	428471	0.23755	10.3749	6.99919e-05	0.731081	136.89	1.16789e-08	0.485012	44.4968	1.4541e-05	1.04639	13.1943	2.66464e-08	0.393356	4.28888	4.48574e-05	0.598376	0.325056	1.13854e-06	cluster 9
unknown	C46 H71 N3 O7	777.528	16.009	8649	7090.45	6669.85	58773.1	13274	11183.5	1.86558e+06	1.96312e+06	1.76439e+06	1.712e+06	1.54902e+06	1.4957e+06	1.69112e+06	1.03233e+06	966287	0.0711248	3.71411	0.261973	0.761661	249.588	5.4347e-06	0.823352	212.266	1.71416e-05	1.12357	67.1999	6.53545e-06	0.750197	57.1512	2.01435e-05	0.272888	0.850465	0.0324685	cluster 9
unknown	C22 H46 N7 O5 P	519.331	9.718	30215.6	31916.6	31406.7	140898	160478	104040	2.42373e+06	2.47846e+06	2.21177e+06	2.30843e+06	2.10199e+06	2.10781e+06	2.06856e+06	1.25504e+06	1.17193e+06	0.219245	4.33419	0.00328171	0.854824	76.0533	8.68174e-06	0.960013	69.6847	6.01097e-06	1.23912	17.5473	1.12785e-05	0.858369	16.0779	8.22234e-06	0.208943	0.91626	0.134094	cluster 9
