# Supplementary material for: Integrative analyses of metabolome and transcriptome reveals metabolomic variations and candidate genes involved in sweet cherry (Prunus avium L.) fruit quality during development and ripening
Source: PLoS One. 2021 Nov 15;16(11):e0260004. doi: 10.1371/journal.pone.0260004 (PMC8592472; doi:10.1371/journal.pone.0260004)
Supplement: S3 File — (XLSX) [file pone.0260004.s004.xlsx]

## Sheet: primary metabolites 
Carbohydrates
Name	Formula	Molecular Weight	RT [min]	10 DAFBa	10 DAFBb	10 DAFBc	25 DAFBa	25 DAFBb	25 DAFBc	33 DAFBa	33 DAFBb	33 DAFBc	40 DAFBa	40 DAFBb	40 DAFBc	Class
Bis(4-ethylbenzylidene)sorbitol	C24 H30 O6	414.203	8.854	1.03484e+07	1.0482e+07	1.00466e+07	2.10698e+07	2.1672e+07	1.88833e+07	6.10449e+07	5.41335e+07	4.12874e+07	1.70144e+07	1.53711e+07	1.50943e+07	Carbohydrates
Avenein	C14 H18 O8	314.099	4.723	4.2632e+06	4.39423e+06	4.32005e+06	789147	747611	629530	902638	913711	794918	743114	788874	724261	Carbohydrates
D-Glucose 6-phosphate	C6 H13 O9 P	260.033	1.526	2.43368e+07	2.6938e+07	2.63682e+07	124335	119036	102604	183519	166781	164822	3.45862e+07	3.62979e+07	2.78541e+07	Carbohydrates
Dulcitol	C6 H14 O6	182.081	0.874	1.82877e+08	1.86224e+08	2.11329e+08	1.39037e+07	1.48225e+07	1.43858e+07	815269	708032	7.18634e+06	2.66146e+08	4.29156e+08	4.5299e+08	Carbohydrates
D-(−)-Erythrose	C4 H8 O4	120.043	0.893	1.5467e+07	1.66594e+07	1.37923e+07	402274	569144	370876	636298	552602	540319	6.5794e+06	2.53011e+07	2.51935e+07	Carbohydrates
1-O-Phosphonopentitol	C5 H13 O8 P	232.034	0.997	509174	529215	534171	5.04971e+06	5.61623e+06	4.31862e+06	1.25932e+07	1.21964e+07	1.18529e+07	1.59526e+07	1.31272e+07	1.5628e+07	Carbohydrates
5,6-dihydroxythymidine	C10 H16 N2 O7	276.095	0.841	5.30534e+07	5.52001e+07	5.14237e+07	9.68382e+07	9.63238e+07	8.63793e+07	1.69806e+08	1.62404e+08	1.60446e+08	6.66922e+07	5.65183e+07	5.45766e+07	Carbohydrates
N-Acetylneuraminic acid	C11 H19 N O9	309.105	0.888	2.47844e+07	2.50246e+07	2.28962e+07	1.52106e+07	1.42656e+07	1.31494e+07	2.32286e+07	2.30151e+07	2.34675e+07	1.91863e+07	1.87474e+07	1.99058e+07	Carbohydrates
Hexose	C6 H12 O6	180.064	0.882	741209	295263	4.3696e+07	1.3462e+08	1.30623e+08	1.19357e+08	4.41226e+07	3.59048e+07	1.68755e+08	1.39854e+08	5.74186e+07	2.38221e+06	Carbohydrates
Bacancosin	C16 H23 N O8	357.141	2.007	6.41233e+06	7.90854e+06	7.08393e+06	1.44681e+07	1.65891e+07	1.24506e+07	4.23142e+07	3.90566e+07	4.21203e+07	5.00481e+07	4.09851e+07	3.69667e+07	Carbohydrates
1-deoxy-D-altro-heptulose 7-phosphate	C7 H15 O9 P	274.045	1.588	7.08611e+06	5.49297e+06	7.08987e+06	3.99164e+06	3.84122e+06	3.52016e+06	3.91581e+06	4.42897e+06	4.00758e+06	1.67428e+06	1.41101e+06	1.47305e+06	Carbohydrates
1,5-Anhydro-1-(2,4,6-trihydroxyphenyl)hexitol	C12 H16 O8	288.084	0.903	1.90278e+06	2.78078e+06	2.93363e+06	8.4834e+06	6.66755e+06	5.48977e+06	1.04595e+07	8.8312e+06	8.35813e+06	1.12062e+07	1.12498e+07	1.12179e+07	Carbohydrates
D-(-)-Lyxose	C5 H10 O5	150.054	1.018	4.83876e+06	5.25246e+06	5.42634e+06	198554	1.18756e+06	7.34537e+06	345259	317541	302668	1.28401e+07	2.34431e+07	1.88331e+07	Carbohydrates
neuraminic acid	C9 H17 N O8	267.095	0.845	6.9608e+06	6.45577e+06	6.61632e+06	8.98202e+06	8.91722e+06	8.31179e+06	1.59457e+07	1.51078e+07	1.50062e+07	8.24357e+06	6.83571e+06	5.96138e+06	Carbohydrates
Gluconic acid	C6 H12 O7	196.06	0.923	9.61702e+07	9.98564e+07	8.35616e+07	3.28309e+06	8.56397e+07	1.53448e+08	115853	105854	2.37471e+06	1.56816e+08	1.50529e+08	1.75066e+08	Carbohydrates
Lotaustralin	C11 H19 N O6	261.12	0.984	1.15049e+07	1.54212e+07	1.36643e+07	1.38777e+07	1.38979e+07	1.55095e+07	3.14098e+07	3.14679e+07	2.89586e+07	1.77967e+06	1.70346e+06	1.1996e+06	Carbohydrates
Bacancosin	C16 H23 N O8	357.141	2.839	26087.7	26794.8	28290.1	58743.8	59793.2	68906	2.20767e+06	2.93572e+06	2.65686e+06	3.77761e+06	4.11284e+06	4.21908e+06	Carbohydrates
1-Deoxy-1-(4-morpholinyl)-alpha-D-fructofuranose	C10 H19 N O6	249.121	1.122	6.46303e+06	6.22645e+06	4.61958e+06	4.02629e+06	4.47417e+06	3.58644e+06	8.54459e+06	8.43429e+06	8.24117e+06	434830	397872	401991	Carbohydrates
SUM				4.57746e+08	4.75169e+08	5.1543e+08	3.45377e+08	4.26033e+08	4.67307e+08	4.28592e+08	4.00681e+08	5.26521e+08	8.13575e+08	8.93394e+08	8.69687e+08
Organic acids
Name	Formula	Molecular Weight	RT [min]	10 DAFBa	10 DAFBb	10 DAFBc	25 DAFBa	25 DAFBb	25 DAFBc	33 DAFBa	33 DAFBb	33 DAFBc	40 DAFBa	40 DAFBb	40 DAFBc	Class
2-{2-[5-(Ethoxycarbonyl)-2-morpholinoanilino]-2-oxoethoxy}acetic acid	C17 H22 N2 O7	366.142	4.375	1.40147e+06	1.42844e+06	1.39448e+06	3.21402e+06	3.43686e+06	2.99008e+06	5.23306e+06	4.81501e+06	4.65025e+06	2.3666e+06	2.09611e+06	2.07772e+06	Organic acids
Trifluoroacetic acid	C2 H F3 O2	113.993	4.216	1.99842e+07	2.02695e+07	1.97209e+07	35400.5	31872.9	29332.8	41935.6	41306.7	43398.2	4.12479e+07	3.85119e+07	3.70083e+07	Organic acids
Pipecolic acid	C6 H11 N O2	129.079	0.948	1.04573e+08	1.13382e+08	9.41111e+07	2.05429e+08	2.163e+08	1.80027e+08	1.42877e+08	1.25946e+08	1.32734e+08	1.14543e+08	7.21602e+07	8.18944e+07	Organic acids
4-Morpholinylacetic acid	C6 H11 N O3	145.074	0.852	1.16039e+07	1.16731e+07	1.09535e+07	1.84993e+07	1.74553e+07	1.48004e+07	1.68842e+07	1.62955e+07	1.59657e+07	7.04507e+06	6.38979e+06	6.01922e+06	Organic acids
(2S)-4-Methyl-2-({[(3S,4S,5R)-2,3,4-trihydroxy-5-(hydroxymethyl)tetrahydro-2-furanyl]methyl}amino)pentanoic acid	C12 H23 N O7	293.147	1.684	2.68655e+07	2.61573e+07	2.52772e+07	3.48021e+07	3.24256e+07	2.82447e+07	4.0499e+07	3.95146e+07	3.70602e+07	2.54948e+06	2.14921e+06	1.99382e+06	Organic acids
(2S)-3-Methyl-2-({[(3S,4S,5R)-2,3,4-trihydroxy-5-(hydroxymethyl)tetrahydro-2-furanyl]methyl}amino)butanoic acid	C11 H21 N O7	279.131	0.984	2.51422e+07	2.83182e+07	3.18785e+07	3.13274e+07	3.5146e+07	3.42239e+07	6.99562e+07	6.8449e+07	6.16305e+07	3.85645e+06	3.33438e+06	2.72061e+06	Organic acids
Fumaric acid	C4 H4 O4	134.022	1.167	1.36565e+08	1.44964e+08	1.52749e+08	200058	308826	197234	604631	603205	377112	4.25465e+08	4.10624e+08	4.0143e+08	Organic acids
Succinic anhydride	C4 H4 O3	100.016	0.94	2.31117e+06	2.77322e+06	2.44559e+06	4.45466e+06	4.08762e+06	4.64702e+06	6.12955e+06	5.49653e+06	5.73416e+06	6.85929e+06	5.52233e+06	6.46743e+06	Organic acids
Citric acid	C6 H8 O7	192.029	1.712	2.94709e+07	3.04316e+07	2.97641e+07	39481.7	40038.3	35999.7	49538	48022.6	45894.3	2.37622e+07	2.00197e+07	2.04954e+07	Organic acids
Isocitric acid	C6 H8 O7	192.029	1.278	4.65834e+06	5.29135e+06	5.19211e+06	127544	118933	97294.7	281813	200230	156585	7.99378e+06	7.65322e+06	8.90161e+06	Organic acids
Levulinic acid	C5 H8 O3	116.047	0.936	7.17197e+06	8.27718e+06	8.24673e+06	1.5342e+07	1.62817e+07	1.61885e+07	1.65342e+07	2.02928e+07	1.96362e+07	1.42431e+07	1.32642e+07	2.97561e+07	Organic acids
2-Oxoglutaric acid	C5 H6 O5	146.022	2.011	3.48678e+06	3.11894e+06	3.23797e+06	17396.6	19094.9	2.36405e+07	25532.8	20858.6	346315	1.60409e+07	1.53321e+07	1.65938e+07	Organic acids
2-Oxoglutaric acid	C5 H6 O5	146.023	2.583	1.27357e+06	1.31566e+06	1.19702e+06	18843.7	17291.1	15854.8	28911.1	23832.1	24167.4	5.69626e+06	6.49771e+06	5.41138e+06	Organic acids
Neochlorogenic acid	C16 H18 O9	354.101	4.683	1.02417e+07	1.16272e+07	1.10103e+07	55890.1	55525.6	101488	74339.3	80538.5	70489	4.00773e+07	3.78558e+07	3.69239e+07	Organic acids
D-(+)-Pantothenic acid	C9 H17 N O5	219.11	4.251	7.15649e+06	6.89948e+06	7.73112e+06	2.18525e+07	2.28888e+07	1.5619e+07	3.17384e+07	3.2856e+07	2.85003e+07	1.14833e+07	8.05424e+06	9.38925e+06	Organic acids
benzoic acid	C14 H13 N3 O3	271.096	4.637	21358.5	32231.7	29216	2.82132e+06	2.82132e+06	2.08989e+06	1.9759e+06	238197	345412	799444	434370	451837	Organic acids
Loxoprofen	C15 H18 O3	246.125	6.278	363315	420006	408420	328672	375820	280397	9.07367e+06	8.65686e+06	8.17773e+06	3.73891e+06	3.15422e+06	3.39884e+06	Organic acids
SUM				3.92292e+08	4.16379e+08	4.05348e+08	3.38565e+08	3.51811e+08	3.23228e+08	3.42008e+08	3.23579e+08	3.15498e+08	7.27768e+08	6.53053e+08	6.70934e+08
Amino acids
Name	Formula	Molecular Weight	RT [min]	10 DAFBa	10 DAFBb	10 DAFBc	25 DAFBa	25 DAFBb	25 DAFBc	33 DAFBa	33 DAFBb	33 DAFBc	40 DAFBa	40 DAFBb	40 DAFBc	Class
L-Propargylglycine	C5 H7 N O2	113.048	0.933	1.00884e+07	9.99092e+06	9.64691e+06	1.893e+07	1.83409e+07	1.86454e+07	2.53885e+07	2.46778e+07	2.43313e+07	3.33241e+07	2.48143e+07	3.08447e+07	Amino acids
L-Lombricine	C6 H15 N4 O6 P	270.073	0.898	1.22431e+06	1.30548e+06	1.58087e+06	5.70192e+06	5.58271e+06	5.23375e+06	6.77355e+06	7.41032e+06	6.92749e+06	5.94948e+06	5.47955e+06	6.20487e+06	Amino acids
L-(+)-Alanine	C3 H7 N O2	89.048	0.787	3.92389e+06	3.87781e+06	4.10639e+06	1.8907e+06	1.93174e+06	1.71167e+06	1.78118e+06	1.77726e+06	1.66965e+06	491875	368549	302791	Amino acids
N-Acetylvaline	C7 H13 N O3	159.089	0.882	3.08408e+06	2.87622e+06	3.29007e+06	8.28668e+06	8.23135e+06	7.59761e+06	7.35916e+06	5.75036e+06	7.10507e+06	4.82688e+06	2.7033e+06	3.22554e+06	Amino acids
S-Aminoethyl-L-cysteine	C5 H12 N2 O2 S	164.061	0.572	1.92164e+06	1.94947e+06	1.83434e+06	4.04245e+06	4.4472e+06	4.20376e+06	5.08003e+06	5.28425e+06	5.257e+06	2.51233e+06	2.33847e+06	2.70827e+06	Amino acids
L-Histidine	C6 H9 N3 O2	155.069	0.757	1.69553e+06	1.78212e+06	1.90389e+06	1.22621e+07	1.36871e+07	1.16661e+07	1.07823e+07	1.14356e+07	1.04964e+07	5.0443e+06	2.60759e+06	2.66639e+06	Amino acids
L-(+)-Aspartic acid	C4 H7 N O4	133.038	0.855	4.66513e+07	3.96937e+07	3.86046e+07	79788.4	84627.2	73560.8	126205	109605	107169	1.03847e+06	2.70037e+07	2.29431e+07	Amino acids
Val-Ser	C8 H16 N2 O4	204.111	0.862	6.2909e+06	6.59563e+06	6.61703e+06	1.60264e+07	1.6758e+07	1.47309e+07	1.5594e+07	1.58018e+07	1.5198e+07	7.12463e+06	7.08227e+06	6.88214e+06	Amino acids
Gly-l-pro	C7 H12 N2 O3	172.084	0.865	3.40652e+06	3.8074e+06	4.35345e+06	8.94336e+06	9.38142e+06	8.68318e+06	9.66846e+06	9.78576e+06	8.63977e+06	4.02144e+06	4.14232e+06	3.79738e+06	Amino acids
N6,N6,N6-Trimethyl-L-lysine	C9 H20 N2 O2	188.152	0.703	1.82811e+06	1.73452e+06	2.00226e+06	5.00469e+06	5.83797e+06	5.23055e+06	1.08809e+07	1.12388e+07	1.07505e+07	1.73909e+07	1.71576e+07	1.78488e+07	Amino acids
DL-Phenylalanine	C9 H11 N O2	165.079	2.008	5.00084e+07	4.8088e+07	4.52358e+07	2.82115e+07	2.87316e+07	2.65324e+07	3.54034e+06	2.94551e+06	3.11781e+06	1.75098e+06	1.60425e+06	1.38946e+06	Amino acids
D-(+)-Proline	C5 H9 N O2	115.063	0.875	2.71439e+07	2.41515e+07	2.40816e+07	1.39122e+07	1.26224e+07	1.22052e+07	9.03494e+06	8.90997e+06	7.97244e+06	4.41635e+06	3.93825e+06	3.64574e+06	Amino acids
Asp-Asp	C8 H12 N2 O7	248.064	1.16	5.13186e+06	5.61576e+06	5.33033e+06	4.52967e+07	4.8323e+07	3.6456e+07	5.82384e+07	5.9373e+07	5.72985e+07	3.69099e+07	3.3783e+07	3.51081e+07	Amino acids
1-Aminocyclopropanecarboxylic acid	C4 H7 N O2	101.048	0.824	6.58332e+06	6.41135e+06	6.05895e+06	1.05876e+07	1.07867e+07	9.64326e+06	1.00267e+07	9.52906e+06	8.75331e+06	5.09093e+06	4.53422e+06	4.29334e+06	Amino acids
Alanylproline	C8 H14 N2 O3	186.1	0.863	3.18035e+06	3.13707e+06	2.67799e+06	7.68857e+06	7.88402e+06	6.53757e+06	6.98088e+06	6.73565e+06	6.77899e+06	3.34543e+06	3.07216e+06	3.2503e+06	Amino acids
4-Methyl-2-oxo-2H-chromen-7-yl β-D-glucopyranoside	C16 H18 O8	338.099	4.936	1.4877e+07	1.51287e+07	1.46323e+07	2.36787e+07	2.26877e+07	2.08615e+07	1.79675e+07	1.79649e+07	1.73536e+07	7.5604e+06	6.4445e+06	6.47656e+06	Amino acids
asp-gln	C9 H15 N3 O6	261.096	0.906	1.36125e+07	1.16252e+07	1.12052e+07	2.50967e+07	3.04714e+07	2.94092e+07	3.15648e+07	3.5635e+07	3.78474e+07	3.56153e+07	3.28894e+07	3.07242e+07	Amino acids
L-(-)-Threonine	C4 H9 N O3	119.058	0.82	1.15358e+07	1.16599e+07	1.04655e+07	2.38223e+07	2.32844e+07	1.99559e+07	1.68068e+07	1.70008e+07	1.69138e+07	6.58395e+06	5.30563e+06	5.57757e+06	Amino acids
Piracetam	C6 H10 N2 O2	142.074	0.888	1.39886e+07	8.72695e+06	1.24736e+07	2.85134e+07	2.6105e+07	2.57039e+07	6.0607e+07	5.54317e+07	5.93891e+07	2.41659e+07	2.19487e+07	2.09117e+07	Amino acids
L-Pyroglutamic acid	C5 H7 N O3	129.042	0.825	5.08694e+07	5.4886e+07	5.25387e+07	8.01317e+07	8.26509e+07	7.26488e+07	1.53717e+08	1.51044e+08	1.49192e+08	9.74641e+07	8.582e+07	8.14148e+07	Amino acids
4-O-(beta-L-Araf)-cis-L-Hyp	C10 H17 N O7	263.1	0.864	6.12816e+06	5.39857e+06	5.66958e+06	1.43628e+07	1.56984e+07	1.21311e+07	1.39879e+07	1.32308e+07	1.2429e+07	5.2232e+06	4.87549e+06	4.28845e+06	Amino acids
(5S)-5-(Carboxymethyl)-L-proline	C7 H11 N O4	173.068	1.33	2.85018e+06	454780	3.19288e+06	7.83626e+06	8.12856e+06	7.13037e+06	1.77996e+06	1.84751e+06	8.14694e+06	7.4844e+06	7.80475e+06	6.99294e+06	Amino acids
N-(2-Oxotetrahydro-3-furanyl)hexanamide	C10 H17 N O3	199.12	0.975	2.86221e+06	5.94404e+06	5.74186e+06	1.3388e+07	1.31392e+07	1.08778e+07	1.39206e+07	1.61151e+07	1.41922e+07	1.07099e+07	4.36796e+06	9.3101e+06	Amino acids
Dopachrome	C9 H7 N O4	193.037	0.846	7.90866e+06	7.81684e+06	8.77394e+06	1.34745e+07	1.4584e+07	1.11823e+07	2.78363e+07	2.80374e+07	2.65227e+07	6.86031e+06	6.74058e+06	6.22326e+06	Amino acids
D-(-)-Glutamine	C5 H10 N2 O3	146.069	0.814	2.46935e+07	2.86239e+07	2.73971e+07	3.5028e+07	3.67106e+07	3.1879e+07	7.4848e+07	7.35392e+07	7.18952e+07	6.82475e+07	5.97047e+07	5.7945e+07	Amino acids
L-(-)-Serine	C3 H7 N O3	105.042	0.817	2.05758e+07	2.20428e+07	2.15582e+07	2.84376e+07	2.9906e+07	2.46212e+07	5.41836e+07	5.14862e+07	5.23099e+07	4.53287e+07	3.87676e+07	3.74886e+07	Amino acids
L-Glutamic acid	C5 H9 N O4	147.053	0.841	9.36483e+07	9.98221e+07	9.76273e+07	2.18398e+08	1.78023e+08	1.40526e+08	3.04212e+08	3.09097e+08	2.96e+08	1.13607e+08	9.58974e+07	1.02007e+08	Amino acids
L-(+)-Valine	C5 H11 N O2	117.079	0.921	5.7956e+07	5.45639e+07	5.5715e+07	6.44732e+07	6.42889e+07	5.95032e+07	9.72203e+07	8.9495e+07	8.34615e+07	6.73051e+06	5.53947e+06	5.11191e+06	Amino acids
nicotianamine	C12 H21 N3 O6	303.142	0.786	1.81173e+07	1.96511e+07	1.87863e+07	3.36368e+07	2.82315e+07	2.39278e+07	3.03188e+07	3.10934e+07	2.87187e+07	1.73235e+07	1.81128e+07	1.53618e+07	Amino acids
Asparagine	C4 H8 N2 O3	132.054	0.807	1.2045e+08	1.13333e+08	1.00922e+08	5.74243e+06	1.94533e+08	1.69312e+08	261697	206753	640406	1.8174e+08	1.50396e+08	1.62702e+08	Amino acids
L-Pyroglutamic acid	C5 H7 N O3	129.042	1.631	792522	857421	808160	1.78345e+06	1.84445e+06	1.81325e+06	7.02769e+06	7.29973e+06	8.88672e+06	8.28666e+06	7.60986e+06	7.55176e+06	Amino acids
Isoleucine	C6 H13 N O2	131.094	1.233	1.1176e+08	1.01059e+08	1.09932e+08	1.1731e+08	1.15596e+08	1.11546e+08	1.77703e+08	1.6911e+08	1.57155e+08	1.28018e+07	1.42458e+07	1.26992e+07	Amino acids
Eglumetad	C8 H11 N O4	185.068	1.093	2.66602e+06	840455	2.48544e+06	2.19998e+06	2.64308e+06	4.12677e+06	6.34711e+06	8.47658e+06	7.16436e+06	6.74061e+06	5.14478e+06	7.90102e+06	Amino acids
Indoleacetylaspartate	C14 H14 N2 O5	290.089	5.626	2.91254e+07	2.83829e+07	2.85665e+07	4.41712e+07	3.54279e+07	3.30528e+07	3.06834e+07	3.05272e+07	2.91389e+07	5.46307e+06	4.72529e+06	4.63418e+06	Amino acids
Indolyl-3-acryloylglycine	C13 H12 N2 O3	244.084	5.626	5.34452e+06	5.3852e+06	5.19535e+06	7.55193e+06	6.96895e+06	6.16627e+06	5.62732e+06	5.68134e+06	5.15449e+06	972697	866662	758190	Amino acids
Bicine	C6 H13 N O4	163.084	0.834	9.09932e+06	8.69538e+06	9.06436e+06	8.30035e+06	7.30375e+06	6.73453e+06	6.93904e+06	7.04355e+06	6.66815e+06	4.42067e+06	4.21853e+06	3.7186e+06	Amino acids
N-acetyl-L-2-aminoadipic acid	C8 H13 N O5	203.079	0.955	1.21347e+07	1.54923e+07	1.17718e+07	5.52432e+07	1.21856e+07	1.07661e+07	2.14793e+07	7.55135e+07	7.01054e+07	6.08513e+07	6.25526e+07	6.86816e+07	Amino acids
anticapsin	C9 H13 N O4	199.084	1.018	2.5525e+06	2.43887e+06	1.08706e+06	2.2385e+06	2.40661e+06	1.00859e+06	4.88235e+06	5.64231e+06	4.86136e+06	304111	264676	398162	Amino acids
8-[(Carboxymethyl)amino]-8-oxooctanoic acid	C10 H17 N O5	231.11	1.012	2.40638e+06	2.15939e+06	907249	1.99906e+06	2.08085e+06	656562	4.78331e+06	4.72657e+06	4.24795e+06	259265	133278	88378	Amino acids
glu-asp	C9 H14 N2 O7	262.079	1.713	877785	572851	871974	6.44895e+06	6.09795e+06	5.7728e+06	5.00236e+06	5.28954e+06	4.69978e+06	2.67998e+06	2.20549e+06	2.30578e+06	Amino acids
SUM				8.08994e+08	7.86578e+08	7.74713e+08	1.05013e+09	1.15363e+09	1.01047e+09	1.35096e+09	1.3913e+09	1.3475e+09	8.70662e+08	7.87211e+08	8.06384e+08
Lipids
Name	Formula	Molecular Weight	RT [min]	10 DAFBa	10 DAFBb	10 DAFBc	25 DAFBa	25 DAFBb	25 DAFBc	33 DAFBa	33 DAFBb	33 DAFBc	40 DAFBa	40 DAFBb	40 DAFBc	Class
O-glutaroyl-L-carnitine	C12 H21 N O6	275.136	1.687	9.50897e+06	9.58311e+06	9.52375e+06	1.31756e+07	1.15124e+07	1.03166e+07	1.43589e+07	1.40801e+07	1.31372e+07	879399	805890	771414	Lipids
Itaconic acid	C5 H6 O4	130.027	1.704	2.13566e+06	2.35335e+06	2.1813e+06	45702.4	46346.7	41671.9	57343.2	55589.1	53125.5	1.96216e+06	1.82353e+06	1.5837e+06	Lipids
Eicosapentaenoic acid	C20 H30 O2	276.208	12.287	7.31253e+06	8.49946e+06	7.2953e+06	1.27106e+06	1.3359e+06	1.14324e+06	75969.7	103448	73721.5	26961.1	20484.7	22434	Lipids
9-(3-Methyl-5-pentyl-2-furyl)nonanoic acid	C19 H32 O3	308.234	12.286	7.18295e+06	8.2845e+06	7.02204e+06	1.29133e+06	1.25796e+06	1.12883e+06	88454.2	111762	83870.3	31733.6	24186.2	23601.7	Lipids
Maleamic acid	C4 H5 N O3	115.027	0.802	5.76364e+06	5.41687e+06	4.51042e+06	89828.7	97320.8	91794.3	150953	119259	120794	81056	6.23711e+06	6.48425e+06	Lipids
Maleamic acid	C4 H5 N O3	115.027	0.799	3.04631e+08	3.3209e+08	3.16556e+08	5.14332e+08	5.19673e+08	4.80396e+08	9.01274e+08	8.92596e+08	8.02838e+08	4.56351e+08	4.31291e+08	4.25376e+08	Lipids
Sorbic acid	C6 H8 O2	112.052	0.949	1.04579e+08	1.13355e+08	9.45113e+07	2.05594e+08	2.16601e+08	1.80497e+08	1.42969e+08	1.25972e+08	1.33272e+08	1.15182e+08	7.24654e+07	8.23529e+07	Lipids
Adipic acid	C6 H10 O4	146.058	0.878	2.725e+07	2.85433e+07	4.10495e+07	4.47877e+07	4.39699e+07	5.16994e+07	7.76203e+07	5.34065e+07	6.44902e+07	1.27003e+08	9.29344e+07	1.27822e+08	Lipids
Succinic semialdehyde	C4 H6 O3	102.032	2.009	913148	1.14067e+06	1.05692e+06	19110.5	20976.1	17566.2	28048.3	22913.5	22512	4.58784e+06	7.01179e+06	7.09804e+06	Lipids
2-Hydroxy-8-(2-octyl-1-cyclopropen-1-yl)octanoic acid	C19 H34 O3	310.25	13.102	2.94509e+06	3.33735e+06	3.02274e+06	496674	511742	488792	57005.2	48133.1	44270	25658.4	21106.5	19665.3	Lipids
1,3,7-Octanetriol	C8 H18 O3	162.125	5.886	2.35456e+07	2.37459e+07	2.34919e+07	4.17549e+07	4.05763e+07	3.7617e+07	5.46879e+07	6.24584e+07	5.50667e+07	3.0322e+07	2.65665e+07	2.7927e+07	Lipids
Hexadecanamide	C16 H33 N O	255.255	14.955	1.65148e+06	1.74659e+06	1.70553e+06	2.07648e+06	2.07867e+06	1.98626e+06	5.79227e+06	5.93319e+06	6.63293e+06	3.00999e+06	2.53044e+06	2.33494e+06	Lipids
Hexadecanamide	C16 H33 N O	255.255	14.768	1.09456e+06	1.16734e+06	1.25882e+06	1.58635e+06	1.78326e+06	1.29963e+06	4.21615e+06	3.77634e+06	4.31822e+06	1.63635e+06	1.84102e+06	1.6129e+06	Lipids
GLYCERYL 2-LINOLENATE	C21 H36 O4	352.26	9.85	1.70387e+07	1.69644e+07	1.61931e+07	1.86123e+06	1.95886e+06	1.6827e+06	710199	687287	564319	484012	454323	406037	Lipids
9(Z),11(E),13(E)-Octadecatrienoic Acid methyl ester	C19 H32 O2	292.239	11.951	2.79405e+06	2.90234e+06	2.66542e+06	424269	393760	369766	17923.7	23688.7	22128.4	8684.77	9745.15	7215.88	Lipids
1-alpha-linolenoyl-sn-glycerol	C21 H36 O4	352.26	8.966	8.10064e+06	6.31183e+06	5.98571e+06	697504	724882	597861	627098	625561	534609	275694	422608	242060	Lipids
1-alpha-linolenoyl-sn-glycerol	C21 H36 O4	352.26	11.435	3.042e+06	3.79007e+06	3.20124e+06	2.17287e+06	3.83873e+06	2.91761e+06	6.32722e+06	8.40425e+06	7.12987e+06	5.1737e+06	3.19775e+06	3.23655e+06	Lipids
(2R)-2-Hydroxy-3-(palmitoyloxy)propyl 2-(trimethylammonio)ethyl phosphate	C24 H50 N O7 P	495.331	10.394	220851	197805	216246	2.20687e+06	2.07915e+06	1.89372e+06	3.84751e+06	3.96439e+06	3.78951e+06	3.443e+06	3.0979e+06	3.02796e+06	Lipids
2-oleoyl-sn-glycero-3-phosphocholine	C26 H52 N O7 P	521.347	10.494	13457.9	16193.7	17374.4	272055	267540	228982	1.28401e+07	1.28673e+07	1.2223e+07	1.96458e+07	1.95593e+07	1.82008e+07	Lipids
LysoPC(18:3(9Z,12Z,15Z))	C26 H48 N O7 P	517.315	9.085	32593.8	26761.5	19568.6	166243	154146	119112	3.11311e+06	2.86149e+06	2.85044e+06	2.93983e+06	2.82049e+06	2.53355e+06	Lipids
1-hexadecanoyl-sn-glycero-3-phosphoethanolamine	C21 H44 N O7 P	453.284	10.356	5477.97	6126.26	5563.92	1.22654e+06	1.27156e+06	1.17654e+06	2.92476e+06	2.85052e+06	2.66337e+06	1.21437e+06	1.03858e+06	1.07686e+06	Lipids
1-(sn-glycero-3-phospho)-1D-myo-inositol	C9 H19 O11 P	334.065	1.575	1.55836e+06	2.10897e+06	1.32228e+06	993040	1.02899e+06	864686	2.76277e+06	2.22065e+06	2.47121e+06	1.86517e+06	1.60139e+06	1.70224e+06	Lipids
Militarinone A	C26 H37 N O6	459.261	8.857	5.88529e+06	6.2999e+06	6.18697e+06	1.19423e+07	1.06132e+07	1.04784e+07	2.52909e+07	2.33286e+07	1.7686e+07	8.44093e+06	7.38668e+06	6.75602e+06	Lipids
(E)-isocitral	C10 H16 O	152.12	5.313	8.03514e+06	7.65059e+06	8.0862e+06	7.95376e+06	8.00892e+06	6.56991e+06	6.12935e+06	6.43739e+06	4.91894e+06	3.1085e+06	2.68035e+06	3.43643e+06	Lipids
p-cymene	C10 H14	134.109	5.321	6.12277e+06	5.87357e+06	6.1431e+06	5.82647e+06	6.02418e+06	4.74835e+06	4.47463e+06	4.85092e+06	717167	2.16689e+06	1.7935e+06	2.4485e+06	Lipids
2,3-Dimethoxy-5-methyl-6-(3-methyl-2-buten-1-yl)-1,4-benzenediol	C14 H20 O4	252.135	5.709	1.82701e+06	1.93602e+06	2.01726e+06	5.01451e+06	5.16059e+06	4.33086e+06	5.33804e+06	5.13834e+06	5.08381e+06	3.22372e+06	2.99686e+06	2.99044e+06	Lipids
6-Decylubiquinol	C19 H32 O4	324.229	10.217	2.29415e+06	2.39944e+06	2.44429e+06	491712	505550	457142	99303.8	101851	86694.7	44900.9	37508.1	38971.2	Lipids
5α-Dihydrotestosterone	C19 H30 O2	290.224	11.358	7.16666e+06	6.97145e+06	7.87759e+06	824343	943553	744378	51784.2	52506.5	32229.3	18019.1	12019.3	10932.6	Lipids
4,4-dimethyl-5alpha-cholesta-8,14,24-trien-3beta-ol	C29 H46 O	410.354	13.526	1.77235e+06	1.84798e+06	1.80466e+06	4.80885e+06	4.78172e+06	4.56493e+06	2.20238e+06	2.15617e+06	1.92421e+06	140352	109729	100542	Lipids
Gratiogenin	C30 H48 O4	472.354	11.132	1.4982e+06	1.57329e+06	1.41282e+06	4.68516e+06	4.60178e+06	4.05236e+06	655942	571107	589096	33594.7	29925.1	23612.6	Lipids
SUM				5.65922e+08	6.0614e+08	5.78785e+08	8.78089e+08	8.91822e+08	8.12521e+08	1.27879e+09	1.23583e+09	1.14344e+09	7.93326e+08	6.90822e+08	7.29668e+08
Nucleosides
Name	Formula	Molecular Weight	RT [min]	10 DAFBa	10 DAFBb	10 DAFBc	25 DAFBa	25 DAFBb	25 DAFBc	33 DAFBa	33 DAFBb	33 DAFBc	40 DAFBa	40 DAFBb	40 DAFBc	Class
Dihydrouridine	C9 H14 N2 O6	246.084	0.848	1.06079e+07	9.80224e+06	1.01852e+07	1.55657e+07	1.50361e+07	1.31941e+07	4.19378e+07	4.22271e+07	3.7037e+07	4.87694e+06	4.41722e+06	4.22573e+06	Nucleosides
1-(beta-D-ribofuranosyl)thymine	C10 H14 N2 O6	258.084	0.842	2.82521e+07	2.92626e+07	2.77635e+07	5.14508e+07	5.22124e+07	4.63751e+07	8.57758e+07	8.62366e+07	8.42525e+07	3.43791e+07	3.09597e+07	2.80424e+07	Nucleosides
7-Methylxanthine	C6 H6 N4 O2	166.049	0.96	8.73947e+06	9.32664e+06	9.18157e+06	301693	311830	279303	468016	525558	478035	4.16338e+07	4.7541e+07	3.94186e+07	Nucleosides
Adenosine	C10 H13 N5 O4	235.07	1.5	1.03832e+07	1.1652e+07	1.14428e+07	1.50111e+07	1.37607e+07	1.195e+07	1.32985e+07	1.10845e+07	1.27267e+07	1.08129e+07	9.96786e+06	9.5207e+06	Nucleosides
SUM				5.79827e+07	6.00435e+07	5.85731e+07	8.23292e+07	8.13211e+07	7.17985e+07	1.4148e+08	1.40074e+08	1.34494e+08	9.17027e+07	9.28858e+07	8.12075e+07

## Sheet: secondary metabolites
Flavonoids
Name	Formula	Molecular Weight	RT [min]	10 DAFBa	10 DAFBb	10 DAFBc	25 DAFBa	25 DAFBb	25 DAFBc	33 DAFBa	33 DAFBb	33 DAFBc	40 DAFBa	40 DAFBb	40 DAFBc	Class
Epicatechin	C15 H14 O6	290.078	4.825	15336.3	13576.2	13532	783351	802112	706385	1.92151e+06	1.99976e+06	1.89862e+06	3.51409e+06	3.04067e+06	3.18691e+06	Flavonoids
Catechin	C15 H14 O6	290.078	5.023	3027.97	3098	3192.21	197115	233442	186526	1.24815e+06	1.55505e+06	1.17451e+06	3.4488e+06	3.11244e+06	2.92703e+06	Flavonoids
Taxifolin	C15 H12 O7	304.057	4.791	2817.95	2891.52	2783.57	5683.79	5324.12	4877.23	36963.9	40838.7	44302.6	3.90813e+06	3.3707e+06	3.38698e+06	Flavonoids
Quercitrin	C21 H20 O11	448.099	4.448	7693.33	2875.84	3009.18	4186.66	4642.43	3892.2	188547	144896	130455	8.99901e+06	9.21633e+06	8.6539e+06	Flavonoids
Rhoifolin	C27 H30 O14	578.162	4.602	2369.13	2427.71	2414.53	3862.17	4103.2	3512.39	17274.4	16166.8	16235.4	3.83256e+06	3.77296e+06	3.50779e+06	Flavonoids
Neodiosmin	C28 H32 O15	608.172	4.658	6764.76	9100.64	5040.29	30277.5	12504.8	14361.5	180973	189443	134914	2.37903e+07	2.15178e+07	2.19826e+07	Flavonoids
Cyanidin	C15 H10 O6	286.047	4.476	3494.58	3592.33	3703.38	5740.06	6269	5171.83	51386	35316	32379.9	2.57781e+06	2.71721e+06	2.7089e+06	Flavonoids
SUM				41504	37562.2	33675.1	1.03022e+06	1.0684e+06	924726	3.64481e+06	3.98147e+06	3.43142e+06	5.00707e+07	4.67481e+07	4.63541e+07
Phenylpropanoids
Name	Formula	Molecular Weight	RT [min]	10 DAFBa	10 DAFBb	10 DAFBc	25 DAFBa	25 DAFBb	25 DAFBc	33 DAFBa	33 DAFBb	33 DAFBc	40 DAFBa	40 DAFBb	40 DAFBc	Class
4-[5-(2-Hydroxyethyl)-7-methoxy-3-methyl-2,3-dihydro-1-benzofuran-2-yl]-2-methoxyphenol	C19 H22 O5	330.146	5.347	5.48842e+06	5.28574e+06	5.44865e+06	4.33812e+06	4.05335e+06	3.79078e+06	3.73956e+06	3.91309e+06	3.71381e+06	1.9982e+06	1.68071e+06	1.73879e+06	Phenylpropanoids
(2E)-3-(3-Hydroxyphenyl)acrylaldehyde	C9 H8 O2	148.052	2.007	5.11861e+07	4.94983e+07	4.69868e+07	2.94345e+07	2.98177e+07	2.73327e+07	4.70856e+06	3.89905e+06	4.39201e+06	2.50205e+06	2.37639e+06	2.16028e+06	Phenylpropanoids
Cinnamaldehyde	C9 H8 O	132.057	1.94	2.46608e+06	2.4998e+06	2.51465e+06	5.11005e+06	5.21657e+06	4.62288e+06	5.15633e+06	4.66242e+06	4.4399e+06	1.81487e+06	1.77318e+06	1.48276e+06	Phenylpropanoids
Caffeic acid	C9 H8 O4	180.042	4.684	1.69746e+07	1.55851e+07	1.42126e+07	7.03064e+07	6.75219e+07	6.85483e+07	9.40313e+07	9.1488e+07	8.93407e+07	4.97812e+07	4.60927e+07	3.91688e+07	Phenylpropanoids
4-Coumaric acid	C9 H8 O3	164.047	4.936	4.20232e+07	4.1354e+07	4.04538e+07	6.84469e+07	7.17393e+07	6.00282e+07	5.96038e+07	5.05601e+07	4.83228e+07	2.25248e+07	1.91846e+07	1.90147e+07	Phenylpropanoids
2-Hydroxycinnamic acid	C9 H8 O3	164.047	1.191	2.64568e+07	2.66428e+07	2.57441e+07	2.74339e+07	2.5881e+07	2.48799e+07	6.31917e+06	5.95508e+06	5.53343e+06	4.84611e+06	4.65559e+06	4.53183e+06	Phenylpropanoids
(E)-Isoferulic acid	C10 H10 O4	194.058	5.049	7.95613e+06	6.68546e+06	7.38685e+06	9.09331e+06	9.00261e+06	7.93764e+06	1.00095e+07	9.94967e+06	8.85759e+06	4.34408e+06	3.56301e+06	2.95264e+06	Phenylpropanoids
Psoralen	C11 H6 O3	186.031	1.912	1.27494e+07	1.31283e+07	1.36016e+07	10815	8195.2	8142.49	12904.7	9995.65	8216.54	4.39568e+06	2.38798e+06	2.15909e+06	Phenylpropanoids
4-Hydroxy-2H-chromen-2-one	C9 H6 O3	162.031	4.681	1.60581e+07	1.46305e+07	1.3309e+07	6.62494e+07	6.36065e+07	6.47336e+07	8.92065e+07	8.63326e+07	8.39138e+07	4.69234e+07	4.37635e+07	3.69584e+07	Phenylpropanoids
Fraxetin	C10 H8 O5	208.037	5.761	7.9633e+06	75430.3	71959	2.09502e+07	1.94224e+07	1.76165e+07	2.1307e+07	1.8995e+07	2.01562e+07	50832.9	1.09709e+07	81524.3	Phenylpropanoids
Coumarin	C9 H6 O2	146.036	4.944	3.87377e+07	3.78319e+07	3.73143e+07	6.14765e+07	6.37842e+07	5.40372e+07	5.43392e+07	6.62714e+06	6.01866e+06	2.0321e+07	1.74445e+07	1.71697e+07	Phenylpropanoids
Coumarin	C9 H6 O2	146.036	5.354	268933	229129	198586	606896	214548	565936	3.07476e+06	2.90462e+06	3.4024e+06	127032	95995.4	98575	Phenylpropanoids
dihydromethysticin	C15 H16 O5	276.099	5.951	4.38672e+06	4.56916e+06	4.24334e+06	6.99822e+06	6.8278e+06	4.93405e+06	2.09839e+06	2.23812e+06	2.00661e+06	346116	248068	224599	Phenylpropanoids
Metirosine	C10 H13 N O3	195.089	1.941	5.1283e+07	4.9825e+07	5.15845e+07	1.03586e+08	1.03092e+08	8.93968e+07	8.21415e+07	8.11733e+07	8.01142e+07	3.37395e+07	3.16567e+07	3.26588e+07	Phenylpropanoids
Loxoprofen	C15 H18 O3	246.125	6.278	363315	420006	408420	328672	375820	280397	9.07367e+06	8.65686e+06	8.17773e+06	3.73891e+06	3.15422e+06	3.39884e+06	Phenylpropanoids
Isorhapontigenin	C15 H14 O4	258.088	5.973	3.28927e+06	3.35071e+06	3.17622e+06	4.82092e+06	4.86786e+06	3.62519e+06	1.63819e+06	1.6929e+06	1.51206e+06	232832	181760	147798	Phenylpropanoids
4,4'-Dinitrobibenzyl	C14 H12 N2 O4	272.079	6.123	913946	903551	881266	2.93465e+06	2.40892e+06	2.37717e+06	995528	1.03084e+06	872754	156771	153106	132281	Phenylpropanoids
bisphenol A	C15 H16 O2	228.114	6.276	71161.9	71811.1	75093.2	60301.1	66659.6	57700.7	1.97717e+06	1.81581e+06	1.76375e+06	732010	612790	707552	Phenylpropanoids
Shogaol	C17 H24 O3	276.172	10.986	998294	1.06866e+06	967770	2.5453e+06	2.47703e+06	2.18687e+06	267751	317548	206702	46743.9	45537.9	50758.7	Phenylpropanoids
Purpurogallin	C11 H8 O5	220.037	5.292	5550.26	5893.13	5454.85	6828.83	7080.66	8075.88	183942	192410	176217	2.44794e+06	2.39698e+06	2.46595e+06	Phenylpropanoids
SUM				2.8964e+08	2.73661e+08	2.68585e+08	4.84738e+08	4.80391e+08	4.36968e+08	4.49885e+08	3.82414e+08	3.7293e+08	2.0107e+08	1.92438e+08	1.67304e+08
Alkaloids
Name	Formula	Molecular Weight	RT [min]	10 DAFBa	10 DAFBb	10 DAFBc	25 DAFBa	25 DAFBb	25 DAFBc	33 DAFBa	33 DAFBb	33 DAFBc	40 DAFBa	40 DAFBb	40 DAFBc	Class
Piperidine	C5 H11 N	85.0895	1.233	1.96678e+07	1.97035e+07	2.05772e+07	2.94817e+07	2.55954e+07	2.43926e+07	4.55004e+07	4.09863e+07	3.60385e+07	2.48326e+06	2.25143e+06	2.5578e+06	Alkaloids
2,2,6,6-Tetramethyl-1-piperidinol (TEMPO)	C9 H19 N O	157.146	7.686	2.86167e+06	2.44496e+06	2.53126e+06	4.92761e+06	5.23142e+06	3.78584e+06	7.04311e+06	5.94692e+06	6.50483e+06	4.04788e+06	3.18787e+06	3.3967e+06	Alkaloids
5-Indolol	C8 H7 N O	133.053	4.121	3.84665e+06	3.59784e+06	3.3796e+06	150059	132370	144937	151823	189371	208490	600247	634712	563501	Alkaloids
5-Hydroxytryptophol	C10 H11 N O2	177.079	1.941	1.03816e+08	1.01613e+08	1.043e+08	1.84892e+08	1.85303e+08	1.48407e+08	1.54016e+08	1.50301e+08	1.52666e+08	6.12364e+07	5.9448e+07	6.44091e+07	Alkaloids
Indole-3-acrylic acid	C11 H9 N O2	187.063	4.206	1.02758e+08	9.79308e+07	9.61889e+07	2.08058e+08	2.10223e+08	1.9092e+08	2.21819e+08	2.1424e+08	2.04109e+08	1.08455e+08	9.79632e+07	9.44982e+07	Alkaloids
Skatole	C9 H9 N	131.073	1.941	3.56936e+07	3.59469e+07	3.57154e+07	5.96879e+07	6.45959e+07	5.81549e+07	5.53017e+07	5.41901e+07	4.96166e+07	2.07598e+07	1.97861e+07	2.27545e+07	Alkaloids
Indole	C8 H7 N	117.058	4.206	4.416e+06	4.03997e+06	4.36602e+06	9.24272e+06	7.84188e+06	7.80616e+06	8.35955e+06	8.2745e+06	7.95344e+06	4.45968e+06	4.0116e+06	3.97592e+06	Alkaloids
(5-Hydroxy-1H-indol-3-yl)acetic acid	C10 H9 N O3	191.058	2.008	2.83309e+06	3.21789e+06	2.80491e+06	5.91201e+06	6.25522e+06	5.43999e+06	5.57375e+06	4.37299e+06	4.76456e+06	1.46587e+06	1.25983e+06	1.27318e+06	Alkaloids
Trigonelline	C7 H7 N O2	137.047	0.852	2.76522e+07	2.598e+07	2.65003e+07	3.52927e+07	3.67651e+07	3.13582e+07	6.04379e+07	6.23478e+07	5.29789e+07	5.54877e+07	5.2695e+07	4.95027e+07	Alkaloids
Guvacine	C6 H9 N O2	127.063	0.88	1.1437e+07	8.72034e+06	8.5934e+06	2.19845e+07	1.69326e+07	1.67103e+07	2.10939e+07	1.8396e+07	2.43382e+07	2.42512e+07	1.94497e+07	1.73925e+07	Alkaloids
galegine	C6 H13 N3	127.111	0.599	205582	213130	235815	219449	179111	162395	1.77422e+06	1.93945e+06	1.61281e+06	1.53499e+06	1.29503e+06	1.14033e+06	Alkaloids
SUM				3.15187e+08	3.03408e+08	3.05193e+08	5.59849e+08	5.59056e+08	4.87283e+08	5.81072e+08	5.61185e+08	5.40791e+08	2.84782e+08	2.61982e+08	2.61464e+08
Terpenoids
Name	Formula	Molecular Weight	RT [min]	10 DAFBa	10 DAFBb	10 DAFBc	25 DAFBa	25 DAFBb	25 DAFBc	33 DAFBa	33 DAFBb	33 DAFBc	40 DAFBa	40 DAFBb	40 DAFBc	Class
2-phytyl-1,4-dihydroxynaphthalene	C30 H46 O2	438.348	13.527	5.80615e+06	6.2036e+06	5.90293e+06	1.62254e+07	1.75026e+07	1.49873e+07	7.14385e+06	7.05935e+06	6.14625e+06	541519	412616	452787	Terpenoids
(3E)-4-(4-Hydroxy-2,6,6-trimethyl-1-cyclohexen-1-yl)-3-buten-2-one	C13 H20 O2	208.146	5.602	965514	1.20854e+06	1.04506e+06	3.92596e+06	3.8429e+06	3.76665e+06	4.95471e+06	4.77407e+06	4.78096e+06	3.089e+06	2.68818e+06	2.63639e+06	Terpenoids
(±)-(2E)-Abscisic acid	C15 H20 O4	264.136	6.276	349287	418117	415207	418768	340435	255272	1.01043e+07	9.94793e+06	9.61336e+06	3.85637e+06	3.40917e+06	3.75643e+06	Terpenoids
(-)-Caryophyllene oxide	C15 H24 O	220.182	6.092	4.92923e+06	5.5145e+06	5.21314e+06	4.07556e+06	4.09227e+06	3.7002e+06	3.95565e+06	4.06573e+06	4.07936e+06	1.89994e+06	1.75823e+06	1.8216e+06	Terpenoids
Curcumene	C15 H22	202.172	6.056	3.27352e+06	3.6943e+06	3.16831e+06	3.03488e+06	2.91259e+06	2.82889e+06	2.54589e+06	2.37405e+06	2.38987e+06	1.01874e+06	897628	953118	Terpenoids
3,5a,9-Trimethyl-2,3,3a,4,5,5a,8,9b-octahydronaphtho[1,2-b]furan-2,8-dione	C15 H18 O3	246.125	5.512	1.13426e+06	1.23057e+06	1.21939e+06	935239	857658	773386	2.34509e+06	2.22778e+06	1.9936e+06	4.23976e+06	4.32184e+06	4.20115e+06	Terpenoids
3-Oxoolean-12-en-29-oic acid	C30 H46 O3	454.343	12.619	826464	681321	695886	5.6755e+06	5.66541e+06	4.93551e+06	694492	675003	634222	30253	13326.7	12317.8	Terpenoids
Ursolic acid	C30 H48 O3	456.359	13.527	7.47104e+06	7.95017e+06	7.5551e+06	2.06599e+07	2.17413e+07	1.90239e+07	9.09829e+06	8.9718e+06	7.9418e+06	655136	534619	572983	Terpenoids
SUM				2.47555e+07	2.69011e+07	2.5215e+07	5.49512e+07	5.69552e+07	5.02712e+07	4.08423e+07	4.00957e+07	3.75794e+07	1.53307e+07	1.40356e+07	1.44068e+07
