# Supplementary material for: Integrative analyses of metabolome and transcriptome reveals metabolomic variations and candidate genes involved in sweet cherry (Prunus avium L.) fruit quality during development and ripening
Source: PLoS One. 2021 Nov 15;16(11):e0260004. doi: 10.1371/journal.pone.0260004 (PMC8592472; doi:10.1371/journal.pone.0260004)
Supplement: S4 File — (XLSX) [file pone.0260004.s005.xlsx]

## Sheet: S4 table
					The relative content of metabolites was expressed by peak area
The the top 10 altered DEMs in 10 vs. 25 DAFB
Name	Formula	Class	Molecular Weight	RT [min]	10 DAFBa	10 DAFBb	10 DAFBc	25 DAFBa	25 DAFBb	25 DAFBc	33 DAFBa	33 DAFBb	33 DAFBc	40 DAFBa	40 DAFBb	40 DAFBc	VIP 25 DAFB/10 DAFB	FC 25 DAFB/10 DAFB	log2FC 25 DAFB/10 DAFB	|log2FC 25 DAFB/10 DAFB|	P value 25 DAFB/10 DAFB	Cluster
Psoralen	C11 H6 O3	Furans	186.031	1.912	1.27494e+07	1.31283e+07	1.36016e+07	8195.2	8142.49	12904.7	8216.54	4.39568e+06	2.38798e+06	10700.8	5.18089e+06	5.17133e+06	2.5096	0.000687771	-10.5058	10.5058	7.3926e-07	cluster 7
Citric acid	C6 H8 O7	Organic acids	192.029	1.712	2.94709e+07	3.04316e+07	2.97641e+07	40038.3	35999.7	49538	45894.3	2.37622e+07	2.00197e+07	46083.6	1.96901e+07	1.96538e+07	3.78183	0.00128832	-9.60029	9.60029	4.93029e-08	cluster 7
Trifluoroacetic acid	C2 H F3 O2	Organic acids	113.993	4.216	1.99842e+07	2.02695e+07	1.97209e+07	31872.9	29332.8	41935.6	43398.2	4.12479e+07	3.85119e+07	36807	2.80275e+07	2.79759e+07	3.09245	0.00161078	-9.27802	9.27802	2.37896e-08	cluster 7
Fumaric acid	C4 H4 O4	Organic acids	134.022	1.167	1.36565e+08	1.44964e+08	1.52749e+08	197234	197234	604631	377112	4.25465e+08	4.10624e+08	328619	3.38239e+08	3.37615e+08	8.31406	0.00162596	-9.26449	9.26449	6.51334e-06	cluster 2
L-(+)-Aspartic acid	C4 H7 N O4	Amines	133.038	0.855	4.66513e+07	3.96937e+07	3.86046e+07	73560.8	73560.8	126205	107169	1.03847e+06	2.70037e+07	107759	2.57381e+07	2.56907e+07	4.44602	0.00190458	-9.03631	9.03631	7.91281e-05	cluster 7
D-Glucose 6-phosphate	C6 H13 O9 P	Carbohydrates	260.033	1.526	2.43368e+07	2.6938e+07	2.63682e+07	102604	102604	183519	164822	3.45862e+07	3.62979e+07	149431	2.84707e+07	2.84182e+07	3.51088	0.00445598	-7.81004	7.81004	5.25519e-06	cluster 7
4-Hydroxy-5-(phenyl)-valeric acid-O-sulphate	C11 H14 O6 S	other	274.05	1.563	2.41812e+07	2.43856e+07	2.56332e+07	123295	132735	154830	140441	1.69148e+07	1.56695e+07	153221	1.75475e+07	1.75151e+07	3.43292	0.00508297	-7.62011	7.62011	6.92375e-07	cluster 7
Neochlorogenic acid	C16 H18 O9	Organic acids	354.101	4.683	1.02417e+07	1.16272e+07	1.10103e+07	101488	101488	74339.3	70489	4.00773e+07	3.78558e+07	59911	2.57695e+07	2.5722e+07	2.28151	0.00647531	-7.27083	7.27083	1.09415e-05	cluster 7
Fenoterol	C17 H21 N O4	Amines	303.148	0.785	6.65032e+06	5.70948e+06	5.63368e+06	51094.2	51094.2	82377.6	73863	4.73097e+06	3.94421e+06	61799.7	4.61522e+06	4.60671e+06	1.68263	0.00859312	-6.8626	6.8626	5.37716e-05	cluster 7
2-Amino-4-[(4-aminobenzoyl)amino]benzoic acid	C14 H13 N3 O3	Organic acids	271.096	4.637	21358.5	32231.7	29216	2.82132e+06	2.82132e+06	2.08989e+06	1.9759e+06	238197	345412	799444	434370	451837	1.21538	113.206	6.82281	6.82281	4.20734e-05	cluster 4
The the top 10 altered DEMs in 25 vs. 33 DAFB
Name	Formula	Class	Molecular Weight	RT [min]	10 DAFBa	10 DAFBb	10 DAFBc	25 DAFBa	25 DAFBb	25 DAFBc	33 DAFBa	33 DAFBb	33 DAFBc	40 DAFBa	40 DAFBb	40 DAFBc	VIP 33 DAFB/25 DAFB	FC 33 DAFB/25 DAFB	log2FC 33 DAFB/25 DAFB	|log2FC 33 DAFB/25 DAFB|	P value 33 DAFB/25 DAFB	Cluster
DL-Phenylalanine	C9 H11 N O2	Amino acids	165.079	2.008	5.00084e+07	4.8088e+07	4.52358e+07	2.82115e+07	2.87316e+07	2.65324e+07	3.54034e+06	2.94551e+06	3.11781e+06	1.75098e+06	1.60425e+06	1.38946e+06	4.11549	0.115048	-3.1197	3.1197	3.61064e-06	cluster 3
bisphenol A	C15 H16 O2	Phenylpropanoids	228.114	6.276	71161.9	71811.1	75093.2	60301.1	66659.6	57700.7	1.97717e+06	1.81581e+06	1.76375e+06	732010	612790	707552	1.10866	30.0915	4.91128	4.91128	9.89068e-06	cluster 9
galegine	C6 H13 N3	Alkaloids	127.111	0.599	205582	213130	235815	219449	179111	162395	1.77422e+06	1.93945e+06	1.61281e+06	1.53499e+06	1.29503e+06	1.14033e+06	1.0423	9.4954	3.24723	3.24723	7.74916e-05	cluster 9
(±)-(2E)-Abscisic acid	C15 H20 O4	Terpenoids	264.136	6.276	349287	418117	415207	418768	340435	255272	1.01043e+07	9.94793e+06	9.61336e+06	3.85637e+06	3.40917e+06	3.75643e+06	2.56367	29.2423	4.86998	4.86998	3.8736e-07	cluster 9
Loxoprofen	C15 H18 O3	Organic acids	246.125	6.278	363315	420006	408420	328672	375820	280397	9.07367e+06	8.65686e+06	8.17773e+06	3.73891e+06	3.15422e+06	3.39884e+06	2.38893	26.3058	4.71731	4.71731	5.74538e-06	cluster 4
3-Oxoolean-12-en-29-oic acid	C30 H46 O3	Terpenoids	454.343	12.619	826464	681321	695886	5.6755e+06	5.66541e+06	4.93551e+06	694492	675003	634222	30253	13326.7	12317.8	1.8055	0.123106	-3.02203	3.02203	4.18923e-05	cluster 6
Bacancosin	C16 H23 N O8	Carbohydrates	357.141	2.839	26087.7	26794.8	28290.1	58743.8	59793.2	68906	2.20767e+06	2.93572e+06	2.65686e+06	3.77761e+06	4.11284e+06	4.21908e+06	1.31396	41.614	5.379	5.379	0.0002797	cluster 9
Shogaol	C17 H24 O3	Phenylpropanoids	276.172	10.986	998294	1.06866e+06	967770	2.5453e+06	2.47703e+06	2.18687e+06	267751	317548	206702	46743.9	45537.9	50758.7	1.21027	0.10986	-3.18626	3.18626	4.82668e-05	cluster 6
2-oleoyl-sn-glycero-3-phosphocholine	C26 H52 N O7 P	Lipids	521.347	10.494	13457.9	16193.7	17374.4	272055	267540	228982	1.28401e+07	1.28673e+07	1.2223e+07	1.96458e+07	1.95593e+07	1.82008e+07	2.91969	49.3514	5.62502	5.62502	5.02623e-07	cluster 9
LysoPC(18:3(9Z,12Z,15Z))	C26 H48 N O7 P	Lipids	517.315	9.085	32593.8	26761.5	19568.6	166243	154146	119112	3.11311e+06	2.86149e+06	2.85044e+06	2.93983e+06	2.82049e+06	2.53355e+06	1.38565	20.0797	4.32766	4.32766	5.57726e-06	cluster 9
The the top 10 altered DEMs in 33 vs. 40 DAFB
Name	Formula	Class	Molecular Weight	RT [min]	10 DAFBa	10 DAFBb	10 DAFBc	25 DAFBa	25 DAFBb	25 DAFBc	33 DAFBa	33 DAFBb	33 DAFBc	40 DAFBa	40 DAFBb	40 DAFBc	VIP 40 DAFB/33 DAFB	FC 40 DAFB/33 DAFB	log2FC 40 DAFB/33 DAFB	|log2FC 40 DAFB/33 DAFB|	P value 40 DAFB/33 DAFB	Cluster
Asparagine	C4 H8 N2 O3	Amino acids	132.054	0.807	1.2045e+08	1.13333e+08	1.00922e+08	5.74243e+06	1.94533e+08	1.69312e+08	261697	206753	640406	1.8174e+08	1.50396e+08	1.62702e+08	7.11247	446.26	8.80174	8.80174	5.54058e-05	cluster 2
Rhoifolin	C27 H30 O14	Flavonoids	578.162	4.602	2369.13	2427.71	2414.53	3862.17	4103.2	3512.39	17274.4	16166.8	16235.4	3.83256e+06	3.77296e+06	3.50779e+06	1.06627	223.713	7.80551	7.80551	3.20476e-06	cluster 8
Succinic semialdehyde	C4 H6 O3	Lipids	102.032	2.009	913148	1.14067e+06	1.05692e+06	19110.5	20976.1	17566.2	28048.3	22913.5	22512	4.58784e+06	7.01179e+06	7.09804e+06	1.35925	254.481	7.99141	7.99141	0.00165256	cluster 7
Trifluoroacetic acid	C2 H F3 O2	Organic acids	113.993	4.216	1.99842e+07	2.02695e+07	1.97209e+07	35400.5	31872.9	29332.8	41935.6	41306.7	43398.2	4.12479e+07	3.85119e+07	3.70083e+07	3.46197	922.044	9.84869	9.84869	6.18528e-06	cluster 7
Fumaric acid	C4 H4 O4	Organic acids	134.022	1.167	1.36565e+08	1.44964e+08	1.52749e+08	200058	308826	197234	604631	603205	377112	4.25465e+08	4.10624e+08	4.0143e+08	11.2761	780.795	9.6088	9.6088	4.9975e-07	cluster 2
Neochlorogenic acid	C16 H18 O9	Organic acids	354.101	4.683	1.02417e+07	1.16272e+07	1.10103e+07	55890.1	55525.6	101488	74339.3	80538.5	70489	4.00773e+07	3.78558e+07	3.69239e+07	3.43333	509.645	8.99335	8.99335	2.14576e-06	cluster 7
Citric acid	C6 H8 O7	Organic acids	192.029	1.712	2.94709e+07	3.04316e+07	2.97641e+07	39481.7	40038.3	35999.7	49538	48022.6	45894.3	2.37622e+07	2.00197e+07	2.04954e+07	2.56311	448.067	8.80757	8.80757	5.39003e-05	cluster 7
2-Oxoglutaric acid	C5 H6 O5	Organic acids	146.023	2.583	1.27357e+06	1.31566e+06	1.19702e+06	18843.7	17291.1	15854.8	28911.1	23832.1	24167.4	5.69626e+06	6.49771e+06	5.41138e+06	1.33806	228.907	7.83861	7.83861	5.64117e-05	cluster 7
D-Glucose 6-phosphate	C6 H13 O9 P	Carbohydrates	260.033	1.526	2.43368e+07	2.6938e+07	2.63682e+07	124335	119036	102604	183519	166781	164822	3.45862e+07	3.62979e+07	2.78541e+07	3.15856	191.679	7.58255	7.58255	0.000221111	cluster 7
Gluconic acid	C6 H12 O7	Carbohydrates	196.06	0.923	9.61702e+07	9.98564e+07	8.35616e+07	3.28309e+06	8.56397e+07	1.53448e+08	115853	105854	2.37471e+06	1.56816e+08	1.50529e+08	1.75066e+08	7.01634	185.799	7.5376	7.5376	2.70675e-05	cluster 2
The the top 10 altered DEMs in 10 vs. 40 DAFB
Name	Formula	Class	Molecular Weight	RT [min]	10 DAFBa	10 DAFBb	10 DAFBc	25 DAFBa	25 DAFBb	25 DAFBc	33 DAFBa	33 DAFBb	33 DAFBc	40 DAFBa	40 DAFBb	40 DAFBc	VIP 40 DAFB/10 DAFB	FC 40 DAFB/10 DAFB	log2FC 40 DAFB/10 DAFB	|log2FC 40 DAFB/10DAFB|	P value 40 DAFB/10 DAFB	Cluster
Purpurogallin	C11 H8 O5	Phenylpropanoids	220.037	5.292	5550.26	5893.13	5454.85	6828.83	7080.66	8075.88	183942	192410	176217	2.44794e+06	2.39698e+06	2.46595e+06	1.02404	432.641	8.75703	8.75703	3.12369e-08	cluster 8
5α-Dihydrotestosterone	C19 H30 O2	Lipids	290.224	11.358	7.16666e+06	6.97145e+06	7.87759e+06	824343	943553	744378	51784.2	52506.5	32229.3	18019.1	12019.3	10932.6	1.7735	0.00186099	-9.06971	9.06971	1.18685e-05	cluster 6
2-oleoyl-sn-glycero-3-phosphocholine	C26 H52 N O7 P	Lipids	521.347	10.494	13457.9	16193.7	17374.4	272055	267540	228982	1.28401e+07	1.28673e+07	1.2223e+07	1.96458e+07	1.95593e+07	1.82008e+07	2.86863	1220.72	10.2535	10.2535	2.14355e-06	cluster 9
Neodiosmin	C28 H32 O15	Flavonoids	608.172	4.658	6764.76	9100.64	5040.29	30277.5	12504.8	14361.5	180973	189443	134914	2.37903e+07	2.15178e+07	2.19826e+07	3.10686	3218.77	11.6523	11.6523	5.44351e-06	cluster 8
Quercitrin	C21 H20 O11	Flavonoids	448.099	4.448	7693.33	2875.84	3009.18	4186.66	4642.43	3892.2	188547	144896	130455	8.99901e+06	9.21633e+06	8.6539e+06	1.9635	1978.83	10.9504	10.9504	6.7039e-07	cluster 8
Rhoifolin	C27 H30 O14	Flavonoids	578.162	4.602	2369.13	2427.71	2414.53	3862.17	4103.2	3512.39	17274.4	16166.8	16235.4	3.83256e+06	3.77296e+06	3.50779e+06	1.2621	1541.08	10.5897	10.5897	3.15607e-06	cluster 8
Taxifolin	C15 H12 O7	Flavonoids	304.057	4.791	2817.95	2891.52	2783.57	5683.79	5324.12	4877.23	36963.9	40838.7	44302.6	3.90813e+06	3.3707e+06	3.38698e+06	1.23462	1255.83	10.2944	10.2944	3.5963e-05	cluster 8
Catechin	C15 H14 O6	Flavonoids	290.078	5.023	3027.97	3098	3192.21	197115	233442	186526	1.24815e+06	1.55505e+06	1.17451e+06	3.4488e+06	3.11244e+06	2.92703e+06	1.16414	1018.25	9.99188	9.99188	3.2236e-05	cluster 9
Cyanidin	C15 H10 O6	Flavonoids	286.047	4.476	3494.58	3592.33	3703.38	5740.06	6269	5171.83	51386	35316	32379.9	2.57781e+06	2.71721e+06	2.7089e+06	1.07163	741.77	9.53483	9.53483	4.93596e-07	cluster 8
Eicosapentaenoic acid	C20 H30 O2	Lipids	276.208	12.287	7.31253e+06	8.49946e+06	7.2953e+06	1.27106e+06	1.3359e+06	1.14324e+06	75969.7	103448	73721.5	26961.1	20484.7	22434	1.81519	0.00302415	-8.36926	8.36926	4.27636e-05	cluster 6
