# Supplementary material for: Integrative analyses of metabolome and transcriptome reveals metabolomic variations and candidate genes involved in sweet cherry (Prunus avium L.) fruit quality during development and ripening
Source: PLoS One. 2021 Nov 15;16(11):e0260004. doi: 10.1371/journal.pone.0260004 (PMC8592472; doi:10.1371/journal.pone.0260004)
Supplement: S5 File — (XLSX) [file pone.0260004.s006.xlsx]

## Sheet: 10 vs. 25 DAFB 
Association analysis of transcriptomic and metabolomic variation (|r| > 0.90)
|log2FoldChange| > 1, p < 0.05, and FPKM > 10, |r|>0.90						FC: FoldChange
Gene	Metabolite	cor	relation	10 DAFBa	10 DAFBb	10 DAFBc	25 DAFBa	25 DAFBb	25 DAFBc	33 DAFBa	33 DAFBb	33 DAFBc	40 DAFBa	40 DAFBb	40 DAFBc	log2FC 25 DAFB/10 DAFB	|log2FC| 25 DAFB/10 DAFB	P value 25 DAFB/10 DAFB	Chromosome	Start Site	End Site	Direction	Length	GO	KEGG	eggNOG	eggNOG_Category	Swissprot	NR
Pav_sc0000567.1_g1160.1.mk	Trifluoroacetic acid	-0.939938	negtive	71.0979	57.1287	52.586	110.756	115.358	117.55	117.714	135.637	109.539	48.1791	44.4572	40.4977	1.2669	1.2669	8.42643e-21	PAV_r1.0chr1	24486309	24491057	+	4749	-	K15925	virNOG00843;COG1501	G	sp|Q9S7Y7|XYL1_ARATH Alpha-xylosidase 1 OS=Arabidopsis thaliana GN=XYL1 PE=1 SV=1	gi|1009155206|ref|XP_015895588.1| PREDICTED: alpha-xylosidase 1 [Ziziphus jujuba]
Pav_sc0000567.1_g1160.1.mk	D-Glucose 6-phosphate	-0.967577	negtive	71.0979	57.1287	52.586	110.756	115.358	117.55	117.714	135.637	109.539	48.1791	44.4572	40.4977	1.2669	1.2669	8.42643e-21	PAV_r1.0chr1	24486309	24491057	+	4749	-	K15925	virNOG00843;COG1501	G	sp|Q9S7Y7|XYL1_ARATH Alpha-xylosidase 1 OS=Arabidopsis thaliana GN=XYL1 PE=1 SV=1	gi|1009155206|ref|XP_015895588.1| PREDICTED: alpha-xylosidase 1 [Ziziphus jujuba]
Pav_sc0000493.1_g130.1.mk	Citric acid	-0.942891	negtive	19.22	19.7173	19.8263	41.583	41.1158	38.4142	43.5558	35.5297	39.1925	31.7228	29.5287	29.2662	1.38466	1.38466	3.37307e-20	PAV_r1.0chr1	19714637	19716681	-	2045	GO:0009535;GO:0016021	-	virNOG06795	S	-	gi|645230397|ref|XP_008221916.1| PREDICTED: uncharacterized protein LOC103321850 [Prunus mume]
Pav_sc0000493.1_g130.1.mk	4-Hydroxy-5-(phenyl)-valeric acid-O-sulphate	-0.959038	negtive	19.22	19.7173	19.8263	41.583	41.1158	38.4142	43.5558	35.5297	39.1925	31.7228	29.5287	29.2662	1.38466	1.38466	3.37307e-20	PAV_r1.0chr1	19714637	19716681	-	2045	GO:0009535;GO:0016021	-	virNOG06795	S	-	gi|645230397|ref|XP_008221916.1| PREDICTED: uncharacterized protein LOC103321850 [Prunus mume]
Pav_sc0000493.1_g130.1.mk	Fenoterol	-0.938698	negtive	19.22	19.7173	19.8263	41.583	41.1158	38.4142	43.5558	35.5297	39.1925	31.7228	29.5287	29.2662	1.38466	1.38466	3.37307e-20	PAV_r1.0chr1	19714637	19716681	-	2045	GO:0009535;GO:0016021	-	virNOG06795	S	-	gi|645230397|ref|XP_008221916.1| PREDICTED: uncharacterized protein LOC103321850 [Prunus mume]
Pav_sc0000493.1_g130.1.mk	L-(+)-Aspartic acid	-0.938749	negtive	19.22	19.7173	19.8263	41.583	41.1158	38.4142	43.5558	35.5297	39.1925	31.7228	29.5287	29.2662	1.38466	1.38466	3.37307e-20	PAV_r1.0chr1	19714637	19716681	-	2045	GO:0009535;GO:0016021	-	virNOG06795	S	-	gi|645230397|ref|XP_008221916.1| PREDICTED: uncharacterized protein LOC103321850 [Prunus mume]
Pav_sc0000493.1_g130.1.mk	Psoralen	-0.929932	negtive	19.22	19.7173	19.8263	41.583	41.1158	38.4142	43.5558	35.5297	39.1925	31.7228	29.5287	29.2662	1.38466	1.38466	3.37307e-20	PAV_r1.0chr1	19714637	19716681	-	2045	GO:0009535;GO:0016021	-	virNOG06795	S	-	gi|645230397|ref|XP_008221916.1| PREDICTED: uncharacterized protein LOC103321850 [Prunus mume]
Pav_sc0000069.1_g810.1.mk	4-Hydroxy-5-(phenyl)-valeric acid-O-sulphate	-0.903629	negtive	20.2306	19.0752	17.0263	34.0185	37.2819	41.4353	31.842	28.7959	31.596	26.4627	24.5994	25.0101	1.33899	1.33899	6.07639e-20	PAV_r1.0chr1	30813123	30815822	+	2700	GO:0006486;GO:0016021;GO:0008378;GO:0000139	-	virNOG04390	G	sp|Q66GS2|B3GTC_ARATH Probable beta-1,3-galactosyltransferase 12 OS=Arabidopsis thaliana GN=B3GALT12 PE=2 SV=1	gi|645227354|ref|XP_008220476.1| PREDICTED: probable beta-1,3-galactosyltransferase 12 [Prunus mume]
Pav_sc0000496.1_g020.1.mk	L-(+)-Aspartic acid	-0.901401	negtive	19.4774	14.2888	13.4952	34.2367	35.9956	33.5945	30.2059	32.5078	32.2333	32.167	27.5459	29.9989	1.47743	1.47743	1.47751e-19	PAV_r1.0chr7	6751103	6752367	-	1265	GO:0001671;GO:0032781;GO:0005829;GO:0006950;GO:0051087	-	virNOG04339	S	sp|O95433|AHSA1_HUMAN Activator of 90 kDa heat shock protein ATPase homolog 1 OS=Homo sapiens GN=AHSA1 PE=1 SV=1	gi|595815298|ref|XP_007203888.1| hypothetical protein PRUPE_ppa007854mg [Prunus persica] gi|462399419|gb|EMJ05087.1| hypothetical protein PRUPE_ppa007854mg [Prunus persica]
Pav_sc0000496.1_g020.1.mk	Psoralen	-0.951389	negtive	19.4774	14.2888	13.4952	34.2367	35.9956	33.5945	30.2059	32.5078	32.2333	32.167	27.5459	29.9989	1.47743	1.47743	1.47751e-19	PAV_r1.0chr7	6751103	6752367	-	1265	GO:0001671;GO:0032781;GO:0005829;GO:0006950;GO:0051087	-	virNOG04339	S	sp|O95433|AHSA1_HUMAN Activator of 90 kDa heat shock protein ATPase homolog 1 OS=Homo sapiens GN=AHSA1 PE=1 SV=1	gi|595815298|ref|XP_007203888.1| hypothetical protein PRUPE_ppa007854mg [Prunus persica] gi|462399419|gb|EMJ05087.1| hypothetical protein PRUPE_ppa007854mg [Prunus persica]
Pav_sc0007033.1_g010.1.mk	Citric acid	-0.924025	negtive	348.817	319.967	338.163	594.067	598.984	649.459	572.637	712.703	663.704	500.218	514.884	493.406	1.211	1.211	1.77721e-19	PAV_r1.0chr6	16150199	16152244	-	2046	GO:0006508;GO:0008234	-	virNOG01052	O	sp|P25777|ORYB_ORYSJ Oryzain beta chain OS=Oryza sativa subsp. japonica GN=Os04g0670200 PE=1 SV=2	gi|595825351|ref|XP_007205396.1| hypothetical protein PRUPE_ppa007467mg [Prunus persica] gi|462401038|gb|EMJ06595.1| hypothetical protein PRUPE_ppa007467mg [Prunus persica]
Pav_sc0007033.1_g010.1.mk	4-Hydroxy-5-(phenyl)-valeric acid-O-sulphate	-0.940008	negtive	348.817	319.967	338.163	594.067	598.984	649.459	572.637	712.703	663.704	500.218	514.884	493.406	1.211	1.211	1.77721e-19	PAV_r1.0chr6	16150199	16152244	-	2046	GO:0006508;GO:0008234	-	virNOG01052	O	sp|P25777|ORYB_ORYSJ Oryzain beta chain OS=Oryza sativa subsp. japonica GN=Os04g0670200 PE=1 SV=2	gi|595825351|ref|XP_007205396.1| hypothetical protein PRUPE_ppa007467mg [Prunus persica] gi|462401038|gb|EMJ06595.1| hypothetical protein PRUPE_ppa007467mg [Prunus persica]
Pav_sc0007033.1_g010.1.mk	Fenoterol	-0.91333	negtive	348.817	319.967	338.163	594.067	598.984	649.459	572.637	712.703	663.704	500.218	514.884	493.406	1.211	1.211	1.77721e-19	PAV_r1.0chr6	16150199	16152244	-	2046	GO:0006508;GO:0008234	-	virNOG01052	O	sp|P25777|ORYB_ORYSJ Oryzain beta chain OS=Oryza sativa subsp. japonica GN=Os04g0670200 PE=1 SV=2	gi|595825351|ref|XP_007205396.1| hypothetical protein PRUPE_ppa007467mg [Prunus persica] gi|462401038|gb|EMJ06595.1| hypothetical protein PRUPE_ppa007467mg [Prunus persica]
Pav_sc0007033.1_g010.1.mk	Psoralen	-0.934271	negtive	348.817	319.967	338.163	594.067	598.984	649.459	572.637	712.703	663.704	500.218	514.884	493.406	1.211	1.211	1.77721e-19	PAV_r1.0chr6	16150199	16152244	-	2046	GO:0006508;GO:0008234	-	virNOG01052	O	sp|P25777|ORYB_ORYSJ Oryzain beta chain OS=Oryza sativa subsp. japonica GN=Os04g0670200 PE=1 SV=2	gi|595825351|ref|XP_007205396.1| hypothetical protein PRUPE_ppa007467mg [Prunus persica] gi|462401038|gb|EMJ06595.1| hypothetical protein PRUPE_ppa007467mg [Prunus persica]
Pav_sc0000467.1_g910.1.mk	Citric acid	-0.927723	negtive	12.2612	16.3467	15.9473	29.9293	34.5425	40.33	42.3943	29.2409	37.7859	15.8679	17.8575	17.7083	1.56983	1.56983	2.00119e-19	PAV_r1.0chr6	7915227	7917799	+	2573	GO:0046872	-	virNOG23720;virNOG19751	KR	sp|Q681X4|ZAT5_ARATH Zinc finger protein ZAT5 OS=Arabidopsis thaliana GN=ZAT5 PE=2 SV=1	gi|645217619|ref|XP_008226652.1| PREDICTED: zinc finger protein ZAT5 [Prunus mume]
Pav_sc0000467.1_g910.1.mk	4-Hydroxy-5-(phenyl)-valeric acid-O-sulphate	-0.914089	negtive	12.2612	16.3467	15.9473	29.9293	34.5425	40.33	42.3943	29.2409	37.7859	15.8679	17.8575	17.7083	1.56983	1.56983	2.00119e-19	PAV_r1.0chr6	7915227	7917799	+	2573	GO:0046872	-	virNOG23720;virNOG19751	KR	sp|Q681X4|ZAT5_ARATH Zinc finger protein ZAT5 OS=Arabidopsis thaliana GN=ZAT5 PE=2 SV=1	gi|645217619|ref|XP_008226652.1| PREDICTED: zinc finger protein ZAT5 [Prunus mume]
Pav_sc0000467.1_g910.1.mk	Fenoterol	-0.93393	negtive	12.2612	16.3467	15.9473	29.9293	34.5425	40.33	42.3943	29.2409	37.7859	15.8679	17.8575	17.7083	1.56983	1.56983	2.00119e-19	PAV_r1.0chr6	7915227	7917799	+	2573	GO:0046872	-	virNOG23720;virNOG19751	KR	sp|Q681X4|ZAT5_ARATH Zinc finger protein ZAT5 OS=Arabidopsis thaliana GN=ZAT5 PE=2 SV=1	gi|645217619|ref|XP_008226652.1| PREDICTED: zinc finger protein ZAT5 [Prunus mume]
Pav_sc0001846.1_g040.1.mk	D-Glucose 6-phosphate	-0.925035	negtive	49.681	71.4118	83.3489	128.305	139.635	130.431	182.098	156.933	183.793	49.43	52.6081	55.3569	1.30215	1.30215	3.27121e-19	PAV_r1.0chr4	14452999	14454352	+	1354	-	-	virNOG06944	S	-	gi|645240688|ref|XP_008226719.1| PREDICTED: uncharacterized protein LOC103326285 [Prunus mume]
Pav_sc0000704.1_g280.1.mk	L-(+)-Aspartic acid	-0.901103	negtive	18.5552	20.2322	19.5031	41.8164	39.446	41.4118	47.4496	55.2964	47.4444	40.0569	36.9591	37.3997	1.41321	1.41321	3.47944e-19	PAV_r1.0chr7	18030789	18032151	-	1363	-	-	virNOG24882	S	-	gi|645275243|ref|XP_008242717.1| PREDICTED: uncharacterized protein LOC103341015 [Prunus mume]
Pav_sc0000704.1_g280.1.mk	Psoralen	-0.928435	negtive	18.5552	20.2322	19.5031	41.8164	39.446	41.4118	47.4496	55.2964	47.4444	40.0569	36.9591	37.3997	1.41321	1.41321	3.47944e-19	PAV_r1.0chr7	18030789	18032151	-	1363	-	-	virNOG24882	S	-	gi|645275243|ref|XP_008242717.1| PREDICTED: uncharacterized protein LOC103341015 [Prunus mume]
Pav_sc0000773.1_g090.1.mk	Psoralen	-0.910395	negtive	48.7535	52.2533	50.8909	105.866	105.734	107.818	88.2368	98.7334	99.1106	110.054	109.145	104.111	1.4121	1.4121	3.52222e-23	PAV_r1.0chr2	5998213	5999803	-	1591	-	-	virNOG20824	S	sp|Q9FMN4|TCLOT_ARATH Thioredoxin-like protein Clot OS=Arabidopsis thaliana GN=At5g42850 PE=2 SV=1	gi|596010806|ref|XP_007218586.1| hypothetical protein PRUPE_ppa013260mg [Prunus persica] gi|645250699|ref|XP_008231331.1| PREDICTED: thioredoxin-like protein Clot [Prunus mume] gi|462415048|gb|EMJ19785.1| hypothetical protein PRUPE_ppa013260mg [Prunus persica]
Pav_sc0000216.1_g1190.1.mk	Psoralen	-0.919462	negtive	24.6573	22.6759	22.0964	47.7339	49.7702	46.887	39.7931	41.1941	42.6077	46.7684	46.4267	43.4989	1.39748	1.39748	6.201e-23	PAV_r1.0chr6	10333137	10336792	-	3656	-	-	virNOG20801	S	sp|Q941A6|SDH6_ARATH Succinate dehydrogenase subunit 6, mitochondrial OS=Arabidopsis thaliana GN=SDH6 PE=1 SV=1	gi|645218428|ref|XP_008230566.1| PREDICTED: succinate dehydrogenase subunit 6, mitochondrial [Prunus mume]
Pav_sc0000979.1_g150.1.mk	Psoralen	-0.945202	negtive	39.3846	38.1629	34.171	107.832	138.155	153.298	170.145	152.885	152.442	132.274	141.967	126.084	2.17438	2.17438	1.27322e-22	PAV_r1.0chr2	20615900	20618504	-	2605	-	-	virNOG11437	S	-	gi|596057935|ref|XP_007220991.1| hypothetical protein PRUPE_ppa005740mg [Prunus persica] gi|462417453|gb|EMJ22190.1| hypothetical protein PRUPE_ppa005740mg [Prunus persica]
Pav_sc0000852.1_g1220.1.mk	Psoralen	-0.902641	negtive	56.1249	56.7212	53.6673	110.905	114.741	112.726	83.12	105.012	97.3076	107.495	101.93	104.681	1.36319	1.36319	4.13969e-22	PAV_r1.0chr1	32414268	32415987	-	1720	GO:0005634;GO:0005749;GO:0009735	-	virNOG01034	S	sp|Q9SX77|SDH5_ARATH Succinate dehydrogenase subunit 5, mitochondrial OS=Arabidopsis thaliana GN=SDH5 PE=1 SV=1	gi|596205691|ref|XP_007223782.1| hypothetical protein PRUPE_ppa010612mg [Prunus persica] gi|462420718|gb|EMJ24981.1| hypothetical protein PRUPE_ppa010612mg [Prunus persica]
Pav_sc0000689.1_g310.1.mk	Psoralen	-0.900076	negtive	29.1215	34.6794	27.9842	79.0868	69.2363	70.5252	69.7263	75.3436	67.2692	82.7305	81.3074	70.5114	1.59393	1.59393	1.56172e-21	PAV_r1.0chr3	2503183	2503755	-	573	-	-	virNOG25515	S	-	gi|595930309|ref|XP_007215213.1| hypothetical protein PRUPE_ppa014207mg [Prunus persica] gi|462411363|gb|EMJ16412.1| hypothetical protein PRUPE_ppa014207mg [Prunus persica]
Pav_sc0001502.1_g520.1.mk	Psoralen	-0.937925	negtive	24.6096	32.1198	38.3948	79.2122	89.4805	74.3157	103.968	84.6813	98.1671	62.8117	72.8721	73.0549	1.69459	1.69459	2.08977e-21	PAV_r1.0chr6	20146288	20148345	+	2058	GO:0016567;GO:0004842	-	virNOG11930	S	sp|Q9LZW3|PUB16_ARATH U-box domain-containing protein 16 OS=Arabidopsis thaliana GN=PUB16 PE=2 SV=1	gi|595822886|ref|XP_007204969.1| hypothetical protein PRUPE_ppa002340mg [Prunus persica] gi|462400611|gb|EMJ06168.1| hypothetical protein PRUPE_ppa002340mg [Prunus persica]
Pav_sc0003823.1_g050.1.mk	Psoralen	-0.906246	negtive	301.518	316.503	287.454	605.666	605.384	586.707	484.085	561.353	561.674	605.397	614.755	597.864	1.32998	1.32998	3.92506e-21	PAV_r1.0chr7	5206599	5206924	-	326	-	-	virNOG23140	S	-	gi|595808817|ref|XP_007202817.1| hypothetical protein PRUPE_ppa014233mg [Prunus persica] gi|595808821|ref|XP_007202818.1| hypothetical protein PRUPE_ppa014233mg [Prunus persica] gi|462398348|gb|EMJ04016.1| hypothetical protein PRUPE_ppa014233mg [Prunus persica] gi|462398349|gb|EMJ04017.1| hypothetical protein PRUPE_ppa014233mg [Prunus persica]
Pav_sc0000103.1_g680.1.mk	Psoralen	-0.925442	negtive	162.396	152.065	136.634	281.981	311.12	275.7	352.176	267.65	276.81	277.916	301.19	261.108	1.28709	1.28709	6.72721e-21	PAV_r1.0chr5	16275080	16276361	-	1282	-	-	virNOG10308	R	sp|Q9LVH4|CAR4_ARATH Protein C2-DOMAIN ABA-RELATED 4 OS=Arabidopsis thaliana GN=CAR4 PE=1 SV=1	gi|595849106|ref|XP_007209663.1| hypothetical protein PRUPE_ppa012140mg [Prunus persica] gi|595849115|ref|XP_007209664.1| hypothetical protein PRUPE_ppa012140mg [Prunus persica] gi|595849121|ref|XP_007209665.1| hypothetical protein PRUPE_ppa012140mg [Prunus persica] gi|462405398|gb|EMJ10862.1| hypothetical protein PRUPE_ppa012140mg [Prunus persica] gi|462405399|gb|EMJ10863.1| hypothetical protein…
Pav_sc0002589.1_g030.1.mk	Citric acid	-0.96647	negtive	0.702945	0.851968	0.537966	22.5421	24.5558	24.4841	19.7431	21.4544	20.7998	12.2904	6.29141	9.19316	5.43469	5.43469	2.34126e-92	PAV_r1.0chr0	53076035	53077054	+	1020	-	-	virNOG00375	S	-	gi|645217760|ref|XP_008227203.1| PREDICTED: uncharacterized protein LOC103326739 [Prunus mume]
Pav_sc0002589.1_g030.1.mk	4-Hydroxy-5-(phenyl)-valeric acid-O-sulphate	-0.977115	negtive	0.702945	0.851968	0.537966	22.5421	24.5558	24.4841	19.7431	21.4544	20.7998	12.2904	6.29141	9.19316	5.43469	5.43469	2.34126e-92	PAV_r1.0chr0	53076035	53077054	+	1020	-	-	virNOG00375	S	-	gi|645217760|ref|XP_008227203.1| PREDICTED: uncharacterized protein LOC103326739 [Prunus mume]
Pav_sc0002589.1_g030.1.mk	Fenoterol	-0.961091	negtive	0.702945	0.851968	0.537966	22.5421	24.5558	24.4841	19.7431	21.4544	20.7998	12.2904	6.29141	9.19316	5.43469	5.43469	2.34126e-92	PAV_r1.0chr0	53076035	53077054	+	1020	-	-	virNOG00375	S	-	gi|645217760|ref|XP_008227203.1| PREDICTED: uncharacterized protein LOC103326739 [Prunus mume]
Pav_sc0002589.1_g030.1.mk	L-(+)-Aspartic acid	-0.946675	negtive	0.702945	0.851968	0.537966	22.5421	24.5558	24.4841	19.7431	21.4544	20.7998	12.2904	6.29141	9.19316	5.43469	5.43469	2.34126e-92	PAV_r1.0chr0	53076035	53077054	+	1020	-	-	virNOG00375	S	-	gi|645217760|ref|XP_008227203.1| PREDICTED: uncharacterized protein LOC103326739 [Prunus mume]
Pav_sc0001405.1_g430.1.mk	D-Glucose 6-phosphate	-0.930521	negtive	3.37648	2.94385	0.992596	14.6743	14.6936	14.7611	21.016	25.6364	19.2673	1.31803	0.569858	0.434663	2.93345	2.93345	8.14018e-50	PAV_r1.0chr2	23099484	23101510	+	2027	-	-	virNOG13277	R	sp|A8MQA3|PP330_ARATH Pentatricopeptide repeat-containing protein At4g21065 OS=Arabidopsis thaliana GN=PCMP-H28 PE=2 SV=2	gi|645257207|ref|XP_008234306.1| PREDICTED: pentatricopeptide repeat-containing protein At2g29760, chloroplastic-like [Prunus mume]
Pav_sc0000503.1_g890.1.mk	Citric acid	-0.926602	negtive	4.91911	3.95909	5.23066	18.4966	16.8409	16.8934	13.8514	10.9701	13.1713	7.12318	7.25646	6.69863	2.23015	2.23015	3.56196e-44	PAV_r1.0chr2	11368922	11372989	-	4068	-	-	virNOG26872	S	-	gi|596012192|ref|XP_007218652.1| hypothetical protein PRUPE_ppa013994mg [Prunus persica] gi|596012205|ref|XP_007218653.1| hypothetical protein PRUPE_ppa013994mg [Prunus persica] gi|462415114|gb|EMJ19851.1| hypothetical protein PRUPE_ppa013994mg [Prunus persica] gi|462415115|gb|EMJ19852.1| hypothetical protein PRUPE_ppa013994mg [Prunus persica]
Pav_sc0000503.1_g890.1.mk	4-Hydroxy-5-(phenyl)-valeric acid-O-sulphate	-0.919348	negtive	4.91911	3.95909	5.23066	18.4966	16.8409	16.8934	13.8514	10.9701	13.1713	7.12318	7.25646	6.69863	2.23015	2.23015	3.56196e-44	PAV_r1.0chr2	11368922	11372989	-	4068	-	-	virNOG26872	S	-	gi|596012192|ref|XP_007218652.1| hypothetical protein PRUPE_ppa013994mg [Prunus persica] gi|596012205|ref|XP_007218653.1| hypothetical protein PRUPE_ppa013994mg [Prunus persica] gi|462415114|gb|EMJ19851.1| hypothetical protein PRUPE_ppa013994mg [Prunus persica] gi|462415115|gb|EMJ19852.1| hypothetical protein PRUPE_ppa013994mg [Prunus persica]
Pav_sc0000503.1_g890.1.mk	Fenoterol	-0.924269	negtive	4.91911	3.95909	5.23066	18.4966	16.8409	16.8934	13.8514	10.9701	13.1713	7.12318	7.25646	6.69863	2.23015	2.23015	3.56196e-44	PAV_r1.0chr2	11368922	11372989	-	4068	-	-	virNOG26872	S	-	gi|596012192|ref|XP_007218652.1| hypothetical protein PRUPE_ppa013994mg [Prunus persica] gi|596012205|ref|XP_007218653.1| hypothetical protein PRUPE_ppa013994mg [Prunus persica] gi|462415114|gb|EMJ19851.1| hypothetical protein PRUPE_ppa013994mg [Prunus persica] gi|462415115|gb|EMJ19852.1| hypothetical protein PRUPE_ppa013994mg [Prunus persica]
Pav_sc0000029.1_g180.1.mk	Psoralen	-0.937487	negtive	1.58033	2.27959	2.13248	17.1653	15.2738	12.4134	11.2107	12.9546	10.9899	9.74735	9.43711	10.1303	3.24692	3.24692	1.43189e-25	PAV_r1.0chr4	14182656	14185171	+	2516	-	-	-	-	-	-
Pav_sc0000030.1_g900.1.mk	Psoralen	-0.902013	negtive	12.2066	12.1785	13.4034	21.0714	23.5798	24.1766	19.9224	27.6002	24.4753	23.8318	22.515	24.0366	1.20416	1.20416	2.10384e-12	PAV_r1.0chr1	36537694	36539044	+	1351	GO:0005750;GO:0006122	K00419	virNOG25625;virNOG24383	C	sp|P46270|QCR9_SOLTU Cytochrome b-c1 complex subunit 9 OS=Solanum tuberosum PE=1 SV=1	gi|645256409|ref|XP_008233937.1| PREDICTED: cytochrome b-c1 complex subunit 9-like [Prunus mume]
Pav_sc0001009.1_g310.1.mk	Citric acid	-0.954523	negtive	14.1178	13.64	13.9461	22.5779	23.5659	23.6465	25.3636	22.1854	22.6339	18.6541	19.5716	17.2954	1.08288	1.08288	2.56898e-12	PAV_r1.0chr8	12859885	12862271	+	2387	GO:0007264;GO:0005622;GO:0005525	K07955	virNOG00499	U	sp|Q8VY57|ARL8A_ARATH ADP-ribosylation factor-like protein 8a OS=Arabidopsis thaliana GN=ARL8A PE=2 SV=1	gi|595798185|ref|XP_007201361.1| hypothetical protein PRUPE_ppa012073mg [Prunus persica] gi|645261472|ref|XP_008236309.1| PREDICTED: ADP-ribosylation factor-like protein 8A [Prunus mume] gi|462396761|gb|EMJ02560.1| hypothetical protein PRUPE_ppa012073mg [Prunus persica]
Pav_sc0001009.1_g310.1.mk	4-Hydroxy-5-(phenyl)-valeric acid-O-sulphate	-0.964163	negtive	14.1178	13.64	13.9461	22.5779	23.5659	23.6465	25.3636	22.1854	22.6339	18.6541	19.5716	17.2954	1.08288	1.08288	2.56898e-12	PAV_r1.0chr8	12859885	12862271	+	2387	GO:0007264;GO:0005622;GO:0005525	K07955	virNOG00499	U	sp|Q8VY57|ARL8A_ARATH ADP-ribosylation factor-like protein 8a OS=Arabidopsis thaliana GN=ARL8A PE=2 SV=1	gi|595798185|ref|XP_007201361.1| hypothetical protein PRUPE_ppa012073mg [Prunus persica] gi|645261472|ref|XP_008236309.1| PREDICTED: ADP-ribosylation factor-like protein 8A [Prunus mume] gi|462396761|gb|EMJ02560.1| hypothetical protein PRUPE_ppa012073mg [Prunus persica]
Pav_sc0001009.1_g310.1.mk	Fenoterol	-0.950788	negtive	14.1178	13.64	13.9461	22.5779	23.5659	23.6465	25.3636	22.1854	22.6339	18.6541	19.5716	17.2954	1.08288	1.08288	2.56898e-12	PAV_r1.0chr8	12859885	12862271	+	2387	GO:0007264;GO:0005622;GO:0005525	K07955	virNOG00499	U	sp|Q8VY57|ARL8A_ARATH ADP-ribosylation factor-like protein 8a OS=Arabidopsis thaliana GN=ARL8A PE=2 SV=1	gi|595798185|ref|XP_007201361.1| hypothetical protein PRUPE_ppa012073mg [Prunus persica] gi|645261472|ref|XP_008236309.1| PREDICTED: ADP-ribosylation factor-like protein 8A [Prunus mume] gi|462396761|gb|EMJ02560.1| hypothetical protein PRUPE_ppa012073mg [Prunus persica]
Pav_sc0001009.1_g310.1.mk	L-(+)-Aspartic acid	-0.911898	negtive	14.1178	13.64	13.9461	22.5779	23.5659	23.6465	25.3636	22.1854	22.6339	18.6541	19.5716	17.2954	1.08288	1.08288	2.56898e-12	PAV_r1.0chr8	12859885	12862271	+	2387	GO:0007264;GO:0005622;GO:0005525	K07955	virNOG00499	U	sp|Q8VY57|ARL8A_ARATH ADP-ribosylation factor-like protein 8a OS=Arabidopsis thaliana GN=ARL8A PE=2 SV=1	gi|595798185|ref|XP_007201361.1| hypothetical protein PRUPE_ppa012073mg [Prunus persica] gi|645261472|ref|XP_008236309.1| PREDICTED: ADP-ribosylation factor-like protein 8A [Prunus mume] gi|462396761|gb|EMJ02560.1| hypothetical protein PRUPE_ppa012073mg [Prunus persica]
Pav_sc0001009.1_g310.1.mk	Psoralen	-0.925364	negtive	14.1178	13.64	13.9461	22.5779	23.5659	23.6465	25.3636	22.1854	22.6339	18.6541	19.5716	17.2954	1.08288	1.08288	2.56898e-12	PAV_r1.0chr8	12859885	12862271	+	2387	GO:0007264;GO:0005622;GO:0005525	K07955	virNOG00499	U	sp|Q8VY57|ARL8A_ARATH ADP-ribosylation factor-like protein 8a OS=Arabidopsis thaliana GN=ARL8A PE=2 SV=1	gi|595798185|ref|XP_007201361.1| hypothetical protein PRUPE_ppa012073mg [Prunus persica] gi|645261472|ref|XP_008236309.1| PREDICTED: ADP-ribosylation factor-like protein 8A [Prunus mume] gi|462396761|gb|EMJ02560.1| hypothetical protein PRUPE_ppa012073mg [Prunus persica]
Pav_sc0000395.1_g010.1.mk	Citric acid	-0.911255	negtive	16.1797	15.3072	17.0844	29.6211	25.923	27.0474	23.9748	22.7558	24.873	20.9813	20.377	19.8716	1.10687	1.10687	3.48773e-12	PAV_r1.0chr7	11146723	11148410	-	1688	-	K12185	virNOG16584	S	sp|Q3EBL9|VP372_ARATH Vacuolar protein-sorting-associated protein 37 homolog 2 OS=Arabidopsis thaliana GN=VPS37-2 PE=1 SV=1	gi|595806849|ref|XP_007202510.1| hypothetical protein PRUPE_ppa010815mg [Prunus persica] gi|462398041|gb|EMJ03709.1| hypothetical protein PRUPE_ppa010815mg [Prunus persica]
Pav_sc0000395.1_g010.1.mk	4-Hydroxy-5-(phenyl)-valeric acid-O-sulphate	-0.917901	negtive	16.1797	15.3072	17.0844	29.6211	25.923	27.0474	23.9748	22.7558	24.873	20.9813	20.377	19.8716	1.10687	1.10687	3.48773e-12	PAV_r1.0chr7	11146723	11148410	-	1688	-	K12185	virNOG16584	S	sp|Q3EBL9|VP372_ARATH Vacuolar protein-sorting-associated protein 37 homolog 2 OS=Arabidopsis thaliana GN=VPS37-2 PE=1 SV=1	gi|595806849|ref|XP_007202510.1| hypothetical protein PRUPE_ppa010815mg [Prunus persica] gi|462398041|gb|EMJ03709.1| hypothetical protein PRUPE_ppa010815mg [Prunus persica]
Pav_sc0000395.1_g010.1.mk	Fenoterol	-0.908128	negtive	16.1797	15.3072	17.0844	29.6211	25.923	27.0474	23.9748	22.7558	24.873	20.9813	20.377	19.8716	1.10687	1.10687	3.48773e-12	PAV_r1.0chr7	11146723	11148410	-	1688	-	K12185	virNOG16584	S	sp|Q3EBL9|VP372_ARATH Vacuolar protein-sorting-associated protein 37 homolog 2 OS=Arabidopsis thaliana GN=VPS37-2 PE=1 SV=1	gi|595806849|ref|XP_007202510.1| hypothetical protein PRUPE_ppa010815mg [Prunus persica] gi|462398041|gb|EMJ03709.1| hypothetical protein PRUPE_ppa010815mg [Prunus persica]
Pav_sc0001255.1_g020.1.mk	Psoralen	-0.909271	negtive	14.6988	14.6195	14.4854	31.9244	28.4538	25.2814	27.7239	30.4387	30.8721	31.7232	30.8372	26.9472	1.31048	1.31048	3.75045e-12	PAV_r1.0chr0	30291162	30291906	+	745	GO:1902600;GO:0005743;GO:0008121;GO:0070469;GO:0006122	K00416	virNOG24922	C	sp|P48504|QCR6_SOLTU Cytochrome b-c1 complex subunit 6 OS=Solanum tuberosum PE=1 SV=2	gi|645264235|ref|XP_008237594.1| PREDICTED: cytochrome b-c1 complex subunit 6-like [Prunus mume]
Pav_sc0001479.1_g110.1.mk	4-Hydroxy-5-(phenyl)-valeric acid-O-sulphate	-0.903138	negtive	33.1003	23.1962	24.7093	49.4523	54.5287	44.5278	50.7407	59.5276	48.4366	43.1159	38.5097	40.8082	1.21822	1.21822	4.51201e-12	PAV_r1.0chr7	17645070	17647117	+	2048	GO:0007264;GO:0016021;GO:0005622;GO:0005525	K07888	virNOG01596;NOG12700	RU	sp|P31583|RHN1_NICPL Ras-related protein RHN1 OS=Nicotiana plumbaginifolia GN=RHN1 PE=2 SV=1	gi|645275025|ref|XP_008242615.1| PREDICTED: ras-related protein RHN1-like [Prunus mume] gi|645275028|ref|XP_008242616.1| PREDICTED: ras-related protein RHN1-like [Prunus mume]
Pav_sc0004348.1_g230.1.mk	L-(+)-Aspartic acid	-0.912037	negtive	11.1655	14.2152	18.065	30.6955	34.4036	30.6294	30.33	31.5262	38.9346	29.0189	27.0356	27.6789	1.48038	1.48038	7.52372e-12	PAV_r1.0chr2	5461877	5462308	-	432	GO:0016021;GO:0008270	-	virNOG21124;KOG0800	O	sp|Q8RX29|ATL70_ARATH RING-H2 finger protein ATL70 OS=Arabidopsis thaliana GN=ATL70 PE=2 SV=1	gi|596041416|ref|XP_007220080.1| hypothetical protein PRUPE_ppa024659mg [Prunus persica] gi|462416542|gb|EMJ21279.1| hypothetical protein PRUPE_ppa024659mg [Prunus persica]
Pav_sc0004348.1_g230.1.mk	Psoralen	-0.927947	negtive	11.1655	14.2152	18.065	30.6955	34.4036	30.6294	30.33	31.5262	38.9346	29.0189	27.0356	27.6789	1.48038	1.48038	7.52372e-12	PAV_r1.0chr2	5461877	5462308	-	432	GO:0016021;GO:0008270	-	virNOG21124;KOG0800	O	sp|Q8RX29|ATL70_ARATH RING-H2 finger protein ATL70 OS=Arabidopsis thaliana GN=ATL70 PE=2 SV=1	gi|596041416|ref|XP_007220080.1| hypothetical protein PRUPE_ppa024659mg [Prunus persica] gi|462416542|gb|EMJ21279.1| hypothetical protein PRUPE_ppa024659mg [Prunus persica]
Pav_sc0000094.1_g590.1.mk	2-Amino-4-[(4-aminobenzoyl)amino]benzoic acid	-0.946688	negtive	10.6636	10.3525	10.1464	3.76452	4.31297	3.98541	5.61165	5.78092	5.01063	7.68351	7.99626	7.80007	-1.0287	1.0287	6.05648e-11	PAV_r1.0chr6	6483932	6489958	-	6027	GO:0050794;GO:0044763;GO:0009725;GO:0006351;GO:0044767	-	virNOG12865	K	sp|Q9ZTX9|ARFD_ARATH Auxin response factor 4 OS=Arabidopsis thaliana GN=ARF4 PE=1 SV=1	gi|1009127077|ref|XP_015880502.1| PREDICTED: auxin response factor 4 isoform X2 [Ziziphus jujuba]
Pav_sc0000691.1_g190.1.mk	2-Amino-4-[(4-aminobenzoyl)amino]benzoic acid	-0.906441	negtive	9.98286	16.0753	13.2924	3.34279	4.32091	4.6179	6.28002	4.05017	5.45275	9.31898	10.522	10.1487	-1.34424	1.34424	1.00227e-05	PAV_r1.0chr1	37128206	37129315	+	1110	-	-	virNOG13176	S	-	gi|645225646|ref|XP_008219670.1| PREDICTED: uncharacterized protein LOC103319854 [Prunus mume]
Pav_sc0002968.1_g050.1.mk	Citric acid	-0.956607	negtive	76.0846	68.5984	53.908	162.736	146.432	131.759	165.026	145.562	135.255	94.6996	90.5285	82.438	1.49361	1.49361	8.50488e-17	PAV_r1.0chr2	18926302	18932483	+	6182	GO:0016021	K15015	virNOG10987	E	sp|F4IUW3|AVT1C_ARATH Amino acid transporter AVT1C OS=Arabidopsis thaliana GN=AVT1C PE=1 SV=1	gi|645254978|ref|XP_008233286.1| PREDICTED: vacuolar amino acid transporter 1 [Prunus mume] gi|645254981|ref|XP_008233287.1| PREDICTED: vacuolar amino acid transporter 1 [Prunus mume]
Pav_sc0002968.1_g050.1.mk	4-Hydroxy-5-(phenyl)-valeric acid-O-sulphate	-0.958408	negtive	76.0846	68.5984	53.908	162.736	146.432	131.759	165.026	145.562	135.255	94.6996	90.5285	82.438	1.49361	1.49361	8.50488e-17	PAV_r1.0chr2	18926302	18932483	+	6182	GO:0016021	K15015	virNOG10987	E	sp|F4IUW3|AVT1C_ARATH Amino acid transporter AVT1C OS=Arabidopsis thaliana GN=AVT1C PE=1 SV=1	gi|645254978|ref|XP_008233286.1| PREDICTED: vacuolar amino acid transporter 1 [Prunus mume] gi|645254981|ref|XP_008233287.1| PREDICTED: vacuolar amino acid transporter 1 [Prunus mume]
Pav_sc0002968.1_g050.1.mk	Fenoterol	-0.946843	negtive	76.0846	68.5984	53.908	162.736	146.432	131.759	165.026	145.562	135.255	94.6996	90.5285	82.438	1.49361	1.49361	8.50488e-17	PAV_r1.0chr2	18926302	18932483	+	6182	GO:0016021	K15015	virNOG10987	E	sp|F4IUW3|AVT1C_ARATH Amino acid transporter AVT1C OS=Arabidopsis thaliana GN=AVT1C PE=1 SV=1	gi|645254978|ref|XP_008233286.1| PREDICTED: vacuolar amino acid transporter 1 [Prunus mume] gi|645254981|ref|XP_008233287.1| PREDICTED: vacuolar amino acid transporter 1 [Prunus mume]
Pav_sc0001205.1_g160.1.mk	Psoralen	-0.93045	negtive	53.9992	54.2847	51.4967	99.014	92.353	87.5992	79.1805	92.1499	82.362	87.7152	78.9547	87.1323	1.14556	1.14556	9.28965e-17	PAV_r1.0chr2	21458979	21462312	-	3334	GO:0006886;GO:0005622	K15296	virNOG08764	U	sp|Q9SPE6|SNAA2_ARATH Alpha-soluble NSF attachment protein 2 OS=Arabidopsis thaliana GN=ASNAP2 PE=1 SV=1	gi|657955688|ref|XP_008369314.1| PREDICTED: alpha-soluble NSF attachment protein 2-like [Malus domestica]
Pav_sc0001405.1_g790.1.mk	2-Amino-4-[(4-aminobenzoyl)amino]benzoic acid	-0.958579	negtive	80.1593	70.0268	71.3283	19.0948	21.4621	25.1722	28.5125	33.5915	35.8762	63.5156	87.0169	78.6154	-1.41543	1.41543	1.09838e-16	PAV_r1.0chr2	23289637	23290254	-	618	-	-	virNOG08592	S	sp|P42404|PHI_BACSU 3-hexulose-6-phosphate isomerase OS=Bacillus subtilis (strain 168) GN=hxlB PE=1 SV=1	gi|596031546|ref|XP_007219468.1| hypothetical protein PRUPE_ppa021377mg [Prunus persica] gi|462415930|gb|EMJ20667.1| hypothetical protein PRUPE_ppa021377mg [Prunus persica]
Pav_sc0001215.1_g340.1.mk	Psoralen	-0.904699	negtive	34.7663	32.4338	30.4761	53.6333	57.1448	60.8621	52.2574	61.9427	58.1312	62.4077	59.546	61.3026	1.15234	1.15234	1.27167e-16	PAV_r1.0chr3	13428963	13432513	+	3551	-	-	virNOG06544	T	-	gi|645246905|ref|XP_008229573.1| PREDICTED: switch-associated protein 70 [Prunus mume]
Pav_sc0000220.1_g1710.1.mk	Psoralen	-0.938016	negtive	25.3014	29.3448	30.5984	55.9242	66.8279	78.5729	66.229	60.7834	70.3019	55.799	52.2111	59.9125	1.57579	1.57579	1.61493e-16	PAV_r1.0chr1	21900723	21902868	+	2146	-	-	virNOG01814	R	sp|Q8L736|SKI11_ARATH F-box/kelch-repeat protein SKIP11 OS=Arabidopsis thaliana GN=SKIP11 PE=1 SV=2	gi|596133585|ref|XP_007222222.1| hypothetical protein PRUPE_ppa005856mg [Prunus persica] gi|462419158|gb|EMJ23421.1| hypothetical protein PRUPE_ppa005856mg [Prunus persica]
Pav_sc0000370.1_g1000.1.mk	L-(+)-Aspartic acid	-0.931076	negtive	14.046	17.702	16.628	28.289	30.9021	31.6579	29.8546	31.4427	26.1441	28.8315	25.226	26.6724	1.24762	1.24762	2.0471e-16	PAV_r1.0chr5	7153487	7155862	-	2376	GO:0016597;GO:0008152	-	virNOG02755	R	sp|Q9LNA5|ACR8_ARATH ACT domain-containing protein ACR8 OS=Arabidopsis thaliana GN=ACR8 PE=2 SV=1	gi|595845351|ref|XP_007208916.1| hypothetical protein PRUPE_ppa1027134mg [Prunus persica] gi|462404651|gb|EMJ10115.1| hypothetical protein PRUPE_ppa1027134mg [Prunus persica]
Pav_sc0000370.1_g1000.1.mk	Psoralen	-0.936888	negtive	14.046	17.702	16.628	28.289	30.9021	31.6579	29.8546	31.4427	26.1441	28.8315	25.226	26.6724	1.24762	1.24762	2.0471e-16	PAV_r1.0chr5	7153487	7155862	-	2376	GO:0016597;GO:0008152	-	virNOG02755	R	sp|Q9LNA5|ACR8_ARATH ACT domain-containing protein ACR8 OS=Arabidopsis thaliana GN=ACR8 PE=2 SV=1	gi|595845351|ref|XP_007208916.1| hypothetical protein PRUPE_ppa1027134mg [Prunus persica] gi|462404651|gb|EMJ10115.1| hypothetical protein PRUPE_ppa1027134mg [Prunus persica]
Pav_sc0000293.1_g160.1.mk	Citric acid	-0.910431	negtive	24.1846	23.1595	21.3494	41.0731	40.0181	40.6787	36.01	43.6223	39.5907	35.5465	32.6974	31.2477	1.16625	1.16625	3.22568e-16	PAV_r1.0chr3	480550	483856	-	3307	GO:0005524;GO:0004672;GO:0016021;GO:0006468	-	virNOG07828	T	sp|Q9LP77|Y1848_ARATH Probable inactive receptor kinase At1g48480 OS=Arabidopsis thaliana GN=RKL1 PE=2 SV=1	gi|645243338|ref|XP_008227929.1| PREDICTED: probable inactive receptor kinase At1g48480 [Prunus mume]
Pav_sc0000293.1_g160.1.mk	4-Hydroxy-5-(phenyl)-valeric acid-O-sulphate	-0.934687	negtive	24.1846	23.1595	21.3494	41.0731	40.0181	40.6787	36.01	43.6223	39.5907	35.5465	32.6974	31.2477	1.16625	1.16625	3.22568e-16	PAV_r1.0chr3	480550	483856	-	3307	GO:0005524;GO:0004672;GO:0016021;GO:0006468	-	virNOG07828	T	sp|Q9LP77|Y1848_ARATH Probable inactive receptor kinase At1g48480 OS=Arabidopsis thaliana GN=RKL1 PE=2 SV=1	gi|645243338|ref|XP_008227929.1| PREDICTED: probable inactive receptor kinase At1g48480 [Prunus mume]
Pav_sc0000293.1_g160.1.mk	Fenoterol	-0.900465	negtive	24.1846	23.1595	21.3494	41.0731	40.0181	40.6787	36.01	43.6223	39.5907	35.5465	32.6974	31.2477	1.16625	1.16625	3.22568e-16	PAV_r1.0chr3	480550	483856	-	3307	GO:0005524;GO:0004672;GO:0016021;GO:0006468	-	virNOG07828	T	sp|Q9LP77|Y1848_ARATH Probable inactive receptor kinase At1g48480 OS=Arabidopsis thaliana GN=RKL1 PE=2 SV=1	gi|645243338|ref|XP_008227929.1| PREDICTED: probable inactive receptor kinase At1g48480 [Prunus mume]
Pav_sc0000293.1_g160.1.mk	L-(+)-Aspartic acid	-0.937946	negtive	24.1846	23.1595	21.3494	41.0731	40.0181	40.6787	36.01	43.6223	39.5907	35.5465	32.6974	31.2477	1.16625	1.16625	3.22568e-16	PAV_r1.0chr3	480550	483856	-	3307	GO:0005524;GO:0004672;GO:0016021;GO:0006468	-	virNOG07828	T	sp|Q9LP77|Y1848_ARATH Probable inactive receptor kinase At1g48480 OS=Arabidopsis thaliana GN=RKL1 PE=2 SV=1	gi|645243338|ref|XP_008227929.1| PREDICTED: probable inactive receptor kinase At1g48480 [Prunus mume]
Pav_sc0000293.1_g160.1.mk	Psoralen	-0.934724	negtive	24.1846	23.1595	21.3494	41.0731	40.0181	40.6787	36.01	43.6223	39.5907	35.5465	32.6974	31.2477	1.16625	1.16625	3.22568e-16	PAV_r1.0chr3	480550	483856	-	3307	GO:0005524;GO:0004672;GO:0016021;GO:0006468	-	virNOG07828	T	sp|Q9LP77|Y1848_ARATH Probable inactive receptor kinase At1g48480 OS=Arabidopsis thaliana GN=RKL1 PE=2 SV=1	gi|645243338|ref|XP_008227929.1| PREDICTED: probable inactive receptor kinase At1g48480 [Prunus mume]
Pav_sc0000068.1_g020.1.mk	Psoralen	-0.92583	negtive	266.392	255.004	232.583	462.192	422.35	412.825	386.21	447.944	358.871	381.038	385.56	358.718	1.12442	1.12442	4.2009e-16	PAV_r1.0chr0	2339240	2339849	-	610	GO:0006508;GO:0004197;GO:0050790	K01363	virNOG07908;KOG1543	O	sp|Q93VC9|CATB2_ARATH Cathepsin B-like protease 2 OS=Arabidopsis thaliana GN=CATHB2 PE=2 SV=1	gi|645242918|ref|XP_008227748.1| PREDICTED: cathepsin B isoform X1 [Prunus mume]
Pav_sc0001925.1_g050.1.mk	Psoralen	-0.916428	negtive	25.6245	26.7606	26.5422	41.5211	46.0395	48.3935	39.1564	46.0444	46.25	44.4043	47.0292	47.5266	1.1231	1.1231	7.85364e-16	PAV_r1.0chr6	19231770	19236246	+	4477	GO:0006635;GO:0003997;GO:0050660;GO:0005777;GO:0003995;GO:0009793	K00232	virNOG06182	I	sp|Q96329|ACOX4_ARATH Acyl-coenzyme A oxidase 4, peroxisomal OS=Arabidopsis thaliana GN=ACX4 PE=1 SV=1	gi|595837459|ref|XP_007207462.1| hypothetical protein PRUPE_ppa005916mg [Prunus persica] gi|645221093|ref|XP_008243527.1| PREDICTED: acyl-coenzyme A oxidase 4, peroxisomal [Prunus mume] gi|402715756|gb|AFQ93696.1| acyl-CoA oxidase 4 [Prunus persica] gi|462403104|gb|EMJ08661.1| hypothetical protein PRUPE_ppa005916mg [Prunus persica]
Pav_sc0000138.1_g470.1.mk	Citric acid	-0.911152	negtive	65.3275	87.2719	61.4789	340.873	542.578	541.044	703.483	532.699	646.694	246.881	334.161	320.345	3.06999	3.06999	1.08549e-15	PAV_r1.0chr2	24695428	24697222	-	1795	-	-	virNOG09704	P	sp|Q9FLU5|HIP9_ARATH Heavy metal-associated isoprenylated plant protein 9 OS=Arabidopsis thaliana GN=HIPP09 PE=2 SV=1	gi|645257899|ref|XP_008234626.1| PREDICTED: heavy metal-associated isoprenylated plant protein 3 [Prunus mume]
Pav_sc0000138.1_g470.1.mk	4-Hydroxy-5-(phenyl)-valeric acid-O-sulphate	-0.920238	negtive	65.3275	87.2719	61.4789	340.873	542.578	541.044	703.483	532.699	646.694	246.881	334.161	320.345	3.06999	3.06999	1.08549e-15	PAV_r1.0chr2	24695428	24697222	-	1795	-	-	virNOG09704	P	sp|Q9FLU5|HIP9_ARATH Heavy metal-associated isoprenylated plant protein 9 OS=Arabidopsis thaliana GN=HIPP09 PE=2 SV=1	gi|645257899|ref|XP_008234626.1| PREDICTED: heavy metal-associated isoprenylated plant protein 3 [Prunus mume]
Pav_sc0000138.1_g470.1.mk	Fenoterol	-0.903665	negtive	65.3275	87.2719	61.4789	340.873	542.578	541.044	703.483	532.699	646.694	246.881	334.161	320.345	3.06999	3.06999	1.08549e-15	PAV_r1.0chr2	24695428	24697222	-	1795	-	-	virNOG09704	P	sp|Q9FLU5|HIP9_ARATH Heavy metal-associated isoprenylated plant protein 9 OS=Arabidopsis thaliana GN=HIPP09 PE=2 SV=1	gi|645257899|ref|XP_008234626.1| PREDICTED: heavy metal-associated isoprenylated plant protein 3 [Prunus mume]
Pav_sc0003614.1_g020.1.mk	Psoralen	-0.971156	negtive	28.4513	28.937	26.6125	46.2962	48.3891	50.9859	44.1259	51.0243	49.5433	44.7809	45.8153	43.804	1.13327	1.13327	1.57176e-15	PAV_r1.0chr8	6308796	6311700	-	2905	GO:0006212;GO:0005829;GO:0003837	K01431	virNOG11602	F	sp|Q8H183|BUP1_ARATH Beta-ureidopropionase OS=Arabidopsis thaliana GN=PYD3 PE=1 SV=1	gi|595792357|ref|XP_007199927.1| hypothetical protein PRUPE_ppa006311mg [Prunus persica] gi|462395327|gb|EMJ01126.1| hypothetical protein PRUPE_ppa006311mg [Prunus persica]
Pav_sc0003478.1_g010.1.mk	Psoralen	-0.908054	negtive	17.9935	18.5472	16.7753	28.8615	29.5794	31.7188	36.4148	37.9387	37.9457	33.3519	32.813	31.6851	1.09677	1.09677	4.99502e-14	PAV_r1.0chr8	7599399	7602709	-	3311	GO:0008270	-	virNOG00208	O	sp|Q9T075|RMD5_ARATH Protein RMD5 homolog OS=Arabidopsis thaliana GN=RMD5 PE=1 SV=1	gi|645263074|ref|XP_008237061.1| PREDICTED: protein RMD5 homolog A-like [Prunus mume] gi|645263077|ref|XP_008237062.1| PREDICTED: protein RMD5 homolog A-like [Prunus mume] gi|645263079|ref|XP_008237063.1| PREDICTED: protein RMD5 homolog A-like [Prunus mume] gi|645263081|ref|XP_008237064.1| PREDICTED: protein RMD5 homolog A-like [Prunus mume] gi|645263083|ref|XP_008237065.1| PREDICTED: protein RMD…
Pav_sc0001289.1_g480.1.mk	Psoralen	-0.923996	negtive	16.8755	16.5958	14.785	26.3389	28.5939	27.8259	23.7369	26.6206	24.5197	27.3202	25.2346	25.0546	1.11824	1.11824	5.68499e-14	PAV_r1.0chr4	4633485	4636350	+	2866	GO:0003677;GO:0005829	K06875	virNOG19468	D	sp|Q5RBT0|PDCD5_PONAB Programmed cell death protein 5 OS=Pongo abelii GN=PDCD5 PE=2 SV=3	gi|645237762|ref|XP_008225358.1| PREDICTED: DNA-binding protein DDB_G0278111 [Prunus mume]
Pav_sc0000028.1_g310.1.mk	Trifluoroacetic acid	-0.910626	negtive	140.513	114.548	113.758	186.988	211.891	192.767	206.134	194.029	173.431	122.613	90.8161	104.397	1.02327	1.02327	6.16969e-14	PAV_r1.0chr1	7214981	7216560	-	1580	GO:0016021	-	virNOG23321	S	-	gi|596203140|ref|XP_007223726.1| hypothetical protein PRUPE_ppa010423mg [Prunus persica] gi|462420662|gb|EMJ24925.1| hypothetical protein PRUPE_ppa010423mg [Prunus persica]
Pav_sc0000028.1_g310.1.mk	D-Glucose 6-phosphate	-0.953814	negtive	140.513	114.548	113.758	186.988	211.891	192.767	206.134	194.029	173.431	122.613	90.8161	104.397	1.02327	1.02327	6.16969e-14	PAV_r1.0chr1	7214981	7216560	-	1580	GO:0016021	-	virNOG23321	S	-	gi|596203140|ref|XP_007223726.1| hypothetical protein PRUPE_ppa010423mg [Prunus persica] gi|462420662|gb|EMJ24925.1| hypothetical protein PRUPE_ppa010423mg [Prunus persica]
Pav_sc0000216.1_g070.1.mk	L-(+)-Aspartic acid	-0.905403	negtive	16.1736	14.892	13.7594	25.3362	26.044	24.5516	22.8898	27.785	25.6202	25.6544	23.552	21.3943	1.10159	1.10159	7.15509e-14	PAV_r1.0chr6	10777753	10781226	-	3474	GO:0006790;GO:0008441;GO:0016311;GO:0046854	K15422	virNOG02203	FP	sp|Q42546|DPNP1_ARATH SAL1 phosphatase OS=Arabidopsis thaliana GN=SAL1 PE=1 SV=1	gi|645242637|ref|XP_008227630.1| PREDICTED: SAL1 phosphatase-like [Prunus mume]
Pav_sc0000216.1_g070.1.mk	Psoralen	-0.92973	negtive	16.1736	14.892	13.7594	25.3362	26.044	24.5516	22.8898	27.785	25.6202	25.6544	23.552	21.3943	1.10159	1.10159	7.15509e-14	PAV_r1.0chr6	10777753	10781226	-	3474	GO:0006790;GO:0008441;GO:0016311;GO:0046854	K15422	virNOG02203	FP	sp|Q42546|DPNP1_ARATH SAL1 phosphatase OS=Arabidopsis thaliana GN=SAL1 PE=1 SV=1	gi|645242637|ref|XP_008227630.1| PREDICTED: SAL1 phosphatase-like [Prunus mume]
Pav_sc0001411.1_g840.1.br	Citric acid	-0.954964	negtive	19.6269	22.51	21.8499	35.6952	41.1644	35.3435	34.2993	33.9522	33.7779	22.8205	24.4993	23.7162	1.15128	1.15128	8.14553e-14	PAV_r1.0chr3	10637377	10639000	+	1624	GO:0016021	-	virNOG25914;virNOG27227	S	-	gi|595790383|ref|XP_007198944.1| hypothetical protein PRUPE_ppa014299mg [Prunus persica] gi|462394239|gb|EMJ00143.1| hypothetical protein PRUPE_ppa014299mg [Prunus persica]
Pav_sc0001411.1_g840.1.br	4-Hydroxy-5-(phenyl)-valeric acid-O-sulphate	-0.944202	negtive	19.6269	22.51	21.8499	35.6952	41.1644	35.3435	34.2993	33.9522	33.7779	22.8205	24.4993	23.7162	1.15128	1.15128	8.14553e-14	PAV_r1.0chr3	10637377	10639000	+	1624	GO:0016021	-	virNOG25914;virNOG27227	S	-	gi|595790383|ref|XP_007198944.1| hypothetical protein PRUPE_ppa014299mg [Prunus persica] gi|462394239|gb|EMJ00143.1| hypothetical protein PRUPE_ppa014299mg [Prunus persica]
Pav_sc0001411.1_g840.1.br	Fenoterol	-0.96209	negtive	19.6269	22.51	21.8499	35.6952	41.1644	35.3435	34.2993	33.9522	33.7779	22.8205	24.4993	23.7162	1.15128	1.15128	8.14553e-14	PAV_r1.0chr3	10637377	10639000	+	1624	GO:0016021	-	virNOG25914;virNOG27227	S	-	gi|595790383|ref|XP_007198944.1| hypothetical protein PRUPE_ppa014299mg [Prunus persica] gi|462394239|gb|EMJ00143.1| hypothetical protein PRUPE_ppa014299mg [Prunus persica]
Pav_sc0001411.1_g840.1.br	D-Glucose 6-phosphate	-0.907883	negtive	19.6269	22.51	21.8499	35.6952	41.1644	35.3435	34.2993	33.9522	33.7779	22.8205	24.4993	23.7162	1.15128	1.15128	8.14553e-14	PAV_r1.0chr3	10637377	10639000	+	1624	GO:0016021	-	virNOG25914;virNOG27227	S	-	gi|595790383|ref|XP_007198944.1| hypothetical protein PRUPE_ppa014299mg [Prunus persica] gi|462394239|gb|EMJ00143.1| hypothetical protein PRUPE_ppa014299mg [Prunus persica]
Pav_sc0000407.1_g130.1.mk	L-(+)-Aspartic acid	-0.900914	negtive	17.4296	17.7017	20.6659	31.9827	29.4463	29.3673	25.0062	30.4638	27.8338	25.6539	24.8829	24.1551	1.04348	1.04348	9.73118e-14	PAV_r1.0chr8	15664724	15670830	-	6107	GO:0016020;GO:0005783;GO:0003723;GO:0010168;GO:0016075;GO:0033897;GO:0005773;GO:0010507;GO:0090502	K01166	virNOG13700;virNOG07024	AT	sp|P42814|RNS2_ARATH Ribonuclease 2 OS=Arabidopsis thaliana GN=RNS2 PE=2 SV=1	gi|595799498|ref|XP_007201539.1| hypothetical protein PRUPE_ppa017020mg [Prunus persica] gi|462396939|gb|EMJ02738.1| hypothetical protein PRUPE_ppa017020mg [Prunus persica]
Pav_sc0001710.1_g700.1.mk	Citric acid	-0.900079	negtive	16.2627	14.8544	13.6501	25.3989	24.0428	24.9733	28.6968	30.3645	29.9396	22.5126	22.1787	19.9394	1.07356	1.07356	3.00677e-13	PAV_r1.0chr3	4612841	4616315	-	3475	-	K07897	virNOG02974	U	sp|O24461|RAB7_PRUAR Ras-related protein Rab7 OS=Prunus armeniaca PE=2 SV=1	gi|595974315|ref|XP_007217763.1| hypothetical protein PRUPE_ppa011513mg [Prunus persica] gi|645244691|ref|XP_008228538.1| PREDICTED: ras-related protein Rab7 [Prunus mume] gi|462413913|gb|EMJ18962.1| hypothetical protein PRUPE_ppa011513mg [Prunus persica]
Pav_sc0001710.1_g700.1.mk	4-Hydroxy-5-(phenyl)-valeric acid-O-sulphate	-0.917166	negtive	16.2627	14.8544	13.6501	25.3989	24.0428	24.9733	28.6968	30.3645	29.9396	22.5126	22.1787	19.9394	1.07356	1.07356	3.00677e-13	PAV_r1.0chr3	4612841	4616315	-	3475	-	K07897	virNOG02974	U	sp|O24461|RAB7_PRUAR Ras-related protein Rab7 OS=Prunus armeniaca PE=2 SV=1	gi|595974315|ref|XP_007217763.1| hypothetical protein PRUPE_ppa011513mg [Prunus persica] gi|645244691|ref|XP_008228538.1| PREDICTED: ras-related protein Rab7 [Prunus mume] gi|462413913|gb|EMJ18962.1| hypothetical protein PRUPE_ppa011513mg [Prunus persica]
Pav_sc0002234.1_g160.1.mk	Citric acid	-0.922514	negtive	14.6958	12.6278	12.275	23.2785	23.8426	23.9008	20.9958	23.7611	18.8165	17.7243	15.0554	15.3929	1.18338	1.18338	9.79474e-12	PAV_r1.0chr8	11307727	11308928	+	1202	GO:0006662;GO:0015035;GO:0005623;GO:0055114;GO:0008047;GO:0043085;GO:0045454	K03671	virNOG18024	O	sp|Q9SEU7|TRXM3_ARATH Thioredoxin M3, chloroplastic OS=Arabidopsis thaliana GN=GAT1 PE=2 SV=2	gi|595791765|ref|XP_007199631.1| hypothetical protein PRUPE_ppa012298mg [Prunus persica] gi|462395031|gb|EMJ00830.1| hypothetical protein PRUPE_ppa012298mg [Prunus persica]
Pav_sc0002234.1_g160.1.mk	4-Hydroxy-5-(phenyl)-valeric acid-O-sulphate	-0.92778	negtive	14.6958	12.6278	12.275	23.2785	23.8426	23.9008	20.9958	23.7611	18.8165	17.7243	15.0554	15.3929	1.18338	1.18338	9.79474e-12	PAV_r1.0chr8	11307727	11308928	+	1202	GO:0006662;GO:0015035;GO:0005623;GO:0055114;GO:0008047;GO:0043085;GO:0045454	K03671	virNOG18024	O	sp|Q9SEU7|TRXM3_ARATH Thioredoxin M3, chloroplastic OS=Arabidopsis thaliana GN=GAT1 PE=2 SV=2	gi|595791765|ref|XP_007199631.1| hypothetical protein PRUPE_ppa012298mg [Prunus persica] gi|462395031|gb|EMJ00830.1| hypothetical protein PRUPE_ppa012298mg [Prunus persica]
Pav_sc0002234.1_g160.1.mk	Fenoterol	-0.909341	negtive	14.6958	12.6278	12.275	23.2785	23.8426	23.9008	20.9958	23.7611	18.8165	17.7243	15.0554	15.3929	1.18338	1.18338	9.79474e-12	PAV_r1.0chr8	11307727	11308928	+	1202	GO:0006662;GO:0015035;GO:0005623;GO:0055114;GO:0008047;GO:0043085;GO:0045454	K03671	virNOG18024	O	sp|Q9SEU7|TRXM3_ARATH Thioredoxin M3, chloroplastic OS=Arabidopsis thaliana GN=GAT1 PE=2 SV=2	gi|595791765|ref|XP_007199631.1| hypothetical protein PRUPE_ppa012298mg [Prunus persica] gi|462395031|gb|EMJ00830.1| hypothetical protein PRUPE_ppa012298mg [Prunus persica]
Pav_sc0000675.1_g390.1.mk	L-(+)-Aspartic acid	-0.900467	negtive	13.2519	11.6346	10.4051	19.0024	19.6478	19.5311	21.9505	25.052	21.2721	18.7395	15.0619	16.3054	1.06173	1.06173	1.73018e-11	PAV_r1.0chr2	14856594	14859013	+	2420	GO:0004615;GO:0005737;GO:0009298	K17497	virNOG03435	G	sp|Q1W376|PMM_SOYBN Phosphomannomutase OS=Glycine max PE=2 SV=1	gi|596058397|ref|XP_007221006.1| hypothetical protein PRUPE_ppa010506mg [Prunus persica] gi|462417468|gb|EMJ22205.1| hypothetical protein PRUPE_ppa010506mg [Prunus persica] gi|464895779|gb|AGH25530.1| phosphomannomutase [Prunus persica]
Pav_sc0001405.1_g1200.1.mk	Psoralen	-0.909199	negtive	17.0105	15.6485	15.4932	26.0214	26.3317	25.2796	20.7381	26.2277	24.0227	24.6088	24.8419	25.1675	1.03014	1.03014	2.17839e-11	PAV_r1.0chr2	23498397	23500584	-	2188	-	-	virNOG10775	S	sp|Q5XVA8|Y3905_ARATH Uncharacterized protein At3g49055 OS=Arabidopsis thaliana GN=At3g49055 PE=2 SV=1	gi|645257006|ref|XP_008234212.1| PREDICTED: uncharacterized protein At3g49055 [Prunus mume]
Pav_sc0000491.1_g030.1.mk	4-Hydroxy-5-(phenyl)-valeric acid-O-sulphate	-0.906643	negtive	19.4309	22.0002	18.4838	30.9529	34.5531	31.8387	26.9209	32.0523	29.6781	27.2714	25.7096	24.9342	1.04032	1.04032	3.0591e-11	PAV_r1.0chr2	9980065	9981644	-	1580	-	-	virNOG07418	S	-	gi|645243202|ref|XP_008227870.1| PREDICTED: uncharacterized protein LOC103327339 [Prunus mume]
Pav_sc0000491.1_g030.1.mk	L-(+)-Aspartic acid	-0.900788	negtive	19.4309	22.0002	18.4838	30.9529	34.5531	31.8387	26.9209	32.0523	29.6781	27.2714	25.7096	24.9342	1.04032	1.04032	3.0591e-11	PAV_r1.0chr2	9980065	9981644	-	1580	-	-	virNOG07418	S	-	gi|645243202|ref|XP_008227870.1| PREDICTED: uncharacterized protein LOC103327339 [Prunus mume]
Pav_sc0001405.1_g170.1.mk	Citric acid	-0.94146	negtive	15.482	15.1839	17.3587	25.9064	25.1953	24.7572	27.5397	22.4073	25.7429	18.542	16.6438	16.2242	1.00047	1.00047	4.00999e-11	PAV_r1.0chr2	22972213	22974776	+	2564	GO:0016021;GO:0015012;GO:0006024	K02367	virNOG30902;virNOG10233	WMG	sp|Q9LY62|GT644_ARATH Glycosyltransferase family 64 protein C4 OS=Arabidopsis thaliana GN=EPC1 PE=2 SV=1	gi|596001462|ref|XP_007218170.1| hypothetical protein PRUPE_ppa007532mg [Prunus persica] gi|462414632|gb|EMJ19369.1| hypothetical protein PRUPE_ppa007532mg [Prunus persica]
Pav_sc0001405.1_g170.1.mk	4-Hydroxy-5-(phenyl)-valeric acid-O-sulphate	-0.928562	negtive	15.482	15.1839	17.3587	25.9064	25.1953	24.7572	27.5397	22.4073	25.7429	18.542	16.6438	16.2242	1.00047	1.00047	4.00999e-11	PAV_r1.0chr2	22972213	22974776	+	2564	GO:0016021;GO:0015012;GO:0006024	K02367	virNOG30902;virNOG10233	WMG	sp|Q9LY62|GT644_ARATH Glycosyltransferase family 64 protein C4 OS=Arabidopsis thaliana GN=EPC1 PE=2 SV=1	gi|596001462|ref|XP_007218170.1| hypothetical protein PRUPE_ppa007532mg [Prunus persica] gi|462414632|gb|EMJ19369.1| hypothetical protein PRUPE_ppa007532mg [Prunus persica]
Pav_sc0001405.1_g170.1.mk	Fenoterol	-0.946623	negtive	15.482	15.1839	17.3587	25.9064	25.1953	24.7572	27.5397	22.4073	25.7429	18.542	16.6438	16.2242	1.00047	1.00047	4.00999e-11	PAV_r1.0chr2	22972213	22974776	+	2564	GO:0016021;GO:0015012;GO:0006024	K02367	virNOG30902;virNOG10233	WMG	sp|Q9LY62|GT644_ARATH Glycosyltransferase family 64 protein C4 OS=Arabidopsis thaliana GN=EPC1 PE=2 SV=1	gi|596001462|ref|XP_007218170.1| hypothetical protein PRUPE_ppa007532mg [Prunus persica] gi|462414632|gb|EMJ19369.1| hypothetical protein PRUPE_ppa007532mg [Prunus persica]
Pav_sc0001405.1_g170.1.mk	D-Glucose 6-phosphate	-0.911692	negtive	15.482	15.1839	17.3587	25.9064	25.1953	24.7572	27.5397	22.4073	25.7429	18.542	16.6438	16.2242	1.00047	1.00047	4.00999e-11	PAV_r1.0chr2	22972213	22974776	+	2564	GO:0016021;GO:0015012;GO:0006024	K02367	virNOG30902;virNOG10233	WMG	sp|Q9LY62|GT644_ARATH Glycosyltransferase family 64 protein C4 OS=Arabidopsis thaliana GN=EPC1 PE=2 SV=1	gi|596001462|ref|XP_007218170.1| hypothetical protein PRUPE_ppa007532mg [Prunus persica] gi|462414632|gb|EMJ19369.1| hypothetical protein PRUPE_ppa007532mg [Prunus persica]
Pav_sc0000206.1_g520.1.mk	Citric acid	-0.921132	negtive	40.9018	44.1745	36.5817	68.4313	72.2392	72.2689	54.863	70.7411	67.3745	36.6495	42.3538	41.3785	1.14708	1.14708	4.4511e-11	PAV_r1.0chr6	2036391	2036790	+	400	GO:0016021;GO:0005739	-	virNOG26541;virNOG25713	SO	sp|P48505|UCR11_SOLTU Ubiquinol-cytochrome c reductase complex 6.7 kDa protein OS=Solanum tuberosum PE=1 SV=2	gi|719990701|ref|XP_010253042.1| PREDICTED: ubiquinol-cytochrome c reductase complex 6.7 kDa protein [Nelumbo nucifera]
Pav_sc0000206.1_g520.1.mk	4-Hydroxy-5-(phenyl)-valeric acid-O-sulphate	-0.904046	negtive	40.9018	44.1745	36.5817	68.4313	72.2392	72.2689	54.863	70.7411	67.3745	36.6495	42.3538	41.3785	1.14708	1.14708	4.4511e-11	PAV_r1.0chr6	2036391	2036790	+	400	GO:0016021;GO:0005739	-	virNOG26541;virNOG25713	SO	sp|P48505|UCR11_SOLTU Ubiquinol-cytochrome c reductase complex 6.7 kDa protein OS=Solanum tuberosum PE=1 SV=2	gi|719990701|ref|XP_010253042.1| PREDICTED: ubiquinol-cytochrome c reductase complex 6.7 kDa protein [Nelumbo nucifera]
Pav_sc0000206.1_g520.1.mk	Fenoterol	-0.920185	negtive	40.9018	44.1745	36.5817	68.4313	72.2392	72.2689	54.863	70.7411	67.3745	36.6495	42.3538	41.3785	1.14708	1.14708	4.4511e-11	PAV_r1.0chr6	2036391	2036790	+	400	GO:0016021;GO:0005739	-	virNOG26541;virNOG25713	SO	sp|P48505|UCR11_SOLTU Ubiquinol-cytochrome c reductase complex 6.7 kDa protein OS=Solanum tuberosum PE=1 SV=2	gi|719990701|ref|XP_010253042.1| PREDICTED: ubiquinol-cytochrome c reductase complex 6.7 kDa protein [Nelumbo nucifera]
Pav_sc0000206.1_g520.1.mk	D-Glucose 6-phosphate	-0.928109	negtive	40.9018	44.1745	36.5817	68.4313	72.2392	72.2689	54.863	70.7411	67.3745	36.6495	42.3538	41.3785	1.14708	1.14708	4.4511e-11	PAV_r1.0chr6	2036391	2036790	+	400	GO:0016021;GO:0005739	-	virNOG26541;virNOG25713	SO	sp|P48505|UCR11_SOLTU Ubiquinol-cytochrome c reductase complex 6.7 kDa protein OS=Solanum tuberosum PE=1 SV=2	gi|719990701|ref|XP_010253042.1| PREDICTED: ubiquinol-cytochrome c reductase complex 6.7 kDa protein [Nelumbo nucifera]
Pav_sc0000700.1_g1540.1.mk	Citric acid	-0.960947	negtive	51.915	48.3209	43.434	77.1114	75.0636	85.5807	74.8261	84.8354	81.4713	58.9557	54.944	53.883	1.0654	1.0654	1.04825e-10	PAV_r1.0chr6	23059094	23059545	-	452	GO:0016787;GO:0008270	-	virNOG01432;COG0590	FJ	sp|O34598|GUAD_BACSU Guanine deaminase OS=Bacillus subtilis (strain 168) GN=guaD PE=1 SV=1	gi|645222497|ref|XP_008218191.1| PREDICTED: guanine deaminase isoform X2 [Prunus mume]
Pav_sc0000700.1_g1540.1.mk	4-Hydroxy-5-(phenyl)-valeric acid-O-sulphate	-0.961569	negtive	51.915	48.3209	43.434	77.1114	75.0636	85.5807	74.8261	84.8354	81.4713	58.9557	54.944	53.883	1.0654	1.0654	1.04825e-10	PAV_r1.0chr6	23059094	23059545	-	452	GO:0016787;GO:0008270	-	virNOG01432;COG0590	FJ	sp|O34598|GUAD_BACSU Guanine deaminase OS=Bacillus subtilis (strain 168) GN=guaD PE=1 SV=1	gi|645222497|ref|XP_008218191.1| PREDICTED: guanine deaminase isoform X2 [Prunus mume]
Pav_sc0000700.1_g1540.1.mk	Fenoterol	-0.950489	negtive	51.915	48.3209	43.434	77.1114	75.0636	85.5807	74.8261	84.8354	81.4713	58.9557	54.944	53.883	1.0654	1.0654	1.04825e-10	PAV_r1.0chr6	23059094	23059545	-	452	GO:0016787;GO:0008270	-	virNOG01432;COG0590	FJ	sp|O34598|GUAD_BACSU Guanine deaminase OS=Bacillus subtilis (strain 168) GN=guaD PE=1 SV=1	gi|645222497|ref|XP_008218191.1| PREDICTED: guanine deaminase isoform X2 [Prunus mume]
Pav_sc0001663.1_g210.1.br	Citric acid	-0.900157	negtive	33.7982	39.159	34.5776	61.6727	62.9133	61.1209	76.4974	65.0419	85.6855	35.0447	39.365	32.9233	1.12821	1.12821	1.64346e-10	PAV_r1.0chr0	37522799	37523230	-	432	GO:0006979	K13993	KOG0710;virNOG20594	O	sp|P04793|HSP13_SOYBN 17.5 kDa class I heat shock protein OS=Glycine max GN=HSP17.5-M PE=3 SV=1	gi|595830624|ref|XP_007206111.1| hypothetical protein PRUPE_ppa013022mg [Prunus persica] gi|462401753|gb|EMJ07310.1| hypothetical protein PRUPE_ppa013022mg [Prunus persica]
Pav_sc0001663.1_g210.1.br	Fenoterol	-0.906298	negtive	33.7982	39.159	34.5776	61.6727	62.9133	61.1209	76.4974	65.0419	85.6855	35.0447	39.365	32.9233	1.12821	1.12821	1.64346e-10	PAV_r1.0chr0	37522799	37523230	-	432	GO:0006979	K13993	KOG0710;virNOG20594	O	sp|P04793|HSP13_SOYBN 17.5 kDa class I heat shock protein OS=Glycine max GN=HSP17.5-M PE=3 SV=1	gi|595830624|ref|XP_007206111.1| hypothetical protein PRUPE_ppa013022mg [Prunus persica] gi|462401753|gb|EMJ07310.1| hypothetical protein PRUPE_ppa013022mg [Prunus persica]
Pav_sc0002080.1_g220.1.mk	Psoralen	-0.917177	negtive	10.5531	10.2078	10.6337	16.8701	15.5121	17.4464	17.3242	17.627	17.1004	18.6316	16.1004	16.5317	1.00577	1.00577	1.91036e-10	PAV_r1.0chr1	28232163	28234960	+	2798	-	-	virNOG01511	S	sp|Q8K0P3|TLDC1_MOUSE TLD domain-containing protein 1 OS=Mus musculus GN=Tldc1 PE=2 SV=1	gi|596135425|ref|XP_007222309.1| hypothetical protein PRUPE_ppa003938mg [Prunus persica] gi|27450531|gb|AAO14626.1|AF467900_3 hypothetical protein [Prunus persica] gi|462419245|gb|EMJ23508.1| hypothetical protein PRUPE_ppa003938mg [Prunus persica]
Pav_sc0004026.1_g030.1.mk	Psoralen	-0.902648	negtive	73.1806	73.6267	58.9827	164.551	170.311	159.66	119.559	151.952	133.391	133.101	120.503	111.222	1.60568	1.60568	1.02451e-30	PAV_r1.0chr0	72133056	72135019	-	1964	-	-	virNOG23022	S	sp|Q6AVK1|COSA_ORYSJ Costars family protein OS=Oryza sativa subsp. japonica GN=Os03g0690000 PE=3 SV=1	gi|595798845|ref|XP_007201455.1| hypothetical protein PRUPE_ppa013924mg [Prunus persica] gi|462396855|gb|EMJ02654.1| hypothetical protein PRUPE_ppa013924mg [Prunus persica]
Pav_sc0000555.1_g110.1.mk	Citric acid	-0.951678	negtive	18.2349	21.5217	16.8044	45.9979	46.4157	52.5838	57.13	46.3885	47.8623	33.6291	34.5258	31.6486	1.6957	1.6957	1.68418e-30	PAV_r1.0chr1	17926838	17929257	-	2420	GO:0016597;GO:0008152	-	virNOG05849	S	sp|Q8LJW3|ACR4_ARATH ACT domain-containing protein ACR4 OS=Arabidopsis thaliana GN=ACR4 PE=2 SV=1	gi|645231041|ref|XP_008222209.1| PREDICTED: ACT domain-containing protein ACR4-like [Prunus mume]
Pav_sc0000555.1_g110.1.mk	4-Hydroxy-5-(phenyl)-valeric acid-O-sulphate	-0.964396	negtive	18.2349	21.5217	16.8044	45.9979	46.4157	52.5838	57.13	46.3885	47.8623	33.6291	34.5258	31.6486	1.6957	1.6957	1.68418e-30	PAV_r1.0chr1	17926838	17929257	-	2420	GO:0016597;GO:0008152	-	virNOG05849	S	sp|Q8LJW3|ACR4_ARATH ACT domain-containing protein ACR4 OS=Arabidopsis thaliana GN=ACR4 PE=2 SV=1	gi|645231041|ref|XP_008222209.1| PREDICTED: ACT domain-containing protein ACR4-like [Prunus mume]
Pav_sc0000555.1_g110.1.mk	Fenoterol	-0.948872	negtive	18.2349	21.5217	16.8044	45.9979	46.4157	52.5838	57.13	46.3885	47.8623	33.6291	34.5258	31.6486	1.6957	1.6957	1.68418e-30	PAV_r1.0chr1	17926838	17929257	-	2420	GO:0016597;GO:0008152	-	virNOG05849	S	sp|Q8LJW3|ACR4_ARATH ACT domain-containing protein ACR4 OS=Arabidopsis thaliana GN=ACR4 PE=2 SV=1	gi|645231041|ref|XP_008222209.1| PREDICTED: ACT domain-containing protein ACR4-like [Prunus mume]
Pav_sc0000555.1_g110.1.mk	L-(+)-Aspartic acid	-0.910572	negtive	18.2349	21.5217	16.8044	45.9979	46.4157	52.5838	57.13	46.3885	47.8623	33.6291	34.5258	31.6486	1.6957	1.6957	1.68418e-30	PAV_r1.0chr1	17926838	17929257	-	2420	GO:0016597;GO:0008152	-	virNOG05849	S	sp|Q8LJW3|ACR4_ARATH ACT domain-containing protein ACR4 OS=Arabidopsis thaliana GN=ACR4 PE=2 SV=1	gi|645231041|ref|XP_008222209.1| PREDICTED: ACT domain-containing protein ACR4-like [Prunus mume]
Pav_sc0000555.1_g110.1.mk	Psoralen	-0.917729	negtive	18.2349	21.5217	16.8044	45.9979	46.4157	52.5838	57.13	46.3885	47.8623	33.6291	34.5258	31.6486	1.6957	1.6957	1.68418e-30	PAV_r1.0chr1	17926838	17929257	-	2420	GO:0016597;GO:0008152	-	virNOG05849	S	sp|Q8LJW3|ACR4_ARATH ACT domain-containing protein ACR4 OS=Arabidopsis thaliana GN=ACR4 PE=2 SV=1	gi|645231041|ref|XP_008222209.1| PREDICTED: ACT domain-containing protein ACR4-like [Prunus mume]
Pav_sc0003032.1_g030.1.mk	Psoralen	-0.908821	negtive	35.1981	34.5858	30.7143	76.5889	78.0019	81.7679	56.7278	78.7087	66.8364	75.6985	70.5073	69.5171	1.57322	1.57322	5.48058e-30	PAV_r1.0chr0	59984610	59989522	+	4913	GO:0005753;GO:0009555;GO:0005730;GO:0005507;GO:0008270;GO:0009507;GO:0050897	-	virNOG03704	S	sp|Q9SJ12|ATP7_ARATH Probable ATP synthase 24 kDa subunit, mitochondrial OS=Arabidopsis thaliana GN=At2g21870 PE=1 SV=1	gi|645218784|ref|XP_008232417.1| PREDICTED: probable ATP synthase 24 kDa subunit, mitochondrial [Prunus mume]
Pav_sc0001009.1_g360.1.mk	L-(+)-Aspartic acid	-0.962038	negtive	121.654	131.932	131.105	311.319	291.117	296.489	354.636	346.395	318.768	306.055	241.325	237.366	1.56478	1.56478	6.76889e-29	PAV_r1.0chr8	12891392	12892289	-	898	-	-	-	-	-	-
Pav_sc0001009.1_g360.1.mk	Psoralen	-0.932661	negtive	121.654	131.932	131.105	311.319	291.117	296.489	354.636	346.395	318.768	306.055	241.325	237.366	1.56478	1.56478	6.76889e-29	PAV_r1.0chr8	12891392	12892289	-	898	-	-	-	-	-	-
Pav_sc0000291.1_g030.1.mk	Citric acid	-0.929657	negtive	12.4032	12.0673	13.6676	31.4373	30.1114	31.3129	25.252	30.5342	27.3867	22.3043	23.2359	21.1318	1.62407	1.62407	8.71883e-29	PAV_r1.0chr5	2310215	2314434	-	4220	GO:0016021	-	virNOG07039	S	sp|Q6P0S3|TM45B_DANRE Transmembrane protein 45B OS=Danio rerio GN=tmem45b PE=2 SV=1	gi|645265345|ref|XP_008238108.1| PREDICTED: transmembrane protein 45A [Prunus mume] gi|645265347|ref|XP_008238109.1| PREDICTED: transmembrane protein 45A [Prunus mume] gi|645265349|ref|XP_008238110.1| PREDICTED: transmembrane protein 45A [Prunus mume]
Pav_sc0000291.1_g030.1.mk	4-Hydroxy-5-(phenyl)-valeric acid-O-sulphate	-0.9452	negtive	12.4032	12.0673	13.6676	31.4373	30.1114	31.3129	25.252	30.5342	27.3867	22.3043	23.2359	21.1318	1.62407	1.62407	8.71883e-29	PAV_r1.0chr5	2310215	2314434	-	4220	GO:0016021	-	virNOG07039	S	sp|Q6P0S3|TM45B_DANRE Transmembrane protein 45B OS=Danio rerio GN=tmem45b PE=2 SV=1	gi|645265345|ref|XP_008238108.1| PREDICTED: transmembrane protein 45A [Prunus mume] gi|645265347|ref|XP_008238109.1| PREDICTED: transmembrane protein 45A [Prunus mume] gi|645265349|ref|XP_008238110.1| PREDICTED: transmembrane protein 45A [Prunus mume]
Pav_sc0000291.1_g030.1.mk	Fenoterol	-0.926075	negtive	12.4032	12.0673	13.6676	31.4373	30.1114	31.3129	25.252	30.5342	27.3867	22.3043	23.2359	21.1318	1.62407	1.62407	8.71883e-29	PAV_r1.0chr5	2310215	2314434	-	4220	GO:0016021	-	virNOG07039	S	sp|Q6P0S3|TM45B_DANRE Transmembrane protein 45B OS=Danio rerio GN=tmem45b PE=2 SV=1	gi|645265345|ref|XP_008238108.1| PREDICTED: transmembrane protein 45A [Prunus mume] gi|645265347|ref|XP_008238109.1| PREDICTED: transmembrane protein 45A [Prunus mume] gi|645265349|ref|XP_008238110.1| PREDICTED: transmembrane protein 45A [Prunus mume]
Pav_sc0000291.1_g030.1.mk	L-(+)-Aspartic acid	-0.916151	negtive	12.4032	12.0673	13.6676	31.4373	30.1114	31.3129	25.252	30.5342	27.3867	22.3043	23.2359	21.1318	1.62407	1.62407	8.71883e-29	PAV_r1.0chr5	2310215	2314434	-	4220	GO:0016021	-	virNOG07039	S	sp|Q6P0S3|TM45B_DANRE Transmembrane protein 45B OS=Danio rerio GN=tmem45b PE=2 SV=1	gi|645265345|ref|XP_008238108.1| PREDICTED: transmembrane protein 45A [Prunus mume] gi|645265347|ref|XP_008238109.1| PREDICTED: transmembrane protein 45A [Prunus mume] gi|645265349|ref|XP_008238110.1| PREDICTED: transmembrane protein 45A [Prunus mume]
Pav_sc0000291.1_g030.1.mk	Psoralen	-0.941789	negtive	12.4032	12.0673	13.6676	31.4373	30.1114	31.3129	25.252	30.5342	27.3867	22.3043	23.2359	21.1318	1.62407	1.62407	8.71883e-29	PAV_r1.0chr5	2310215	2314434	-	4220	GO:0016021	-	virNOG07039	S	sp|Q6P0S3|TM45B_DANRE Transmembrane protein 45B OS=Danio rerio GN=tmem45b PE=2 SV=1	gi|645265345|ref|XP_008238108.1| PREDICTED: transmembrane protein 45A [Prunus mume] gi|645265347|ref|XP_008238109.1| PREDICTED: transmembrane protein 45A [Prunus mume] gi|645265349|ref|XP_008238110.1| PREDICTED: transmembrane protein 45A [Prunus mume]
Pav_sc0000704.1_g840.1.mk	Psoralen	-0.939354	negtive	14.5082	12.6929	14.9603	34.9405	33.0758	33.9653	45.6261	33.4555	40.7485	31.0462	35.7259	33.0783	1.61518	1.61518	1.8711e-28	PAV_r1.0chr7	18287456	18291184	-	3729	GO:0006788;GO:0004392	K00510	virNOG04064	P	sp|O48782|HMOX1_ARATH Heme oxygenase 1, chloroplastic OS=Arabidopsis thaliana GN=HO1 PE=1 SV=2	gi|595806189|ref|XP_007202410.1| hypothetical protein PRUPE_ppa009633mg [Prunus persica] gi|462397941|gb|EMJ03609.1| hypothetical protein PRUPE_ppa009633mg [Prunus persica]
Pav_sc0002360.1_g460.1.mk	Psoralen	-0.910474	negtive	88.9649	89.1375	81.6849	219.239	210.673	205.85	173.697	277.216	213.518	201.279	179.881	179.444	1.63203	1.63203	2.95759e-28	PAV_r1.0chr3	17297497	17298014	+	518	-	-	-	-	-	-
Pav_sc0000976.1_g040.1.mk	Psoralen	-0.933903	negtive	17.8645	14.5813	19.3362	39.3532	41.4087	46.0112	39.3319	46.3462	45.7924	42.5256	48.2919	42.4426	1.63082	1.63082	4.99659e-28	PAV_r1.0chr2	7115166	7117533	+	2368	-	K18342	virNOG01126	OT	sp|Q8LBZ4|OTU_ARATH OTU domain-containing protein At3g57810 OS=Arabidopsis thaliana GN=At3g57810 PE=2 SV=1	gi|596049241|ref|XP_007220473.1| hypothetical protein PRUPE_ppa008484mg [Prunus persica] gi|462416935|gb|EMJ21672.1| hypothetical protein PRUPE_ppa008484mg [Prunus persica]
Pav_sc0000638.1_g730.1.mk	Psoralen	-0.909382	negtive	76.2509	75.3849	68.3964	160.295	157.332	171.628	121.676	176.893	143.049	156.055	156.384	152.864	1.49196	1.49196	1.44188e-27	PAV_r1.0chr6	373771	376791	+	3021	GO:0046907;GO:0005622	K15306	virNOG11998	U	sp|P92985|RBP1C_ARATH Ran-binding protein 1 homolog c OS=Arabidopsis thaliana GN=RANBP1C PE=2 SV=1	gi|645216461|ref|XP_008221254.1| PREDICTED: ran-binding protein 1 homolog c-like [Prunus mume]
Pav_sc0009307.1_g010.1.br	Psoralen	-0.941577	negtive	6.01682	6.23902	6.34948	15.261	19.9711	15.8001	17.0337	14.4745	17.1153	13.7007	14.5052	12.0653	1.79739	1.79739	1.34349e-15	PAV_r1.0chr0	115287296	115288140	-	845	-	-	-	-	-	-
Pav_sc0001272.1_g150.1.mk	L-(+)-Aspartic acid	-0.9109	negtive	7.76993	8.63688	8.7289	14.71	14.9644	15.768	18.4815	14.3214	15.8435	13.7306	13.5615	12.1635	1.19333	1.19333	5.89915e-14	PAV_r1.0chr1	5620728	5623940	-	3213	GO:0009535	-	virNOG23618	S	-	gi|645233864|ref|XP_008223546.1| PREDICTED: uncharacterized protein LOC103323335 [Prunus mume]
Pav_sc0001272.1_g150.1.mk	Psoralen	-0.922429	negtive	7.76993	8.63688	8.7289	14.71	14.9644	15.768	18.4815	14.3214	15.8435	13.7306	13.5615	12.1635	1.19333	1.19333	5.89915e-14	PAV_r1.0chr1	5620728	5623940	-	3213	GO:0009535	-	virNOG23618	S	-	gi|645233864|ref|XP_008223546.1| PREDICTED: uncharacterized protein LOC103323335 [Prunus mume]
Pav_sc0004204.1_g010.1.mk	Psoralen	-0.914801	negtive	9.69078	9.55168	8.85192	14.2886	14.5709	15.8587	14.1293	16.3639	15.2468	16.2041	15.1663	15.209	1.00942	1.00942	8.63421e-13	PAV_r1.0chr4	23952491	23962243	+	9753	GO:0000145;GO:0006887	K07195	virNOG11633	U	sp|Q9LZD3|E70A1_ARATH Exocyst complex component EXO70A1 OS=Arabidopsis thaliana GN=EXO70A1 PE=1 SV=1	gi|645251731|ref|XP_008231810.1| PREDICTED: exocyst complex component EXO70A1 [Prunus mume]
Pav_sc0000348.1_g280.1.mk	Citric acid	-0.922849	negtive	9.65502	9.98593	9.51699	15.5554	16.4796	17.2812	14.6839	14.382	13.14	11.1253	12.1908	11.7464	1.09714	1.09714	3.10022e-12	PAV_r1.0chr7	12476025	12479035	+	3011	-	-	virNOG15165	S	sp|F4K265|AT101_ARATH Autophagy-related protein 101 OS=Arabidopsis thaliana GN=ATG101 PE=1 SV=1	gi|645272778|ref|XP_008241561.1| PREDICTED: autophagy-related protein 101 [Prunus mume]
Pav_sc0000348.1_g280.1.mk	4-Hydroxy-5-(phenyl)-valeric acid-O-sulphate	-0.924181	negtive	9.65502	9.98593	9.51699	15.5554	16.4796	17.2812	14.6839	14.382	13.14	11.1253	12.1908	11.7464	1.09714	1.09714	3.10022e-12	PAV_r1.0chr7	12476025	12479035	+	3011	-	-	virNOG15165	S	sp|F4K265|AT101_ARATH Autophagy-related protein 101 OS=Arabidopsis thaliana GN=ATG101 PE=1 SV=1	gi|645272778|ref|XP_008241561.1| PREDICTED: autophagy-related protein 101 [Prunus mume]
Pav_sc0000348.1_g280.1.mk	Fenoterol	-0.920108	negtive	9.65502	9.98593	9.51699	15.5554	16.4796	17.2812	14.6839	14.382	13.14	11.1253	12.1908	11.7464	1.09714	1.09714	3.10022e-12	PAV_r1.0chr7	12476025	12479035	+	3011	-	-	virNOG15165	S	sp|F4K265|AT101_ARATH Autophagy-related protein 101 OS=Arabidopsis thaliana GN=ATG101 PE=1 SV=1	gi|645272778|ref|XP_008241561.1| PREDICTED: autophagy-related protein 101 [Prunus mume]
Pav_sc0000976.1_g230.1.mk	4-Hydroxy-5-(phenyl)-valeric acid-O-sulphate	-0.902272	negtive	8.48633	8.06419	8.14896	13.543	13.4704	12.7544	14.6164	11.8582	16.2366	10.8875	11.6435	10.0893	1.02844	1.02844	2.97894e-10	PAV_r1.0chr2	7214211	7217098	-	2888	GO:0006221;GO:0046939;GO:0033862;GO:0005737	-	virNOG05805	R	sp|Q3AV98|PYRH_SYNS9 Uridylate kinase OS=Synechococcus sp. (strain CC9902) GN=pyrH PE=3 SV=1	gi|596041665|ref|XP_007220098.1| hypothetical protein PRUPE_ppa022998mg, partial [Prunus persica] gi|462416560|gb|EMJ21297.1| hypothetical protein PRUPE_ppa022998mg, partial [Prunus persica]
Pav_sc0000212.1_g1140.1.mk	Citric acid	-0.90906	negtive	9.58659	10.7318	9.37037	15.1992	15.6393	17.6231	17.2776	17.7311	14.72	12.4457	9.17681	9.92837	1.04468	1.04468	6.3357e-10	PAV_r1.0chr7	16846509	16848473	-	1965	GO:0003993;GO:0016311	-	virNOG15121	R	sp|P27061|PPA1_SOLLC Acid phosphatase 1 OS=Solanum lycopersicum GN=APS1 PE=2 SV=1	gi|595806603|ref|XP_007202474.1| hypothetical protein PRUPE_ppa010268mg [Prunus persica] gi|462398005|gb|EMJ03673.1| hypothetical protein PRUPE_ppa010268mg [Prunus persica]
Pav_sc0000212.1_g1140.1.mk	4-Hydroxy-5-(phenyl)-valeric acid-O-sulphate	-0.9053	negtive	9.58659	10.7318	9.37037	15.1992	15.6393	17.6231	17.2776	17.7311	14.72	12.4457	9.17681	9.92837	1.04468	1.04468	6.3357e-10	PAV_r1.0chr7	16846509	16848473	-	1965	GO:0003993;GO:0016311	-	virNOG15121	R	sp|P27061|PPA1_SOLLC Acid phosphatase 1 OS=Solanum lycopersicum GN=APS1 PE=2 SV=1	gi|595806603|ref|XP_007202474.1| hypothetical protein PRUPE_ppa010268mg [Prunus persica] gi|462398005|gb|EMJ03673.1| hypothetical protein PRUPE_ppa010268mg [Prunus persica]
Pav_sc0000212.1_g1140.1.mk	Fenoterol	-0.913644	negtive	9.58659	10.7318	9.37037	15.1992	15.6393	17.6231	17.2776	17.7311	14.72	12.4457	9.17681	9.92837	1.04468	1.04468	6.3357e-10	PAV_r1.0chr7	16846509	16848473	-	1965	GO:0003993;GO:0016311	-	virNOG15121	R	sp|P27061|PPA1_SOLLC Acid phosphatase 1 OS=Solanum lycopersicum GN=APS1 PE=2 SV=1	gi|595806603|ref|XP_007202474.1| hypothetical protein PRUPE_ppa010268mg [Prunus persica] gi|462398005|gb|EMJ03673.1| hypothetical protein PRUPE_ppa010268mg [Prunus persica]
Pav_sc0000600.1_g080.1.mk	Psoralen	-0.920973	negtive	11.4532	12.6496	14.2577	24.0482	21.5735	24.3341	27.519	22.4648	26.999	23.3656	25.0388	25.6123	1.20594	1.20594	6.14917e-10	PAV_r1.0chr4	6242113	6242886	-	774	-	-	virNOG10067	S	sp|Q9LVJ0|UVB31_ARATH UV-B-induced protein At3g17800, chloroplastic OS=Arabidopsis thaliana GN=At3g17800 PE=2 SV=1	gi|645265478|ref|XP_008238169.1| PREDICTED: UV-B-induced protein At3g17800, chloroplastic [Prunus mume]
Pav_sc0000563.1_g180.1.mk	2-Amino-4-[(4-aminobenzoyl)amino]benzoic acid	-0.955918	negtive	27.7847	30.3534	31.9833	10.5839	10.1879	14.9586	12.9006	19.1583	16.4841	30.9286	32.1692	33.2983	-1.00044	1.00044	1.35879e-09	PAV_r1.0chr6	4569482	4571027	-	1546	GO:0005634;GO:0003677;GO:0006355	-	virNOG03005	K	sp|Q9SNB4|PCL1_ARATH Transcription factor LUX OS=Arabidopsis thaliana GN=LUX PE=1 SV=1	gi|595826482|ref|XP_007205582.1| hypothetical protein PRUPE_ppa008837mg [Prunus persica] gi|462401224|gb|EMJ06781.1| hypothetical protein PRUPE_ppa008837mg [Prunus persica]
Pav_sc0001794.1_g560.1.mk	Psoralen	-0.963576	negtive	24.5326	22.7219	35.3489	120.47	117.343	117.464	116.511	123.288	114.851	116.064	124.28	117.051	2.44569	2.44569	3.15041e-55	PAV_r1.0chr6	18256903	18257723	+	821	GO:0004674;GO:0005524;GO:0016021;GO:0006468;GO:0048544	-	virNOG03326	T	sp|P17801|KPRO_MAIZE Putative receptor protein kinase ZmPK1 OS=Zea mays GN=PK1 PE=2 SV=2	gi|645220442|ref|XP_008240299.1| PREDICTED: putative receptor protein kinase ZmPK1 [Prunus mume]
Pav_sc0003470.1_g040.1.mk	Citric acid	-0.908002	negtive	11.7653	11.6589	10.8531	40.9641	44.3725	50.774	27.4248	34.099	34.2612	18.7604	16.802	15.1979	2.32702	2.32702	3.64422e-52	PAV_r1.0chr0	65487506	65489915	+	2410	-	-	virNOG04577	S	-	gi|976914437|gb|KVI00642.1| Non-heme dioxygenase N-terminal domain-containing protein [Cynara cardunculus var. scolymus]
Pav_sc0003470.1_g040.1.mk	4-Hydroxy-5-(phenyl)-valeric acid-O-sulphate	-0.90266	negtive	11.7653	11.6589	10.8531	40.9641	44.3725	50.774	27.4248	34.099	34.2612	18.7604	16.802	15.1979	2.32702	2.32702	3.64422e-52	PAV_r1.0chr0	65487506	65489915	+	2410	-	-	virNOG04577	S	-	gi|976914437|gb|KVI00642.1| Non-heme dioxygenase N-terminal domain-containing protein [Cynara cardunculus var. scolymus]
Pav_sc0003470.1_g040.1.mk	Fenoterol	-0.907976	negtive	11.7653	11.6589	10.8531	40.9641	44.3725	50.774	27.4248	34.099	34.2612	18.7604	16.802	15.1979	2.32702	2.32702	3.64422e-52	PAV_r1.0chr0	65487506	65489915	+	2410	-	-	virNOG04577	S	-	gi|976914437|gb|KVI00642.1| Non-heme dioxygenase N-terminal domain-containing protein [Cynara cardunculus var. scolymus]
Pav_sc0000174.1_g1260.1.mk	Citric acid	-0.97404	negtive	62.0783	68.0175	82.6942	229.628	265.921	271.297	246.414	207.458	238.524	117.21	112.539	102.098	2.18824	2.18824	1.60972e-49	PAV_r1.0chr2	9059164	9059772	-	609	-	-	virNOG24949	S	-	gi|596181369|ref|XP_007223284.1| hypothetical protein PRUPE_ppa009469mg [Prunus persica] gi|462420220|gb|EMJ24483.1| hypothetical protein PRUPE_ppa009469mg [Prunus persica]
Pav_sc0000174.1_g1260.1.mk	4-Hydroxy-5-(phenyl)-valeric acid-O-sulphate	-0.967275	negtive	62.0783	68.0175	82.6942	229.628	265.921	271.297	246.414	207.458	238.524	117.21	112.539	102.098	2.18824	2.18824	1.60972e-49	PAV_r1.0chr2	9059164	9059772	-	609	-	-	virNOG24949	S	-	gi|596181369|ref|XP_007223284.1| hypothetical protein PRUPE_ppa009469mg [Prunus persica] gi|462420220|gb|EMJ24483.1| hypothetical protein PRUPE_ppa009469mg [Prunus persica]
Pav_sc0000174.1_g1260.1.mk	Fenoterol	-0.976841	negtive	62.0783	68.0175	82.6942	229.628	265.921	271.297	246.414	207.458	238.524	117.21	112.539	102.098	2.18824	2.18824	1.60972e-49	PAV_r1.0chr2	9059164	9059772	-	609	-	-	virNOG24949	S	-	gi|596181369|ref|XP_007223284.1| hypothetical protein PRUPE_ppa009469mg [Prunus persica] gi|462420220|gb|EMJ24483.1| hypothetical protein PRUPE_ppa009469mg [Prunus persica]
Pav_sc0000174.1_g1260.1.mk	D-Glucose 6-phosphate	-0.906667	negtive	62.0783	68.0175	82.6942	229.628	265.921	271.297	246.414	207.458	238.524	117.21	112.539	102.098	2.18824	2.18824	1.60972e-49	PAV_r1.0chr2	9059164	9059772	-	609	-	-	virNOG24949	S	-	gi|596181369|ref|XP_007223284.1| hypothetical protein PRUPE_ppa009469mg [Prunus persica] gi|462420220|gb|EMJ24483.1| hypothetical protein PRUPE_ppa009469mg [Prunus persica]
Pav_sc0000890.1_g1120.1.mk	Psoralen	-0.912992	negtive	68.585	74.2991	97.3602	261.906	318.868	304.688	260.537	186.643	251.223	237.3	270.648	258.741	2.22139	2.22139	6.01889e-48	PAV_r1.0chr1	29320066	29321789	-	1724	GO:0016705;GO:0020037;GO:0005506;GO:0016021;GO:0004497;GO:0055114	-	virNOG31631	Q	sp|O49858|C82A3_SOYBN Cytochrome P450 82A3 OS=Glycine max GN=CYP82A3 PE=2 SV=1	gi|596291439|ref|XP_007226343.1| hypothetical protein PRUPE_ppa022174mg [Prunus persica] gi|462423279|gb|EMJ27542.1| hypothetical protein PRUPE_ppa022174mg [Prunus persica]
Pav_sc0000675.1_g910.1.mk	Psoralen	-0.935345	negtive	29.6037	29.4979	22.304	83.999	87.5505	87.2057	81.6872	100.379	87.3819	97.1927	91.0769	82.8479	2.00824	2.00824	6.72948e-48	PAV_r1.0chr2	14620699	14631553	+	10855	-	-	virNOG19356;virNOG19211	R	sp|Q0JBH9|ERG3_ORYSJ Elicitor-responsive protein 3 OS=Oryza sativa subsp. japonica GN=ERG3 PE=1 SV=1	gi|596005511|ref|XP_007218374.1| hypothetical protein PRUPE_ppa011300mg [Prunus persica] gi|462414836|gb|EMJ19573.1| hypothetical protein PRUPE_ppa011300mg [Prunus persica]
Pav_sc0000910.1_g050.1.mk	Psoralen	-0.926694	negtive	59.2535	61.9458	87.4368	228.568	230.791	213.524	171.152	175.106	171.576	157.824	162.073	159.626	2.03086	2.03086	2.4754e-47	PAV_r1.0chr4	896002	897936	+	1935	GO:0006355;GO:0043565;GO:0003700	-	virNOG07061	K	sp|Q9C519|WRKY6_ARATH WRKY transcription factor 6 OS=Arabidopsis thaliana GN=WRKY6 PE=1 SV=1	gi|645236468|ref|XP_008224752.1| PREDICTED: probable WRKY transcription factor 31 [Prunus mume]
Pav_sc0001124.1_g240.1.mk	4-Hydroxy-5-(phenyl)-valeric acid-O-sulphate	-0.9025	negtive	13.766	10.2686	9.44187	54.6558	48.6194	45.7468	41.4981	64.342	48.1866	43.1888	29.6959	31.9977	2.4974	2.4974	1.78276e-44	PAV_r1.0chr3	257069	262518	+	5450	GO:0006536;GO:0004351;GO:0030170	K01580	virNOG02184	E	sp|Q07346|DCE_PETHY Glutamate decarboxylase OS=Petunia hybrida GN=GAD PE=1 SV=1	gi|976917429|gb|KVI02891.1| Glutamate decarboxylase [Cynara cardunculus var. scolymus]
Pav_sc0001124.1_g240.1.mk	L-(+)-Aspartic acid	-0.932364	negtive	13.766	10.2686	9.44187	54.6558	48.6194	45.7468	41.4981	64.342	48.1866	43.1888	29.6959	31.9977	2.4974	2.4974	1.78276e-44	PAV_r1.0chr3	257069	262518	+	5450	GO:0006536;GO:0004351;GO:0030170	K01580	virNOG02184	E	sp|Q07346|DCE_PETHY Glutamate decarboxylase OS=Petunia hybrida GN=GAD PE=1 SV=1	gi|976917429|gb|KVI02891.1| Glutamate decarboxylase [Cynara cardunculus var. scolymus]
Pav_sc0001124.1_g240.1.mk	Psoralen	-0.903381	negtive	13.766	10.2686	9.44187	54.6558	48.6194	45.7468	41.4981	64.342	48.1866	43.1888	29.6959	31.9977	2.4974	2.4974	1.78276e-44	PAV_r1.0chr3	257069	262518	+	5450	GO:0006536;GO:0004351;GO:0030170	K01580	virNOG02184	E	sp|Q07346|DCE_PETHY Glutamate decarboxylase OS=Petunia hybrida GN=GAD PE=1 SV=1	gi|976917429|gb|KVI02891.1| Glutamate decarboxylase [Cynara cardunculus var. scolymus]
Pav_sc0000556.1_g110.1.mk	Psoralen	-0.918372	negtive	11.4345	10.9498	12.0066	35.051	36.9827	36.8027	34.9908	26.0925	26.7412	29.7717	34.4362	27.2184	2.00221	2.00221	2.91201e-44	PAV_r1.0chr6	3383097	3389281	+	6185	GO:0046556;GO:0046373	K09955	virNOG07830	R	-	gi|645216078|ref|XP_008219364.1| PREDICTED: uncharacterized protein LOC103319586 [Prunus mume]
Pav_sc0000029.1_g090.1.mk	Psoralen	-0.941044	negtive	316.507	320.427	241.148	829.844	797.791	918.279	854.036	870.043	819.143	886.216	922.039	903.025	1.87398	1.87398	1.41264e-42	PAV_r1.0chr4	14118138	14119544	+	1407	GO:0005634;GO:0003677;GO:0006355	-	virNOG09217	K	sp|Q9LD44|NAC56_ARATH NAC transcription factor 56 OS=Arabidopsis thaliana GN=NAC056 PE=2 SV=1	gi|595862857|ref|XP_007211475.1| hypothetical protein PRUPE_ppa007577mg [Prunus persica] gi|462407340|gb|EMJ12674.1| hypothetical protein PRUPE_ppa007577mg [Prunus persica] gi|940815334|gb|ALK27820.1| NAC transcription factor NAC1 [Prunus persica]
Pav_sc0000907.1_g220.1.mk	Psoralen	-0.929176	negtive	34.7997	35.3863	39.3621	98.0097	114.846	119.534	159.677	125.052	144.984	105.328	113.536	105.638	1.9398	1.9398	3.39474e-42	PAV_r1.0chr6	21498367	21500550	-	2184	GO:0046983	-	virNOG23085	K	sp|O80482|BH149_ARATH Transcription factor bHLH149 OS=Arabidopsis thaliana GN=BHLH149 PE=1 SV=1	gi|645221730|ref|XP_008246092.1| PREDICTED: transcription factor bHLH149 [Prunus mume]
Pav_sc0000254.1_g1300.1.mk	Citric acid	-0.920864	negtive	19.0985	11.6991	19.0465	227.976	327.94	316.485	305.934	154.886	212.245	75.1173	81	82.0093	4.46947	4.46947	1.39675e-40	PAV_r1.0chr2	15835393	15837764	+	2372	GO:0005576;GO:0005975;GO:0071555;GO:0004650	-	virNOG05862	R	sp|A7PZL3|PGLR_VITVI Probable polygalacturonase OS=Vitis vinifera GN=GSVIVT00026920001 PE=1 SV=1	gi|1012365965|gb|KYP77147.1| putative polygalacturonase [Cajanus cajan]
Pav_sc0000254.1_g1300.1.mk	4-Hydroxy-5-(phenyl)-valeric acid-O-sulphate	-0.917007	negtive	19.0985	11.6991	19.0465	227.976	327.94	316.485	305.934	154.886	212.245	75.1173	81	82.0093	4.46947	4.46947	1.39675e-40	PAV_r1.0chr2	15835393	15837764	+	2372	GO:0005576;GO:0005975;GO:0071555;GO:0004650	-	virNOG05862	R	sp|A7PZL3|PGLR_VITVI Probable polygalacturonase OS=Vitis vinifera GN=GSVIVT00026920001 PE=1 SV=1	gi|1012365965|gb|KYP77147.1| putative polygalacturonase [Cajanus cajan]
Pav_sc0000254.1_g1300.1.mk	Fenoterol	-0.917054	negtive	19.0985	11.6991	19.0465	227.976	327.94	316.485	305.934	154.886	212.245	75.1173	81	82.0093	4.46947	4.46947	1.39675e-40	PAV_r1.0chr2	15835393	15837764	+	2372	GO:0005576;GO:0005975;GO:0071555;GO:0004650	-	virNOG05862	R	sp|A7PZL3|PGLR_VITVI Probable polygalacturonase OS=Vitis vinifera GN=GSVIVT00026920001 PE=1 SV=1	gi|1012365965|gb|KYP77147.1| putative polygalacturonase [Cajanus cajan]
Pav_sc0001215.1_g350.1.mk	4-Hydroxy-5-(phenyl)-valeric acid-O-sulphate	-0.902415	negtive	236.644	219.122	246.841	589.892	658.197	721.706	576.82	403.942	581.205	344.434	424.127	383.548	1.82561	1.82561	1.4032e-40	PAV_r1.0chr3	13415415	13416916	-	1502	GO:0009072;GO:0046872;GO:0003868;GO:0055114	K00457	virNOG06375	E	sp|P93836|HPPD_ARATH 4-hydroxyphenylpyruvate dioxygenase OS=Arabidopsis thaliana GN=HPD PE=1 SV=2	gi|595932739|ref|XP_007215393.1| hypothetical protein PRUPE_ppa005851mg [Prunus persica] gi|462411543|gb|EMJ16592.1| hypothetical protein PRUPE_ppa005851mg [Prunus persica]
Pav_sc0001479.1_g190.1.mk	4-Hydroxy-5-(phenyl)-valeric acid-O-sulphate	-0.900779	negtive	11.922	8.8174	10.0067	32.0868	31.287	30.427	34.5464	41.9286	36.0565	27.7677	27.8406	25.9267	1.95118	1.95118	2.6332e-40	PAV_r1.0chr7	17612267	17616793	-	4527	GO:0009699;GO:0050269;GO:0055114	K12355	virNOG03113	C	sp|Q56YU0|AL2C4_ARATH Aldehyde dehydrogenase family 2 member C4 OS=Arabidopsis thaliana GN=ALDH2C4 PE=1 SV=2	gi|595803023|ref|XP_007201949.1| hypothetical protein PRUPE_ppa004555mg [Prunus persica] gi|462397480|gb|EMJ03148.1| hypothetical protein PRUPE_ppa004555mg [Prunus persica]
Pav_sc0001479.1_g190.1.mk	Psoralen	-0.952145	negtive	11.922	8.8174	10.0067	32.0868	31.287	30.427	34.5464	41.9286	36.0565	27.7677	27.8406	25.9267	1.95118	1.95118	2.6332e-40	PAV_r1.0chr7	17612267	17616793	-	4527	GO:0009699;GO:0050269;GO:0055114	K12355	virNOG03113	C	sp|Q56YU0|AL2C4_ARATH Aldehyde dehydrogenase family 2 member C4 OS=Arabidopsis thaliana GN=ALDH2C4 PE=1 SV=2	gi|595803023|ref|XP_007201949.1| hypothetical protein PRUPE_ppa004555mg [Prunus persica] gi|462397480|gb|EMJ03148.1| hypothetical protein PRUPE_ppa004555mg [Prunus persica]
Pav_sc0000370.1_g080.1.mk	L-(+)-Aspartic acid	-0.920065	negtive	15.9627	16.3571	18.0573	52.9849	46.4377	47.5431	47.6532	59.0376	50.02	43.2302	41.6847	41.0404	1.88563	1.88563	9.31171e-40	PAV_r1.0chr5	6655837	6660536	-	4700	GO:0043531;GO:0007165;GO:0006952	-	virNOG10093;NOG96741	TR	sp|Q40392|TMVRN_NICGU TMV resistance protein N OS=Nicotiana glutinosa GN=N PE=1 SV=1	gi|1027110996|ref|XP_016651388.1| PREDICTED: TMV resistance protein N-like isoform X1 [Prunus mume]
Pav_sc0000370.1_g080.1.mk	Psoralen	-0.966339	negtive	15.9627	16.3571	18.0573	52.9849	46.4377	47.5431	47.6532	59.0376	50.02	43.2302	41.6847	41.0404	1.88563	1.88563	9.31171e-40	PAV_r1.0chr5	6655837	6660536	-	4700	GO:0043531;GO:0007165;GO:0006952	-	virNOG10093;NOG96741	TR	sp|Q40392|TMVRN_NICGU TMV resistance protein N OS=Nicotiana glutinosa GN=N PE=1 SV=1	gi|1027110996|ref|XP_016651388.1| PREDICTED: TMV resistance protein N-like isoform X1 [Prunus mume]
Pav_sc0006882.1_g010.1.mk	Citric acid	-0.941342	negtive	14.8223	21.1101	25.0003	67.7161	65.6475	67.6591	66.7846	53.7358	70.2859	48.1716	35.1629	33.8517	2.06126	2.06126	1.01059e-38	PAV_r1.0chr0	97071867	97072961	-	1095	-	K08592	virNOG35638	R	sp|Q8GYL3|ULP1A_ARATH Ubiquitin-like-specific protease 1A OS=Arabidopsis thaliana GN=ULP1A PE=2 SV=2	gi|985433111|ref|XP_015382414.1| PREDICTED: ubiquitin-like-specific protease 1A [Citrus sinensis]
Pav_sc0006882.1_g010.1.mk	4-Hydroxy-5-(phenyl)-valeric acid-O-sulphate	-0.950312	negtive	14.8223	21.1101	25.0003	67.7161	65.6475	67.6591	66.7846	53.7358	70.2859	48.1716	35.1629	33.8517	2.06126	2.06126	1.01059e-38	PAV_r1.0chr0	97071867	97072961	-	1095	-	K08592	virNOG35638	R	sp|Q8GYL3|ULP1A_ARATH Ubiquitin-like-specific protease 1A OS=Arabidopsis thaliana GN=ULP1A PE=2 SV=2	gi|985433111|ref|XP_015382414.1| PREDICTED: ubiquitin-like-specific protease 1A [Citrus sinensis]
Pav_sc0006882.1_g010.1.mk	Fenoterol	-0.949438	negtive	14.8223	21.1101	25.0003	67.7161	65.6475	67.6591	66.7846	53.7358	70.2859	48.1716	35.1629	33.8517	2.06126	2.06126	1.01059e-38	PAV_r1.0chr0	97071867	97072961	-	1095	-	K08592	virNOG35638	R	sp|Q8GYL3|ULP1A_ARATH Ubiquitin-like-specific protease 1A OS=Arabidopsis thaliana GN=ULP1A PE=2 SV=2	gi|985433111|ref|XP_015382414.1| PREDICTED: ubiquitin-like-specific protease 1A [Citrus sinensis]
Pav_sc0006882.1_g010.1.mk	L-(+)-Aspartic acid	-0.953187	negtive	14.8223	21.1101	25.0003	67.7161	65.6475	67.6591	66.7846	53.7358	70.2859	48.1716	35.1629	33.8517	2.06126	2.06126	1.01059e-38	PAV_r1.0chr0	97071867	97072961	-	1095	-	K08592	virNOG35638	R	sp|Q8GYL3|ULP1A_ARATH Ubiquitin-like-specific protease 1A OS=Arabidopsis thaliana GN=ULP1A PE=2 SV=2	gi|985433111|ref|XP_015382414.1| PREDICTED: ubiquitin-like-specific protease 1A [Citrus sinensis]
Pav_sc0001309.1_g190.1.mk	Psoralen	-0.957706	negtive	56.4713	57.0088	54.1817	154.278	158.146	144.693	135.569	149.825	142.152	151.856	145.918	140.608	1.78836	1.78836	1.71417e-38	PAV_r1.0chr5	13431478	13436049	-	4572	-	-	virNOG23569;virNOG17532	S	-	gi|645268785|ref|XP_008239694.1| PREDICTED: probable ATP-dependent RNA helicase DDX46 [Prunus mume] gi|645268788|ref|XP_008239695.1| PREDICTED: probable ATP-dependent RNA helicase DDX46 [Prunus mume]
Pav_sc0000023.1_g180.1.mk	Citric acid	-0.943026	negtive	36.6551	41.4335	32.659	106.397	103.256	105.123	95.6113	86.8356	97.2514	68.6699	75.6617	70.8111	1.84671	1.84671	4.22458e-38	PAV_r1.0chr3	18653493	18655553	+	2061	GO:0007165	-	virNOG16072;virNOG18886	S	sp|Q94F39|AFP3_ARATH Ninja-family protein AFP3 OS=Arabidopsis thaliana GN=AFP3 PE=1 SV=1	gi|595937114|ref|XP_007215559.1| hypothetical protein PRUPE_ppa007375mg [Prunus persica] gi|462411709|gb|EMJ16758.1| hypothetical protein PRUPE_ppa007375mg [Prunus persica]
Pav_sc0000023.1_g180.1.mk	4-Hydroxy-5-(phenyl)-valeric acid-O-sulphate	-0.961243	negtive	36.6551	41.4335	32.659	106.397	103.256	105.123	95.6113	86.8356	97.2514	68.6699	75.6617	70.8111	1.84671	1.84671	4.22458e-38	PAV_r1.0chr3	18653493	18655553	+	2061	GO:0007165	-	virNOG16072;virNOG18886	S	sp|Q94F39|AFP3_ARATH Ninja-family protein AFP3 OS=Arabidopsis thaliana GN=AFP3 PE=1 SV=1	gi|595937114|ref|XP_007215559.1| hypothetical protein PRUPE_ppa007375mg [Prunus persica] gi|462411709|gb|EMJ16758.1| hypothetical protein PRUPE_ppa007375mg [Prunus persica]
Pav_sc0000023.1_g180.1.mk	Fenoterol	-0.936949	negtive	36.6551	41.4335	32.659	106.397	103.256	105.123	95.6113	86.8356	97.2514	68.6699	75.6617	70.8111	1.84671	1.84671	4.22458e-38	PAV_r1.0chr3	18653493	18655553	+	2061	GO:0007165	-	virNOG16072;virNOG18886	S	sp|Q94F39|AFP3_ARATH Ninja-family protein AFP3 OS=Arabidopsis thaliana GN=AFP3 PE=1 SV=1	gi|595937114|ref|XP_007215559.1| hypothetical protein PRUPE_ppa007375mg [Prunus persica] gi|462411709|gb|EMJ16758.1| hypothetical protein PRUPE_ppa007375mg [Prunus persica]
Pav_sc0000023.1_g180.1.mk	L-(+)-Aspartic acid	-0.908236	negtive	36.6551	41.4335	32.659	106.397	103.256	105.123	95.6113	86.8356	97.2514	68.6699	75.6617	70.8111	1.84671	1.84671	4.22458e-38	PAV_r1.0chr3	18653493	18655553	+	2061	GO:0007165	-	virNOG16072;virNOG18886	S	sp|Q94F39|AFP3_ARATH Ninja-family protein AFP3 OS=Arabidopsis thaliana GN=AFP3 PE=1 SV=1	gi|595937114|ref|XP_007215559.1| hypothetical protein PRUPE_ppa007375mg [Prunus persica] gi|462411709|gb|EMJ16758.1| hypothetical protein PRUPE_ppa007375mg [Prunus persica]
Pav_sc0000023.1_g180.1.mk	Psoralen	-0.954206	negtive	36.6551	41.4335	32.659	106.397	103.256	105.123	95.6113	86.8356	97.2514	68.6699	75.6617	70.8111	1.84671	1.84671	4.22458e-38	PAV_r1.0chr3	18653493	18655553	+	2061	GO:0007165	-	virNOG16072;virNOG18886	S	sp|Q94F39|AFP3_ARATH Ninja-family protein AFP3 OS=Arabidopsis thaliana GN=AFP3 PE=1 SV=1	gi|595937114|ref|XP_007215559.1| hypothetical protein PRUPE_ppa007375mg [Prunus persica] gi|462411709|gb|EMJ16758.1| hypothetical protein PRUPE_ppa007375mg [Prunus persica]
Pav_sc0001181.1_g1240.1.mk	Psoralen	-0.943772	negtive	14.2032	15.7737	13.3618	26.5088	26.9936	33.3788	27.1838	31.356	28.2716	25.9289	24.4236	28.8476	1.33976	1.33976	1.57306e-18	PAV_r1.0chr1	25460374	25462764	-	2391	GO:0004081;GO:0008893;GO:0015967	-	virNOG15619	L	sp|Q9C6Z2|NUD25_ARATH Nudix hydrolase 25 OS=Arabidopsis thaliana GN=NUDT25 PE=1 SV=1	gi|645276612|ref|XP_008243368.1| PREDICTED: nudix hydrolase 25 [Prunus mume]
Pav_sc0000108.1_g610.1.mk	L-(+)-Aspartic acid	-0.942146	negtive	11.9167	11.7082	11.8311	21.6267	23.7005	21.8158	21.837	20.7098	20.1482	20.9844	18.1686	19.2073	1.2621	1.2621	2.59068e-18	PAV_r1.0chr5	3644576	3649919	-	5344	-	-	virNOG17599	R	sp|Q99LX5|MMTA2_MOUSE Multiple myeloma tumor-associated protein 2 homolog OS=Mus musculus GN=Mmtag2 PE=2 SV=1	gi|645265540|ref|XP_008238200.1| PREDICTED: multiple myeloma tumor-associated protein 2 homolog [Prunus mume] gi|1027109129|ref|XP_016650987.1| PREDICTED: multiple myeloma tumor-associated protein 2 homolog [Prunus mume]
Pav_sc0000108.1_g610.1.mk	Psoralen	-0.955746	negtive	11.9167	11.7082	11.8311	21.6267	23.7005	21.8158	21.837	20.7098	20.1482	20.9844	18.1686	19.2073	1.2621	1.2621	2.59068e-18	PAV_r1.0chr5	3644576	3649919	-	5344	-	-	virNOG17599	R	sp|Q99LX5|MMTA2_MOUSE Multiple myeloma tumor-associated protein 2 homolog OS=Mus musculus GN=Mmtag2 PE=2 SV=1	gi|645265540|ref|XP_008238200.1| PREDICTED: multiple myeloma tumor-associated protein 2 homolog [Prunus mume] gi|1027109129|ref|XP_016650987.1| PREDICTED: multiple myeloma tumor-associated protein 2 homolog [Prunus mume]
Pav_sc0000257.1_g920.1.mk	Psoralen	-0.96248	negtive	24.5023	21.1431	22.7357	40.8635	42.6757	41.4095	41.4792	44.0988	43.7008	42.0026	42.8496	42.967	1.21061	1.21061	2.60089e-18	PAV_r1.0chr1	37862049	37867709	-	5661	GO:0004347;GO:0005982;GO:0006094;GO:0006096;GO:0009911;GO:0005829;GO:0009941;GO:0009570	K01810	virNOG09888	G	sp|Q8H103|G6PIP_ARATH Glucose-6-phosphate isomerase 1, chloroplastic OS=Arabidopsis thaliana GN=PGI1 PE=1 SV=1	gi|596127308|ref|XP_007222012.1| hypothetical protein PRUPE_ppa002932mg [Prunus persica] gi|462418948|gb|EMJ23211.1| hypothetical protein PRUPE_ppa002932mg [Prunus persica]
Pav_sc0002445.1_g160.1.mk	Psoralen	-0.902362	negtive	28.008	26.3644	30.0679	59.9368	56.6682	51.92	42.2314	46.8086	50.2098	49.1033	46.8759	50.0883	1.33925	1.33925	1.14134e-17	PAV_r1.0chr1	31337453	31338476	+	1024	-	-	-	-	-	gi|658002466|ref|XP_008393724.1| PREDICTED: uncharacterized protein LOC103455891 [Malus domestica] gi|658002468|ref|XP_008393725.1| PREDICTED: uncharacterized protein LOC103455891 [Malus domestica]
Pav_sc0002009.1_g320.1.mk	Citric acid	-0.978333	negtive	28.572	30.2964	27.856	47.743	54.7791	53.7313	53.6975	49.0408	54.9239	31.8858	34.734	34.1945	1.18866	1.18866	1.35187e-17	PAV_r1.0chr4	2296287	2300600	-	4314	-	-	virNOG00862	S	-	gi|595865453|ref|XP_007211954.1| hypothetical protein PRUPE_ppa006425mg [Prunus persica] gi|462407819|gb|EMJ13153.1| hypothetical protein PRUPE_ppa006425mg [Prunus persica]
Pav_sc0002009.1_g320.1.mk	4-Hydroxy-5-(phenyl)-valeric acid-O-sulphate	-0.970954	negtive	28.572	30.2964	27.856	47.743	54.7791	53.7313	53.6975	49.0408	54.9239	31.8858	34.734	34.1945	1.18866	1.18866	1.35187e-17	PAV_r1.0chr4	2296287	2300600	-	4314	-	-	virNOG00862	S	-	gi|595865453|ref|XP_007211954.1| hypothetical protein PRUPE_ppa006425mg [Prunus persica] gi|462407819|gb|EMJ13153.1| hypothetical protein PRUPE_ppa006425mg [Prunus persica]
Pav_sc0002009.1_g320.1.mk	Fenoterol	-0.976148	negtive	28.572	30.2964	27.856	47.743	54.7791	53.7313	53.6975	49.0408	54.9239	31.8858	34.734	34.1945	1.18866	1.18866	1.35187e-17	PAV_r1.0chr4	2296287	2300600	-	4314	-	-	virNOG00862	S	-	gi|595865453|ref|XP_007211954.1| hypothetical protein PRUPE_ppa006425mg [Prunus persica] gi|462407819|gb|EMJ13153.1| hypothetical protein PRUPE_ppa006425mg [Prunus persica]
Pav_sc0002009.1_g320.1.mk	D-Glucose 6-phosphate	-0.921541	negtive	28.572	30.2964	27.856	47.743	54.7791	53.7313	53.6975	49.0408	54.9239	31.8858	34.734	34.1945	1.18866	1.18866	1.35187e-17	PAV_r1.0chr4	2296287	2300600	-	4314	-	-	virNOG00862	S	-	gi|595865453|ref|XP_007211954.1| hypothetical protein PRUPE_ppa006425mg [Prunus persica] gi|462407819|gb|EMJ13153.1| hypothetical protein PRUPE_ppa006425mg [Prunus persica]
Pav_sc0000062.1_g400.1.mk	2-Amino-4-[(4-aminobenzoyl)amino]benzoic acid	-0.924405	negtive	711.225	606.633	601.209	253.658	230.013	190.792	284.595	287.967	305.222	443.579	481.425	467.392	-1.16433	1.16433	2.18973e-17	PAV_r1.0chr6	750058	751027	-	970	-	-	virNOG17918	S	-	gi|595829904|ref|XP_007205961.1| hypothetical protein PRUPE_ppa012003mg [Prunus persica] gi|462401603|gb|EMJ07160.1| hypothetical protein PRUPE_ppa012003mg [Prunus persica]
Pav_sc0001748.1_g030.1.mk	Psoralen	-0.917843	negtive	78.0547	75.6596	82.6004	136.203	137.433	138.428	114.815	128.216	119.113	129.948	133.423	131.25	1.14243	1.14243	3.55366e-17	PAV_r1.0chr3	7802995	7807050	+	4056	GO:0016021	-	virNOG01999	S	sp|Q9HDY3|YK17_SCHPO Membrane protein PB1A10.07c OS=Schizosaccharomyces pombe (strain 972 / ATCC 24843) GN=SPAPB1A10.07c PE=3 SV=1	gi|595934413|ref|XP_007215457.1| hypothetical protein PRUPE_ppa006404mg [Prunus persica] gi|595934426|ref|XP_007215458.1| hypothetical protein PRUPE_ppa006404mg [Prunus persica] gi|462411607|gb|EMJ16656.1| hypothetical protein PRUPE_ppa006404mg [Prunus persica] gi|462411608|gb|EMJ16657.1| hypothetical protein PRUPE_ppa006404mg [Prunus persica]
Pav_sc0001309.1_g510.1.mk	Psoralen	-0.901962	negtive	27.2683	28.5016	24.5673	47.1477	54.0205	51.5444	37.6295	47.8369	45.4592	46.036	45.3158	43.0927	1.26639	1.26639	4.03648e-17	PAV_r1.0chr5	13282755	13284248	-	1494	GO:0016021	-	NOG29394;virNOG21354	SO	sp|Q7X843|ATL48_ARATH RING-H2 finger protein ATL48 OS=Arabidopsis thaliana GN=ATL48 PE=1 SV=2	gi|595857502|ref|XP_007210557.1| hypothetical protein PRUPE_ppa014162mg [Prunus persica] gi|595857507|ref|XP_007210558.1| hypothetical protein PRUPE_ppa014162mg [Prunus persica] gi|462406292|gb|EMJ11756.1| hypothetical protein PRUPE_ppa014162mg [Prunus persica] gi|462406293|gb|EMJ11757.1| hypothetical protein PRUPE_ppa014162mg [Prunus persica]
Pav_sc0000858.1_g130.1.mk	Psoralen	-0.929188	negtive	31.781	29.5828	28.8322	54.9619	53.4491	52.7843	47.4758	53.738	50.9651	56.2145	52.4488	51.2097	1.17859	1.17859	5.04392e-17	PAV_r1.0chr4	8180295	8183633	-	3339	-	-	virNOG20801	S	sp|Q941A6|SDH6_ARATH Succinate dehydrogenase subunit 6, mitochondrial OS=Arabidopsis thaliana GN=SDH6 PE=1 SV=1	gi|645218428|ref|XP_008230566.1| PREDICTED: succinate dehydrogenase subunit 6, mitochondrial [Prunus mume]
Pav_sc0000220.1_g2490.1.mk	Citric acid	-0.92342	negtive	47.3917	47.3177	45.1477	78.6483	81.6143	83.998	87.6415	82.0507	81.7092	70.5933	70.965	67.503	1.14401	1.14401	6.17346e-17	PAV_r1.0chr1	21561956	21566348	-	4393	GO:0016021	-	virNOG13924	S	-	gi|645229866|ref|XP_008221661.1| PREDICTED: uncharacterized protein LOC103321614 [Prunus mume]
Pav_sc0000220.1_g2490.1.mk	4-Hydroxy-5-(phenyl)-valeric acid-O-sulphate	-0.947905	negtive	47.3917	47.3177	45.1477	78.6483	81.6143	83.998	87.6415	82.0507	81.7092	70.5933	70.965	67.503	1.14401	1.14401	6.17346e-17	PAV_r1.0chr1	21561956	21566348	-	4393	GO:0016021	-	virNOG13924	S	-	gi|645229866|ref|XP_008221661.1| PREDICTED: uncharacterized protein LOC103321614 [Prunus mume]
Pav_sc0000220.1_g2490.1.mk	Fenoterol	-0.914685	negtive	47.3917	47.3177	45.1477	78.6483	81.6143	83.998	87.6415	82.0507	81.7092	70.5933	70.965	67.503	1.14401	1.14401	6.17346e-17	PAV_r1.0chr1	21561956	21566348	-	4393	GO:0016021	-	virNOG13924	S	-	gi|645229866|ref|XP_008221661.1| PREDICTED: uncharacterized protein LOC103321614 [Prunus mume]
Pav_sc0000220.1_g2490.1.mk	L-(+)-Aspartic acid	-0.934744	negtive	47.3917	47.3177	45.1477	78.6483	81.6143	83.998	87.6415	82.0507	81.7092	70.5933	70.965	67.503	1.14401	1.14401	6.17346e-17	PAV_r1.0chr1	21561956	21566348	-	4393	GO:0016021	-	virNOG13924	S	-	gi|645229866|ref|XP_008221661.1| PREDICTED: uncharacterized protein LOC103321614 [Prunus mume]
Pav_sc0000220.1_g2490.1.mk	Psoralen	-0.973586	negtive	47.3917	47.3177	45.1477	78.6483	81.6143	83.998	87.6415	82.0507	81.7092	70.5933	70.965	67.503	1.14401	1.14401	6.17346e-17	PAV_r1.0chr1	21561956	21566348	-	4393	GO:0016021	-	virNOG13924	S	-	gi|645229866|ref|XP_008221661.1| PREDICTED: uncharacterized protein LOC103321614 [Prunus mume]
Pav_sc0000747.1_g060.1.mk	Psoralen	-0.910546	negtive	4.46277	4.31929	3.61241	9.21027	8.32249	9.69189	11.8764	12.9049	10.3913	8.76027	9.66388	8.31719	1.474	1.474	1.17863e-20	PAV_r1.0chr1	19378146	19384221	+	6076	GO:0016021	K10251	virNOG06778	Q	sp|Q8L9C4|KCR1_ARATH Very-long-chain 3-oxoacyl-CoA reductase 1 OS=Arabidopsis thaliana GN=KCR1 PE=1 SV=1	gi|645230497|ref|XP_008221963.1| PREDICTED: very-long-chain 3-oxoacyl-CoA reductase 1-like [Prunus mume]
Pav_sc0001059.1_g280.1.mk	Psoralen	-0.929722	negtive	5.10586	4.84527	5.73104	8.70854	8.99105	9.68246	11.3408	10.3416	11.394	8.94891	9.51217	9.43465	1.1433	1.1433	3.49506e-12	PAV_r1.0chr2	11784467	11788615	+	4149	GO:0016758;GO:0016021;GO:0005789	K03849	virNOG04654	G	sp|O80505|ALG8_ARATH Probable dolichyl pyrophosphate Glc1Man9GlcNAc2 alpha-1,3-glucosyltransferase OS=Arabidopsis thaliana GN=At2g44660 PE=2 SV=3	gi|596048994|ref|XP_007220444.1| hypothetical protein PRUPE_ppa004246mg [Prunus persica] gi|462416906|gb|EMJ21643.1| hypothetical protein PRUPE_ppa004246mg [Prunus persica]
Pav_sc0000312.1_g070.1.mk	D-Glucose 6-phosphate	-0.90632	negtive	2.56623	1.08341	0.960149	9.51932	10.0242	3.75453	11.1174	11.713	10.5349	0.2697	0.378971	0.247768	2.69243	2.69243	0.000306755	PAV_r1.0chr0	10165382	10166397	+	1016	-	K14831	COG5129;virNOG04498	AR	-	gi|595801481|ref|XP_007201830.1| hypothetical protein PRUPE_ppa009140mg [Prunus persica] gi|462397230|gb|EMJ03029.1| hypothetical protein PRUPE_ppa009140mg [Prunus persica]
Pav_sc0000091.1_g310.1.mk	Psoralen	-0.928163	negtive	84.4479	95.4338	82.1135	157.313	156.986	137.352	176.528	182.576	173.37	157.592	165.204	154.574	1.12741	1.12741	2.31642e-15	PAV_r1.0chr1	18213311	18214325	+	1015	GO:0005783;GO:0016021	-	virNOG23548	S	sp|Q6TAW2|SERP2_MOUSE Stress-associated endoplasmic reticulum protein 2 OS=Mus musculus GN=Serp2 PE=3 SV=2	gi|596217240|ref|XP_007223937.1| hypothetical protein PRUPE_ppa014280mg [Prunus persica] gi|645230978|ref|XP_008222180.1| PREDICTED: stress-associated endoplasmic reticulum protein 2 [Prunus mume] gi|462420873|gb|EMJ25136.1| hypothetical protein PRUPE_ppa014280mg [Prunus persica]
Pav_sc0000113.1_g390.1.mk	Citric acid	-0.908219	negtive	25.1739	23.8296	24.4469	67.18	57.7384	51.488	59.7525	57.9855	55.5279	46.8313	44.2237	46.6001	1.6074	1.6074	2.41439e-15	PAV_r1.0chr7	15094162	15098700	+	4539	GO:0006952;GO:0016021;GO:0005516;GO:0009607	K08472	virNOG06831	S	sp|O22757|MLO8_ARATH MLO-like protein 8 OS=Arabidopsis thaliana GN=MLO8 PE=1 SV=2	gi|645273908|ref|XP_008242102.1| PREDICTED: MLO-like protein 8 [Prunus mume]
Pav_sc0000113.1_g390.1.mk	4-Hydroxy-5-(phenyl)-valeric acid-O-sulphate	-0.93244	negtive	25.1739	23.8296	24.4469	67.18	57.7384	51.488	59.7525	57.9855	55.5279	46.8313	44.2237	46.6001	1.6074	1.6074	2.41439e-15	PAV_r1.0chr7	15094162	15098700	+	4539	GO:0006952;GO:0016021;GO:0005516;GO:0009607	K08472	virNOG06831	S	sp|O22757|MLO8_ARATH MLO-like protein 8 OS=Arabidopsis thaliana GN=MLO8 PE=1 SV=2	gi|645273908|ref|XP_008242102.1| PREDICTED: MLO-like protein 8 [Prunus mume]
Pav_sc0000113.1_g390.1.mk	L-(+)-Aspartic acid	-0.922329	negtive	25.1739	23.8296	24.4469	67.18	57.7384	51.488	59.7525	57.9855	55.5279	46.8313	44.2237	46.6001	1.6074	1.6074	2.41439e-15	PAV_r1.0chr7	15094162	15098700	+	4539	GO:0006952;GO:0016021;GO:0005516;GO:0009607	K08472	virNOG06831	S	sp|O22757|MLO8_ARATH MLO-like protein 8 OS=Arabidopsis thaliana GN=MLO8 PE=1 SV=2	gi|645273908|ref|XP_008242102.1| PREDICTED: MLO-like protein 8 [Prunus mume]
Pav_sc0000113.1_g390.1.mk	Psoralen	-0.953675	negtive	25.1739	23.8296	24.4469	67.18	57.7384	51.488	59.7525	57.9855	55.5279	46.8313	44.2237	46.6001	1.6074	1.6074	2.41439e-15	PAV_r1.0chr7	15094162	15098700	+	4539	GO:0006952;GO:0016021;GO:0005516;GO:0009607	K08472	virNOG06831	S	sp|O22757|MLO8_ARATH MLO-like protein 8 OS=Arabidopsis thaliana GN=MLO8 PE=1 SV=2	gi|645273908|ref|XP_008242102.1| PREDICTED: MLO-like protein 8 [Prunus mume]
Pav_sc0000138.1_g1040.1.mk	Citric acid	-0.928543	negtive	35.5801	34.9523	42.3081	64.4574	70.139	71.3921	75.1001	62.5335	70.1878	52.9863	59.8469	50.6246	1.20784	1.20784	3.59001e-15	PAV_r1.0chr2	24450960	24451864	-	905	-	-	virNOG19860	R	sp|Q9T096|YIPL6_ARATH Protein yippee-like At4g27745 OS=Arabidopsis thaliana GN=At4g27745 PE=3 SV=2	gi|645258035|ref|XP_008234695.1| PREDICTED: protein yippee-like At4g27745 [Prunus mume]
Pav_sc0000138.1_g1040.1.mk	4-Hydroxy-5-(phenyl)-valeric acid-O-sulphate	-0.935781	negtive	35.5801	34.9523	42.3081	64.4574	70.139	71.3921	75.1001	62.5335	70.1878	52.9863	59.8469	50.6246	1.20784	1.20784	3.59001e-15	PAV_r1.0chr2	24450960	24451864	-	905	-	-	virNOG19860	R	sp|Q9T096|YIPL6_ARATH Protein yippee-like At4g27745 OS=Arabidopsis thaliana GN=At4g27745 PE=3 SV=2	gi|645258035|ref|XP_008234695.1| PREDICTED: protein yippee-like At4g27745 [Prunus mume]
Pav_sc0000138.1_g1040.1.mk	Fenoterol	-0.93082	negtive	35.5801	34.9523	42.3081	64.4574	70.139	71.3921	75.1001	62.5335	70.1878	52.9863	59.8469	50.6246	1.20784	1.20784	3.59001e-15	PAV_r1.0chr2	24450960	24451864	-	905	-	-	virNOG19860	R	sp|Q9T096|YIPL6_ARATH Protein yippee-like At4g27745 OS=Arabidopsis thaliana GN=At4g27745 PE=3 SV=2	gi|645258035|ref|XP_008234695.1| PREDICTED: protein yippee-like At4g27745 [Prunus mume]
Pav_sc0000138.1_g1040.1.mk	Psoralen	-0.921376	negtive	35.5801	34.9523	42.3081	64.4574	70.139	71.3921	75.1001	62.5335	70.1878	52.9863	59.8469	50.6246	1.20784	1.20784	3.59001e-15	PAV_r1.0chr2	24450960	24451864	-	905	-	-	virNOG19860	R	sp|Q9T096|YIPL6_ARATH Protein yippee-like At4g27745 OS=Arabidopsis thaliana GN=At4g27745 PE=3 SV=2	gi|645258035|ref|XP_008234695.1| PREDICTED: protein yippee-like At4g27745 [Prunus mume]
Pav_sc0000363.1_g580.1.mk	Psoralen	-0.930544	negtive	141.328	140.816	128.503	218.869	230.088	225.872	191.416	202.774	194.135	203.606	201.883	198.354	1.05676	1.05676	4.64148e-15	PAV_r1.0chr7	10134496	10137551	-	3056	GO:0050660;GO:0055114;GO:0016491	K08232	virNOG04868	R	sp|Q43497|MDAR_SOLLC Monodehydroascorbate reductase OS=Solanum lycopersicum GN=AFRR PE=1 SV=1	gi|645272181|ref|XP_008241272.1| PREDICTED: monodehydroascorbate reductase [Prunus mume]
Pav_sc0000174.1_g390.1.mk	Psoralen	-0.929141	negtive	55.9159	59.3354	53.8685	90.5345	91.9393	96.7043	92.9797	108.829	103.071	100.867	90.8547	91.0948	1.06227	1.06227	4.91952e-15	PAV_r1.0chr2	8587865	8593196	-	5332	GO:0009506;GO:0005777;GO:0055114;GO:0005730;GO:0005618;GO:0006631;GO:0003857;GO:0016508	K10527	virNOG01566	I	sp|Q39659|MFPA_CUCSA Glyoxysomal fatty acid beta-oxidation multifunctional protein MFP-a OS=Cucumis sativus PE=1 SV=1	gi|645233171|ref|XP_008223215.1| PREDICTED: peroxisomal fatty acid beta-oxidation multifunctional protein MFP2 [Prunus mume]
Pav_sc0000311.1_g1180.1.mk	Psoralen	-0.911876	negtive	85.6464	96.5002	99.0754	172.228	177.637	164.948	151.605	139.722	141.868	142.783	142.895	134.83	1.21313	1.21313	5.42723e-15	PAV_r1.0chr7	18491196	18491539	-	344	GO:0006355	-	virNOG12704	R	sp|Q94AI7|TPL_ARATH Protein TOPLESS OS=Arabidopsis thaliana GN=TPL PE=1 SV=1	gi|595818012|ref|XP_007204297.1| hypothetical protein PRUPE_ppa000492mg [Prunus persica] gi|462399828|gb|EMJ05496.1| hypothetical protein PRUPE_ppa000492mg [Prunus persica]
Pav_sc0000823.1_g430.1.mk	4-Hydroxy-5-(phenyl)-valeric acid-O-sulphate	-0.919046	negtive	25.5141	25.7104	25.743	43.1697	42.8895	44.0598	37.6069	42.8649	39.3779	37.4872	35.9734	35.0687	1.09742	1.09742	6.22858e-15	PAV_r1.0chr4	7541378	7545273	-	3896	GO:0007264;GO:0005622;GO:0005525	K07889	virNOG01596	U	sp|Q9SN68|RAF2B_ARATH Ras-related protein RABF2b OS=Arabidopsis thaliana GN=RABF2B PE=1 SV=1	gi|595874100|ref|XP_007212083.1| hypothetical protein PRUPE_ppa011694mg [Prunus persica] gi|645238554|ref|XP_008225731.1| PREDICTED: ras-related protein RABF2b isoform X1 [Prunus mume] gi|462407948|gb|EMJ13282.1| hypothetical protein PRUPE_ppa011694mg [Prunus persica]
Pav_sc0000823.1_g430.1.mk	L-(+)-Aspartic acid	-0.931329	negtive	25.5141	25.7104	25.743	43.1697	42.8895	44.0598	37.6069	42.8649	39.3779	37.4872	35.9734	35.0687	1.09742	1.09742	6.22858e-15	PAV_r1.0chr4	7541378	7545273	-	3896	GO:0007264;GO:0005622;GO:0005525	K07889	virNOG01596	U	sp|Q9SN68|RAF2B_ARATH Ras-related protein RABF2b OS=Arabidopsis thaliana GN=RABF2B PE=1 SV=1	gi|595874100|ref|XP_007212083.1| hypothetical protein PRUPE_ppa011694mg [Prunus persica] gi|645238554|ref|XP_008225731.1| PREDICTED: ras-related protein RABF2b isoform X1 [Prunus mume] gi|462407948|gb|EMJ13282.1| hypothetical protein PRUPE_ppa011694mg [Prunus persica]
Pav_sc0000823.1_g430.1.mk	Psoralen	-0.948228	negtive	25.5141	25.7104	25.743	43.1697	42.8895	44.0598	37.6069	42.8649	39.3779	37.4872	35.9734	35.0687	1.09742	1.09742	6.22858e-15	PAV_r1.0chr4	7541378	7545273	-	3896	GO:0007264;GO:0005622;GO:0005525	K07889	virNOG01596	U	sp|Q9SN68|RAF2B_ARATH Ras-related protein RABF2b OS=Arabidopsis thaliana GN=RABF2B PE=1 SV=1	gi|595874100|ref|XP_007212083.1| hypothetical protein PRUPE_ppa011694mg [Prunus persica] gi|645238554|ref|XP_008225731.1| PREDICTED: ras-related protein RABF2b isoform X1 [Prunus mume] gi|462407948|gb|EMJ13282.1| hypothetical protein PRUPE_ppa011694mg [Prunus persica]
Pav_sc0001391.1_g130.1.mk	Psoralen	-0.909002	negtive	155.246	158.695	150.785	267.348	273.46	265.33	221.048	297.509	249.193	268.491	247.719	242.428	1.13511	1.13511	7.62317e-15	PAV_r1.0chr0	32935699	32936070	+	372	GO:0005747;GO:0016021	-	virNOG20157	S	sp|Q9FGK0|NDUB8_ARATH NADH dehydrogenase [ubiquinone] 1 beta subcomplex subunit 8, mitochondrial OS=Arabidopsis thaliana GN=At5g47570 PE=2 SV=1	gi|595929180|ref|XP_007215154.1| hypothetical protein PRUPE_ppa013399mg [Prunus persica] gi|462411304|gb|EMJ16353.1| hypothetical protein PRUPE_ppa013399mg [Prunus persica]
Pav_sc0001309.1_g420.1.mk	Psoralen	-0.913809	negtive	26.1509	29.1404	25.8116	44.6557	48.2919	47.8967	36.6784	44.4581	41.6602	40.9382	39.3488	39.4556	1.13563	1.13563	2.92786e-14	PAV_r1.0chr5	13335337	13337006	-	1670	-	-	virNOG24046;virNOG23317	S	sp|Q3E870|SDH7B_ARATH Succinate dehydrogenase subunit 7B, mitochondrial OS=Arabidopsis thaliana GN=SDH7B PE=1 SV=1	gi|595857430|ref|XP_007210542.1| hypothetical protein PRUPE_ppa013774mg [Prunus persica] gi|645268840|ref|XP_008239720.1| PREDICTED: succinate dehydrogenase subunit 7A, mitochondrial [Prunus mume] gi|462406277|gb|EMJ11741.1| hypothetical protein PRUPE_ppa013774mg [Prunus persica]
Pav_sc0000863.1_g110.1.mk	Psoralen	-0.953895	negtive	11894.1	11493.4	13259.3	26278.5	29072.7	22580.1	27455.9	23797.2	25275.6	22446.5	24226.7	25929.9	1.43192	1.43192	3.26757e-14	PAV_r1.0chr8	3122200	3122717	+	518	GO:0006950	-	-	-	-	gi|595797664|ref|XP_007201299.1| hypothetical protein PRUPE_ppa011853mg [Prunus persica] gi|16588758|gb|AAL26889.1|AF317062_1 abscisic stress ripening-like protein [Prunus persica] gi|462396699|gb|EMJ02498.1| hypothetical protein PRUPE_ppa011853mg [Prunus persica]
Pav_sc0001405.1_g2050.1.mk	Citric acid	-0.947505	negtive	74.5916	61.3885	58.2034	101.575	101.615	106.096	101.936	97.687	96.9845	76.9093	80.3616	64.9663	1.01179	1.01179	4.98192e-14	PAV_r1.0chr2	23927415	23933233	-	5819	GO:0055085;GO:0005524;GO:0016021;GO:0042626	-	COG1132;virNOG07655	QV	sp|Q9LYS2|AB10C_ARATH ABC transporter C family member 10 OS=Arabidopsis thaliana GN=ABCC10 PE=2 SV=2	gi|596017635|ref|XP_007218886.1| hypothetical protein PRUPE_ppa000197mg [Prunus persica] gi|462415348|gb|EMJ20085.1| hypothetical protein PRUPE_ppa000197mg [Prunus persica]
Pav_sc0001405.1_g2050.1.mk	4-Hydroxy-5-(phenyl)-valeric acid-O-sulphate	-0.944054	negtive	74.5916	61.3885	58.2034	101.575	101.615	106.096	101.936	97.687	96.9845	76.9093	80.3616	64.9663	1.01179	1.01179	4.98192e-14	PAV_r1.0chr2	23927415	23933233	-	5819	GO:0055085;GO:0005524;GO:0016021;GO:0042626	-	COG1132;virNOG07655	QV	sp|Q9LYS2|AB10C_ARATH ABC transporter C family member 10 OS=Arabidopsis thaliana GN=ABCC10 PE=2 SV=2	gi|596017635|ref|XP_007218886.1| hypothetical protein PRUPE_ppa000197mg [Prunus persica] gi|462415348|gb|EMJ20085.1| hypothetical protein PRUPE_ppa000197mg [Prunus persica]
Pav_sc0001405.1_g2050.1.mk	Fenoterol	-0.933538	negtive	74.5916	61.3885	58.2034	101.575	101.615	106.096	101.936	97.687	96.9845	76.9093	80.3616	64.9663	1.01179	1.01179	4.98192e-14	PAV_r1.0chr2	23927415	23933233	-	5819	GO:0055085;GO:0005524;GO:0016021;GO:0042626	-	COG1132;virNOG07655	QV	sp|Q9LYS2|AB10C_ARATH ABC transporter C family member 10 OS=Arabidopsis thaliana GN=ABCC10 PE=2 SV=2	gi|596017635|ref|XP_007218886.1| hypothetical protein PRUPE_ppa000197mg [Prunus persica] gi|462415348|gb|EMJ20085.1| hypothetical protein PRUPE_ppa000197mg [Prunus persica]
Pav_sc0000042.1_g060.1.mk	Citric acid	-0.946837	negtive	5.1864	8.65023	2.0962	398.548	415.825	352.291	273.079	292.119	459.496	107.735	157.594	192.57	6.53363	6.53363	1.34199e-166	PAV_r1.0chr5	11463608	11464625	+	1018	GO:0008643;GO:0016021;GO:0005886	K15382	virNOG02611	R	sp|B8BKP4|SWT14_ORYSI Bidirectional sugar transporter SWEET14 OS=Oryza sativa subsp. indica GN=SWEET14 PE=2 SV=1	gi|1027110015|ref|XP_016651201.1| PREDICTED: bidirectional sugar transporter SWEET10 [Prunus mume]
Pav_sc0000042.1_g060.1.mk	4-Hydroxy-5-(phenyl)-valeric acid-O-sulphate	-0.952324	negtive	5.1864	8.65023	2.0962	398.548	415.825	352.291	273.079	292.119	459.496	107.735	157.594	192.57	6.53363	6.53363	1.34199e-166	PAV_r1.0chr5	11463608	11464625	+	1018	GO:0008643;GO:0016021;GO:0005886	K15382	virNOG02611	R	sp|B8BKP4|SWT14_ORYSI Bidirectional sugar transporter SWEET14 OS=Oryza sativa subsp. indica GN=SWEET14 PE=2 SV=1	gi|1027110015|ref|XP_016651201.1| PREDICTED: bidirectional sugar transporter SWEET10 [Prunus mume]
Pav_sc0000042.1_g060.1.mk	Fenoterol	-0.937815	negtive	5.1864	8.65023	2.0962	398.548	415.825	352.291	273.079	292.119	459.496	107.735	157.594	192.57	6.53363	6.53363	1.34199e-166	PAV_r1.0chr5	11463608	11464625	+	1018	GO:0008643;GO:0016021;GO:0005886	K15382	virNOG02611	R	sp|B8BKP4|SWT14_ORYSI Bidirectional sugar transporter SWEET14 OS=Oryza sativa subsp. indica GN=SWEET14 PE=2 SV=1	gi|1027110015|ref|XP_016651201.1| PREDICTED: bidirectional sugar transporter SWEET10 [Prunus mume]
Pav_sc0000212.1_g900.1.mk	4-Hydroxy-5-(phenyl)-valeric acid-O-sulphate	-0.917485	negtive	7.59271	9.22117	12.1529	98.225	94.2345	96.6484	120.526	115.337	116.33	72.1335	81.2814	83.5755	3.65903	3.65903	2.92923e-129	PAV_r1.0chr7	16965827	16970582	+	4756	GO:0016757;GO:0016021	-	virNOG07746	MI	-	gi|645274754|ref|XP_008242490.1| PREDICTED: uncharacterized protein LOC103340817 [Prunus mume]
Pav_sc0000212.1_g900.1.mk	L-(+)-Aspartic acid	-0.901091	negtive	7.59271	9.22117	12.1529	98.225	94.2345	96.6484	120.526	115.337	116.33	72.1335	81.2814	83.5755	3.65903	3.65903	2.92923e-129	PAV_r1.0chr7	16965827	16970582	+	4756	GO:0016757;GO:0016021	-	virNOG07746	MI	-	gi|645274754|ref|XP_008242490.1| PREDICTED: uncharacterized protein LOC103340817 [Prunus mume]
Pav_sc0000212.1_g900.1.mk	Psoralen	-0.978403	negtive	7.59271	9.22117	12.1529	98.225	94.2345	96.6484	120.526	115.337	116.33	72.1335	81.2814	83.5755	3.65903	3.65903	2.92923e-129	PAV_r1.0chr7	16965827	16970582	+	4756	GO:0016757;GO:0016021	-	virNOG07746	MI	-	gi|645274754|ref|XP_008242490.1| PREDICTED: uncharacterized protein LOC103340817 [Prunus mume]
Pav_sc0000766.1_g290.1.mk	Psoralen	-0.927075	negtive	1.43573	1.99918	2.01441	47.0724	38.6055	43.849	39.8547	47.2791	39.4335	50.7491	46.1268	41.1237	4.91001	4.91001	6.74844e-123	PAV_r1.0chr3	19594796	19596157	-	1362	GO:0015035;GO:0009055;GO:0005623;GO:0055114;GO:0045454	-	virNOG14325	O	sp|Q9FLE8|Y5986_ARATH Uncharacterized protein At5g39865 OS=Arabidopsis thaliana GN=At5g39865 PE=2 SV=1	gi|645249428|ref|XP_008230747.1| PREDICTED: uncharacterized protein At5g39865-like [Prunus mume]
Pav_sc0000700.1_g1000.1.mk	L-(+)-Aspartic acid	-0.925278	negtive	8.45307	8.38701	5.72608	67.6062	69.9601	79.0939	72.9936	88.923	79.6776	69.7872	62.0021	56.946	3.60112	3.60112	3.67167e-122	PAV_r1.0chr6	22757651	22761760	-	4110	GO:0003855;GO:0055114;GO:0004764	K13832	virNOG05981	E	sp|Q9SQT8|DHQSD_ARATH Bifunctional 3-dehydroquinate dehydratase/shikimate dehydrogenase, chloroplastic OS=Arabidopsis thaliana GN=EMB3004 PE=1 SV=1	gi|645222364|ref|XP_008246554.1| PREDICTED: bifunctional 3-dehydroquinate dehydratase/shikimate dehydrogenase, chloroplastic-like isoform X1 [Prunus mume]
Pav_sc0000700.1_g1000.1.mk	Psoralen	-0.967678	negtive	8.45307	8.38701	5.72608	67.6062	69.9601	79.0939	72.9936	88.923	79.6776	69.7872	62.0021	56.946	3.60112	3.60112	3.67167e-122	PAV_r1.0chr6	22757651	22761760	-	4110	GO:0003855;GO:0055114;GO:0004764	K13832	virNOG05981	E	sp|Q9SQT8|DHQSD_ARATH Bifunctional 3-dehydroquinate dehydratase/shikimate dehydrogenase, chloroplastic OS=Arabidopsis thaliana GN=EMB3004 PE=1 SV=1	gi|645222364|ref|XP_008246554.1| PREDICTED: bifunctional 3-dehydroquinate dehydratase/shikimate dehydrogenase, chloroplastic-like isoform X1 [Prunus mume]
Pav_sc0000028.1_g320.1.mk	Psoralen	-0.90836	negtive	0.632837	0	0.49328	98.5254	104.436	133.384	72.4822	74.7784	62.8864	55.7563	79.4367	68.6357	8.56493	8.56493	9.91289e-116	PAV_r1.0chr1	7212907	7213524	+	618	GO:0004857;GO:0043086	-	virNOG24432	R	sp|F4HWQ8|CVIF1_ARATH Cell wall / vacuolar inhibitor of fructosidase 1 OS=Arabidopsis thaliana GN=C/VIF1 PE=1 SV=1	gi|645233566|ref|XP_008223407.1| PREDICTED: cell wall / vacuolar inhibitor of fructosidase 1 [Prunus mume]
Pav_sc0001124.1_g480.1.mk	Psoralen	-0.926601	negtive	7.80276	9.63991	11.7835	70.6686	83.7236	82.8523	101.705	109.686	108.122	86.1503	105.944	96.3812	3.35974	3.35974	7.71428e-109	PAV_r1.0chr3	55402	59085	+	3684	GO:0016765;GO:0009058	K02291	virNOG01008	I	sp|P49293|PSY_CUCME Phytoene synthase, chloroplastic OS=Cucumis melo GN=PSY PE=2 SV=1	gi|595933098|ref|XP_007215407.1| hypothetical protein PRUPE_ppa005962mg [Prunus persica] gi|462411557|gb|EMJ16606.1| hypothetical protein PRUPE_ppa005962mg [Prunus persica]
Pav_sc0000843.1_g530.1.mk	Psoralen	-0.927913	negtive	8.35091	9.2678	10.809	58.2161	57.3057	53.1641	81.8207	74.5833	73.506	64.9932	68.972	58.1608	2.91028	2.91028	2.82884e-80	PAV_r1.0chr3	1316980	1319867	-	2888	GO:0016787;GO:0006629	-	virNOG02436	I	sp|O59952|LIP_THELA Lipase OS=Thermomyces lanuginosus GN=LIP PE=1 SV=1	gi|595938568|ref|XP_007215678.1| hypothetical protein PRUPE_ppa003973mg [Prunus persica] gi|462411828|gb|EMJ16877.1| hypothetical protein PRUPE_ppa003973mg [Prunus persica]
Pav_sc0001105.1_g280.1.mk	Citric acid	-0.937056	negtive	3.13022	1.96386	2.41122	250.528	194.364	201.371	196.004	224.299	150.999	120.559	96.2585	94.2218	6.77157	6.77157	5.3118e-80	PAV_r1.0chr3	1649361	1649714	+	354	GO:0009733	-	virNOG23780;virNOG21837	S	-	gi|595966520|ref|XP_007217186.1| hypothetical protein PRUPE_ppa013543mg [Prunus persica] gi|645243788|ref|XP_008228136.1| PREDICTED: uncharacterized protein LOC103327580 [Prunus mume] gi|462413336|gb|EMJ18385.1| hypothetical protein PRUPE_ppa013543mg [Prunus persica]
Pav_sc0001105.1_g280.1.mk	4-Hydroxy-5-(phenyl)-valeric acid-O-sulphate	-0.952277	negtive	3.13022	1.96386	2.41122	250.528	194.364	201.371	196.004	224.299	150.999	120.559	96.2585	94.2218	6.77157	6.77157	5.3118e-80	PAV_r1.0chr3	1649361	1649714	+	354	GO:0009733	-	virNOG23780;virNOG21837	S	-	gi|595966520|ref|XP_007217186.1| hypothetical protein PRUPE_ppa013543mg [Prunus persica] gi|645243788|ref|XP_008228136.1| PREDICTED: uncharacterized protein LOC103327580 [Prunus mume] gi|462413336|gb|EMJ18385.1| hypothetical protein PRUPE_ppa013543mg [Prunus persica]
Pav_sc0001105.1_g280.1.mk	Fenoterol	-0.93162	negtive	3.13022	1.96386	2.41122	250.528	194.364	201.371	196.004	224.299	150.999	120.559	96.2585	94.2218	6.77157	6.77157	5.3118e-80	PAV_r1.0chr3	1649361	1649714	+	354	GO:0009733	-	virNOG23780;virNOG21837	S	-	gi|595966520|ref|XP_007217186.1| hypothetical protein PRUPE_ppa013543mg [Prunus persica] gi|645243788|ref|XP_008228136.1| PREDICTED: uncharacterized protein LOC103327580 [Prunus mume] gi|462413336|gb|EMJ18385.1| hypothetical protein PRUPE_ppa013543mg [Prunus persica]
Pav_sc0001105.1_g280.1.mk	L-(+)-Aspartic acid	-0.928619	negtive	3.13022	1.96386	2.41122	250.528	194.364	201.371	196.004	224.299	150.999	120.559	96.2585	94.2218	6.77157	6.77157	5.3118e-80	PAV_r1.0chr3	1649361	1649714	+	354	GO:0009733	-	virNOG23780;virNOG21837	S	-	gi|595966520|ref|XP_007217186.1| hypothetical protein PRUPE_ppa013543mg [Prunus persica] gi|645243788|ref|XP_008228136.1| PREDICTED: uncharacterized protein LOC103327580 [Prunus mume] gi|462413336|gb|EMJ18385.1| hypothetical protein PRUPE_ppa013543mg [Prunus persica]
Pav_sc0001105.1_g280.1.mk	Psoralen	-0.916339	negtive	3.13022	1.96386	2.41122	250.528	194.364	201.371	196.004	224.299	150.999	120.559	96.2585	94.2218	6.77157	6.77157	5.3118e-80	PAV_r1.0chr3	1649361	1649714	+	354	GO:0009733	-	virNOG23780;virNOG21837	S	-	gi|595966520|ref|XP_007217186.1| hypothetical protein PRUPE_ppa013543mg [Prunus persica] gi|645243788|ref|XP_008228136.1| PREDICTED: uncharacterized protein LOC103327580 [Prunus mume] gi|462413336|gb|EMJ18385.1| hypothetical protein PRUPE_ppa013543mg [Prunus persica]
Pav_sc0000358.1_g900.1.mk	4-Hydroxy-5-(phenyl)-valeric acid-O-sulphate	-0.907103	negtive	3.68808	3.58353	2.95273	20.6794	20.6271	22.7638	18.8945	21.2399	17.23	14.1738	17.1547	16.5065	2.98643	2.98643	5.91441e-75	PAV_r1.0chr5	15186873	15191043	-	4171	GO:0046983	-	virNOG12648	K	sp|Q9LEZ3|BIM1_ARATH Transcription factor BIM1 OS=Arabidopsis thaliana GN=BIM1 PE=1 SV=2	gi|645269595|ref|XP_008240069.1| PREDICTED: transcription factor BIM1 isoform X2 [Prunus mume]
Pav_sc0000358.1_g900.1.mk	Psoralen	-0.983335	negtive	3.68808	3.58353	2.95273	20.6794	20.6271	22.7638	18.8945	21.2399	17.23	14.1738	17.1547	16.5065	2.98643	2.98643	5.91441e-75	PAV_r1.0chr5	15186873	15191043	-	4171	GO:0046983	-	virNOG12648	K	sp|Q9LEZ3|BIM1_ARATH Transcription factor BIM1 OS=Arabidopsis thaliana GN=BIM1 PE=1 SV=2	gi|645269595|ref|XP_008240069.1| PREDICTED: transcription factor BIM1 isoform X2 [Prunus mume]
Pav_sc0003135.1_g350.1.mk	Psoralen	-0.91562	negtive	0.824617	0.832861	2.01595	15.0233	18.8976	19.5193	25.9441	15.4733	24.5832	15.4025	22.9161	18.4022	4.20143	4.20143	1.68656e-70	PAV_r1.0chr4	5184254	5187731	-	3478	GO:0055085;GO:0016021;GO:0015798;GO:0015992;GO:0005886;GO:0005366	K08150	virNOG00948	R	sp|Q9C757|INT2_ARATH Probable inositol transporter 2 OS=Arabidopsis thaliana GN=INT2 PE=1 SV=1	gi|595889967|ref|XP_007213472.1| hypothetical protein PRUPE_ppa023920mg [Prunus persica] gi|462409337|gb|EMJ14671.1| hypothetical protein PRUPE_ppa023920mg [Prunus persica]
Pav_sc0000370.1_g920.1.mk	L-(+)-Aspartic acid	-0.90932	negtive	5.25663	4.889	4.84665	23.8353	24.2	26.5141	26.1841	27.1155	24.9009	23.4101	23.2144	20.8901	2.65299	2.65299	8.24411e-70	PAV_r1.0chr5	7078062	7085005	-	6944	GO:0005506;GO:0016021;GO:0016740;GO:0006633;GO:0055114;GO:0016491	K14423	virNOG08214	I	sp|Q8L7W5|SMO11_ARATH Methylsterol monooxygenase 1-1 OS=Arabidopsis thaliana GN=SMO1-1 PE=1 SV=1	gi|297799738|ref|XP_002867753.1| hypothetical protein ARALYDRAFT_329352 [Arabidopsis lyrata subsp. lyrata] gi|297313589|gb|EFH44012.1| hypothetical protein ARALYDRAFT_329352 [Arabidopsis lyrata subsp. lyrata]
Pav_sc0000370.1_g920.1.mk	Psoralen	-0.980747	negtive	5.25663	4.889	4.84665	23.8353	24.2	26.5141	26.1841	27.1155	24.9009	23.4101	23.2144	20.8901	2.65299	2.65299	8.24411e-70	PAV_r1.0chr5	7078062	7085005	-	6944	GO:0005506;GO:0016021;GO:0016740;GO:0006633;GO:0055114;GO:0016491	K14423	virNOG08214	I	sp|Q8L7W5|SMO11_ARATH Methylsterol monooxygenase 1-1 OS=Arabidopsis thaliana GN=SMO1-1 PE=1 SV=1	gi|297799738|ref|XP_002867753.1| hypothetical protein ARALYDRAFT_329352 [Arabidopsis lyrata subsp. lyrata] gi|297313589|gb|EFH44012.1| hypothetical protein ARALYDRAFT_329352 [Arabidopsis lyrata subsp. lyrata]
Pav_sc0000766.1_g300.1.mk	Psoralen	-0.933027	negtive	2.17274	2.75875	2.32265	77.3383	66.5436	78.3356	66.3888	77.132	59.4637	79.921	69.6729	78.5165	5.27513	5.27513	3.06121e-67	PAV_r1.0chr3	19596250	19596459	+	210	GO:0016021	-	-	-	-	gi|595930316|ref|XP_007215214.1| hypothetical protein PRUPE_ppa014309mg [Prunus persica] gi|462411364|gb|EMJ16413.1| hypothetical protein PRUPE_ppa014309mg [Prunus persica]
Pav_sc0002373.1_g250.1.mk	Psoralen	-0.901477	negtive	1.19132	1.41179	3.13072	23.5582	20.562	21.0608	23.5934	22.8433	20.8489	25.5771	27.4785	27.4956	3.84814	3.84814	4.02679e-65	PAV_r1.0chr0	49945584	49946732	-	1149	-	-	virNOG20674;virNOG20720	O	-	gi|645263275|ref|XP_008237159.1| PREDICTED: RING-H2 finger protein ATL54-like [Prunus mume]
Pav_sc0000719.1_g200.1.mk	Psoralen	-0.943357	negtive	6.80162	11.4188	9.36632	84.4537	80.6663	88.9729	68.6606	75.3115	77.746	78.0347	94.1195	72.2362	3.54066	3.54066	1.65809e-63	PAV_r1.0chr6	3272097	3272441	+	345	-	-	-	-	-	gi|595831040|ref|XP_007206192.1| hypothetical protein PRUPE_ppa014163mg [Prunus persica] gi|462401834|gb|EMJ07391.1| hypothetical protein PRUPE_ppa014163mg [Prunus persica]
Pav_sc0006365.1_g040.1.mk	2-Amino-4-[(4-aminobenzoyl)amino]benzoic acid	-0.912532	negtive	18.5891	17.9433	19.7046	5.56551	5.34125	5.24455	11.3111	8.3053	10.4246	12.5356	12.6664	13.0835	-1.45881	1.45881	5.43878e-22	PAV_r1.0chr6	8769076	8774496	+	5421	GO:0033926;GO:0048825;GO:0005982;GO:0004575;GO:0005987;GO:0009507	-	virNOG13691	S	sp|Q9FK88|INVE_ARATH Alkaline/neutral invertase E, chloroplastic OS=Arabidopsis thaliana GN=INVE PE=1 SV=1	gi|595840578|ref|XP_007208045.1| hypothetical protein PRUPE_ppa002614mg [Prunus persica] gi|462403687|gb|EMJ09244.1| hypothetical protein PRUPE_ppa002614mg [Prunus persica]
Pav_sc0003169.1_g090.1.mk	2-Amino-4-[(4-aminobenzoyl)amino]benzoic acid	-0.907517	negtive	37.5043	30.2284	36.7655	7.5398	9.17447	8.93549	19.6769	20.8195	20.1165	23.982	24.8843	24.6145	-1.68643	1.68643	1.77501e-21	PAV_r1.0chr1	10106264	10107457	-	1194	GO:0009741;GO:0019210;GO:0042326	-	virNOG09795	T	sp|Q3E936|MAKR1_ARATH Probable membrane-associated kinase regulator 1 OS=Arabidopsis thaliana GN=MAKR1 PE=1 SV=1	gi|645232620|ref|XP_008222950.1| PREDICTED: probable membrane-associated kinase regulator 1 [Prunus mume]
Pav_sc0000584.1_g320.1.mk	2-Amino-4-[(4-aminobenzoyl)amino]benzoic acid	-0.927682	negtive	26.5216	28.9491	30.1287	8.78583	8.91645	9.08518	24.0009	20.1143	20.8716	30.1046	29.0294	28.7396	-1.33641	1.33641	1.83133e-15	PAV_r1.0chr4	12152968	12154594	-	1627	-	-	virNOG35325;virNOG40138;virNOG20339	SR	sp|Q8L7H1|FBL75_ARATH F-box/LRR-repeat protein At4g14103 OS=Arabidopsis thaliana GN=At4g14103 PE=2 SV=1	gi|645239998|ref|XP_008226397.1| PREDICTED: F-box/LRR-repeat protein At4g14103-like [Prunus mume] gi|1027099429|ref|XP_016648783.1| PREDICTED: F-box/LRR-repeat protein At4g14103-like [Prunus mume]
Pav_sc0001110.1_g280.1.mk	2-Amino-4-[(4-aminobenzoyl)amino]benzoic acid	-0.942898	negtive	16.9872	20.0735	18.0055	7.05757	6.7762	7.01005	12.571	12.7453	12.8256	16.7387	20.1095	20.8321	-1.06208	1.06208	1.13435e-12	PAV_r1.0chr4	6980299	6985340	+	5042	-	K12448	virNOG08786	M	sp|Q9SA77|ARAE1_ARATH UDP-arabinose 4-epimerase 1 OS=Arabidopsis thaliana GN=MUR4 PE=1 SV=1	gi|595864313|ref|XP_007211748.1| hypothetical protein PRUPE_ppa006315mg [Prunus persica] gi|462407613|gb|EMJ12947.1| hypothetical protein PRUPE_ppa006315mg [Prunus persica] gi|464895971|gb|AGH25534.1| UDP-D-xylose 4-epimerase [Prunus persica]
Pav_sc0000373.1_g850.1.mk	2-Amino-4-[(4-aminobenzoyl)amino]benzoic acid	-0.924563	negtive	15.4874	15.8536	18.5301	7.60802	5.95545	6.07784	9.92402	12.6143	9.61821	13.9027	14.1995	14.2511	-1.00229	1.00229	2.66856e-11	PAV_r1.0chr8	14306041	14311061	+	5021	GO:0055085;GO:0016021	-	virNOG00012	R	sp|P70187|MF14A_MOUSE Hippocampus abundant transcript 1 protein OS=Mus musculus GN=Mfsd14a PE=2 SV=3	gi|645260968|ref|XP_008236069.1| PREDICTED: hippocampus abundant transcript-like protein 1 [Prunus mume]
Pav_sc0000852.1_g400.1.mk	2-Amino-4-[(4-aminobenzoyl)amino]benzoic acid	-0.926824	negtive	28.0798	22.1017	24.783	10.0627	8.23617	9.2564	9.84949	13.1691	10.1955	18.8258	19.282	19.887	-1.10284	1.10284	2.06621e-10	PAV_r1.0chr1	31941782	31943262	-	1481	GO:0005634	K14505	virNOG16228;virNOG07742;virNOG29550	D	sp|P42753|CCD31_ARATH Cyclin-D3-1 OS=Arabidopsis thaliana GN=CYCD3-1 PE=1 SV=3	gi|596297429|ref|XP_007227331.1| hypothetical protein PRUPE_ppa015949mg [Prunus persica] gi|462424267|gb|EMJ28530.1| hypothetical protein PRUPE_ppa015949mg [Prunus persica]
Pav_sc0000862.1_g520.1.mk	2-Amino-4-[(4-aminobenzoyl)amino]benzoic acid	-0.906247	negtive	16.8991	19.3879	20.4844	4.42531	5.40432	6.93794	10.0744	8.39532	13.3996	11.5079	14.8547	15.8165	-1.4251	1.4251	6.36863e-10	PAV_r1.0chr6	5178868	5179623	+	756	GO:0009505;GO:0009506	-	virNOG02734	R	sp|Q41350|OLP1_SOLLC Osmotin-like protein OS=Solanum lycopersicum PE=1 SV=1	gi|595836886|ref|XP_007207347.1| hypothetical protein PRUPE_ppa010410mg [Prunus persica] gi|462402989|gb|EMJ08546.1| hypothetical protein PRUPE_ppa010410mg [Prunus persica]
Pav_sc0001411.1_g110.1.mk	2-Amino-4-[(4-aminobenzoyl)amino]benzoic acid	-0.949893	negtive	17.1173	18.5212	15.779	4.91947	6.53535	6.2382	9.76461	12.581	11.3965	14.7958	14.654	15.0896	-1.20056	1.20056	9.58061e-09	PAV_r1.0chr3	11042931	11043981	+	1051	GO:0000166;GO:0003676	-	virNOG18156	R	-	gi|595790179|ref|XP_007198842.1| hypothetical protein PRUPE_ppa011719mg [Prunus persica] gi|462394137|gb|EMJ00041.1| hypothetical protein PRUPE_ppa011719mg [Prunus persica]
Pav_sc0001037.1_g010.1.mk	2-Amino-4-[(4-aminobenzoyl)amino]benzoic acid	-0.945377	negtive	19.1586	25.7801	22.826	7.49111	7.77833	9.9828	8.90271	12.3759	9.8339	18.8976	21.7069	19.4276	-1.0891	1.0891	1.20988e-06	PAV_r1.0chr0	25813785	25814393	-	609	-	K14822	virNOG18337	S	-	gi|645253109|ref|XP_008232426.1| PREDICTED: coiled-coil domain-containing protein 86 [Prunus mume]
Pav_sc0003562.1_g340.1.mk	Psoralen	-0.91399	negtive	6.78086	5.94193	5.71728	33.6447	35.3974	34.1026	24.683	24.5563	26.3246	31.0651	31.3575	25.957	2.82464	2.82464	8.19755e-57	PAV_r1.0chr1	33716746	33718110	-	1365	GO:0005516	-	virNOG24812;virNOG20811	S	-	gi|645226225|ref|XP_008219941.1| PREDICTED: micronuclear linker histone polyprotein [Prunus mume] gi|645226227|ref|XP_008219942.1| PREDICTED: micronuclear linker histone polyprotein [Prunus mume]
Pav_sc0000212.1_g620.1.br	Psoralen	-0.941271	negtive	5.83117	5.97454	6.06033	36.6554	34.7624	30.7458	35.0725	29.8187	32.6801	35.0392	36.9832	34.3402	2.85801	2.85801	2.23865e-56	PAV_r1.0chr7	17109498	17114326	-	4829	-	-	virNOG06148	S	-	gi|645274829|ref|XP_008242524.1| PREDICTED: uncharacterized protein LOC103340846 isoform X1 [Prunus mume]
Pav_sc0001183.1_g330.1.mk	4-Hydroxy-5-(phenyl)-valeric acid-O-sulphate	-0.904665	negtive	3.95866	4.817	5.01734	17.1531	19.2509	18.3982	26.6611	18.7282	23.1751	13.9143	15.1715	14.8718	2.3298	2.3298	1.14502e-55	PAV_r1.0chr2	18157508	18166876	-	9369	GO:0004553;GO:0005975	-	virNOG01883	G	sp|Q8GTR4|PULA1_ARATH Pullulanase 1, chloroplastic OS=Arabidopsis thaliana GN=PU1 PE=1 SV=2	gi|596047375|ref|XP_007220271.1| hypothetical protein PRUPE_ppa000905mg [Prunus persica] gi|462416733|gb|EMJ21470.1| hypothetical protein PRUPE_ppa000905mg [Prunus persica]
Pav_sc0001183.1_g330.1.mk	Psoralen	-0.927281	negtive	3.95866	4.817	5.01734	17.1531	19.2509	18.3982	26.6611	18.7282	23.1751	13.9143	15.1715	14.8718	2.3298	2.3298	1.14502e-55	PAV_r1.0chr2	18157508	18166876	-	9369	GO:0004553;GO:0005975	-	virNOG01883	G	sp|Q8GTR4|PULA1_ARATH Pullulanase 1, chloroplastic OS=Arabidopsis thaliana GN=PU1 PE=1 SV=2	gi|596047375|ref|XP_007220271.1| hypothetical protein PRUPE_ppa000905mg [Prunus persica] gi|462416733|gb|EMJ21470.1| hypothetical protein PRUPE_ppa000905mg [Prunus persica]
Pav_sc0000162.1_g390.1.mk	Citric acid	-0.903883	negtive	9.24418	9.01872	6.47499	47.5468	40.0348	40.7708	22.4799	31.3558	36.3523	18.1652	17.8633	17.4353	2.7166	2.7166	2.01009e-50	PAV_r1.0chr3	5776340	5777855	-	1516	-	-	virNOG29536;virNOG17881	SG	-	gi|1035907255|gb|OAY36852.1| hypothetical protein MANES_11G054100 [Manihot esculenta]
Pav_sc0000162.1_g390.1.mk	4-Hydroxy-5-(phenyl)-valeric acid-O-sulphate	-0.907483	negtive	9.24418	9.01872	6.47499	47.5468	40.0348	40.7708	22.4799	31.3558	36.3523	18.1652	17.8633	17.4353	2.7166	2.7166	2.01009e-50	PAV_r1.0chr3	5776340	5777855	-	1516	-	-	virNOG29536;virNOG17881	SG	-	gi|1035907255|gb|OAY36852.1| hypothetical protein MANES_11G054100 [Manihot esculenta]
Pav_sc0000598.1_g750.1.mk	Psoralen	-0.95197	negtive	5.38937	7.83239	6.60786	29.7683	28.5477	28.17	24.664	26.0759	27.2641	28.8175	26.2784	27.6695	2.46428	2.46428	4.98191e-47	PAV_r1.0chr4	2211887	2213676	-	1790	GO:0000166	K13459	KOG4658;virNOG13024;virNOG06083;virNOG23146	T	sp|Q9C8T9|DRL19_ARATH Putative disease resistance protein At1g63350 OS=Arabidopsis thaliana GN=At1g63350 PE=3 SV=1	gi|1027096935|ref|XP_008224969.2| PREDICTED: probable disease resistance protein At4g27220 [Prunus mume]
Pav_sc0000127.1_g130.1.mk	Citric acid	-0.964672	negtive	5.36539	6.6698	7.18883	28.4517	26.8729	26.9176	35.7186	25.9599	29.3751	14.9733	15.597	12.6706	2.43707	2.43707	1.29173e-45	PAV_r1.0chr7	7811682	7813479	-	1798	-	-	-	-	-	-
Pav_sc0000127.1_g130.1.mk	4-Hydroxy-5-(phenyl)-valeric acid-O-sulphate	-0.966079	negtive	5.36539	6.6698	7.18883	28.4517	26.8729	26.9176	35.7186	25.9599	29.3751	14.9733	15.597	12.6706	2.43707	2.43707	1.29173e-45	PAV_r1.0chr7	7811682	7813479	-	1798	-	-	-	-	-	-
Pav_sc0000127.1_g130.1.mk	Fenoterol	-0.965958	negtive	5.36539	6.6698	7.18883	28.4517	26.8729	26.9176	35.7186	25.9599	29.3751	14.9733	15.597	12.6706	2.43707	2.43707	1.29173e-45	PAV_r1.0chr7	7811682	7813479	-	1798	-	-	-	-	-	-
Pav_sc0001900.1_g100.1.mk	Psoralen	-0.953857	negtive	6.34409	8.57105	10.4489	31.654	32.4508	28.4002	29.2221	29.4364	27.2322	30.2226	27.7903	29.6231	2.20809	2.20809	2.10477e-44	PAV_r1.0chr4	3139233	3145633	+	6401	GO:0005634;GO:0003677;GO:2000652;GO:0045893	-	virNOG07688	S	sp|O49459|NAC73_ARATH NAC domain-containing protein 73 OS=Arabidopsis thaliana GN=NAC073 PE=2 SV=1	gi|645237337|ref|XP_008225157.1| PREDICTED: NAC domain-containing protein 73-like [Prunus mume] gi|1027098612|ref|XP_016648600.1| PREDICTED: NAC domain-containing protein 73-like [Prunus mume]
Pav_co4076327.1_g010.1.mk	Psoralen	-0.936153	negtive	4.72404	5.34382	5.17749	21.7306	25.705	23.4748	20.4596	27.2971	29.8034	13.6907	25.5562	18.2902	2.55759	2.55759	5.99769e-42	PAV_r1.0chr0	171569004	171570369	-	1366	-	K08341	virNOG21339	Z	sp|Q9LRP7|ATG8I_ARATH Autophagy-related protein 8i OS=Arabidopsis thaliana GN=ATG8I PE=1 SV=1	gi|645243036|ref|XP_008227798.1| PREDICTED: autophagy-related protein 8i-like isoform X1 [Prunus mume]
Pav_sc0000311.1_g730.1.mk	Psoralen	-0.951335	negtive	6.63149	7.84349	8.98649	23.3894	23.105	24.1991	30.0495	20.941	27.6987	19.0144	22.2322	21.9122	1.93056	1.93056	1.70116e-39	PAV_r1.0chr7	18747718	18754047	+	6330	GO:0009247;GO:0016758	K03715	virNOG04631	R	sp|O82730|MGDG2_ARATH Monogalactosyldiacylglycerol synthase 2, chloroplastic OS=Arabidopsis thaliana GN=MGD2 PE=1 SV=1	gi|645275549|ref|XP_008242871.1| PREDICTED: monogalactosyldiacylglycerol synthase 2, chloroplastic [Prunus mume]
Pav_sc0000661.1_g140.1.mk	Psoralen	-0.938845	negtive	6.27547	5.99078	5.31429	44.6328	49.2186	37.618	41.6063	30.6467	30.442	28.6608	29.9759	32.9626	3.2462	3.2462	1.75608e-35	PAV_r1.0chr3	18272173	18274696	-	2524	-	-	virNOG03025	R	sp|Q6GL10|AB17C_XENTR Protein ABHD17C OS=Xenopus tropicalis GN=abhd17c PE=2 SV=1	gi|645248479|ref|XP_008230316.1| PREDICTED: protein ABHD17B [Prunus mume]
Pav_sc0000119.1_g120.1.mk	Psoralen	-0.919649	negtive	7.76248	7.57342	6.5815	21.039	21.961	21.3975	19.9435	21.4594	21.0267	22.7272	24.9444	23.7304	1.89527	1.89527	3.98709e-35	PAV_r1.0chr1	2682158	2686196	-	4039	GO:0009055	K03521	virNOG00108	C	sp|Q9LSW8|ETFB_ARATH Electron transfer flavoprotein subunit beta, mitochondrial OS=Arabidopsis thaliana GN=ETFB PE=1 SV=1	gi|596203092|ref|XP_007223721.1| hypothetical protein PRUPE_ppa010402mg [Prunus persica] gi|462420657|gb|EMJ24920.1| hypothetical protein PRUPE_ppa010402mg [Prunus persica]
Pav_sc0001883.1_g230.1.mk	Psoralen	-0.932141	negtive	8.87492	10.208	10.6034	28.7204	30.3289	28.6423	39.9281	36.7631	38.8779	29.1049	35.7818	31.5385	1.90295	1.90295	2.68364e-34	PAV_r1.0chr2	1718284	1720905	-	2622	GO:0006857;GO:0016021;GO:0005215	K14638	virNOG12481;COG3104	GE	sp|Q9M1I2|PTR46_ARATH Protein NRT1/ PTR FAMILY 5.4 OS=Arabidopsis thaliana GN=NPF5.4 PE=2 SV=1	gi|645306243|ref|XP_008246054.1| PREDICTED: protein NRT1/ PTR FAMILY 5.4-like [Prunus mume]
Pav_sc0001251.1_g090.1.mk	Citric acid	-0.914918	negtive	10.7089	4.44939	3.76533	23.4546	22.1754	24.115	24.99	35.4907	26.0292	13.9123	8.30735	9.64176	2.22458	2.22458	9.29155e-32	PAV_r1.0chr6	12242747	12245272	+	2526	-	-	virNOG23596	R	sp|Q9LZH5|LTPG2_ARATH Non-specific lipid transfer protein GPI-anchored 2 OS=Arabidopsis thaliana GN=LTPG2 PE=2 SV=1	gi|645218506|ref|XP_008230977.1| PREDICTED: non-specific lipid transfer protein GPI-anchored 2 [Prunus mume]
Pav_sc0001251.1_g090.1.mk	4-Hydroxy-5-(phenyl)-valeric acid-O-sulphate	-0.914534	negtive	10.7089	4.44939	3.76533	23.4546	22.1754	24.115	24.99	35.4907	26.0292	13.9123	8.30735	9.64176	2.22458	2.22458	9.29155e-32	PAV_r1.0chr6	12242747	12245272	+	2526	-	-	virNOG23596	R	sp|Q9LZH5|LTPG2_ARATH Non-specific lipid transfer protein GPI-anchored 2 OS=Arabidopsis thaliana GN=LTPG2 PE=2 SV=1	gi|645218506|ref|XP_008230977.1| PREDICTED: non-specific lipid transfer protein GPI-anchored 2 [Prunus mume]
Pav_sc0003756.1_g090.1.mk	Psoralen	-0.954216	negtive	0.527346	1.4647	2.99041	113.269	94.2629	69.157	96.5505	77.0558	82.5356	75.062	70.6188	78.7804	6.14001	6.14001	1.73573e-29	PAV_r1.0chr8	14599854	14605786	-	5933	GO:0005507;GO:0055114;GO:0008447	-	virNOG01931	Q	sp|Q00624|ASOL_BRANA L-ascorbate oxidase homolog OS=Brassica napus GN=Bp10 PE=2 SV=1	gi|645261027|ref|XP_008236098.1| PREDICTED: L-ascorbate oxidase homolog [Prunus mume]
Pav_sc0000598.1_g740.1.mk	Psoralen	-0.947536	negtive	3.65352	3.83765	2.83489	12.7855	12.9362	14.6161	12.2923	11.3698	12.0118	12.9154	11.5674	13.6689	2.30379	2.30379	2.58517e-29	PAV_r1.0chr4	2209812	2211381	-	1570	GO:0043531;GO:0005524;GO:0006952	K13459	-	-	-	gi|1027096935|ref|XP_008224969.2| PREDICTED: probable disease resistance protein At4g27220 [Prunus mume]
Pav_sc0000764.1_g230.1.mk	Citric acid	-0.917085	negtive	4.40296	6.259	7.14101	18.0015	19.1496	16.1887	14.8979	14.3521	15.2459	11.3366	10.704	12.6069	1.92445	1.92445	9.5735e-29	PAV_r1.0chr1	5774561	5784464	-	9904	GO:0016021	-	virNOG00574	S	sp|Q8S8Q6|TET8_ARATH Tetraspanin-8 OS=Arabidopsis thaliana GN=TET8 PE=2 SV=1	gi|645233908|ref|XP_008223567.1| PREDICTED: tetraspanin-8-like [Prunus mume]
Pav_sc0000764.1_g230.1.mk	4-Hydroxy-5-(phenyl)-valeric acid-O-sulphate	-0.932474	negtive	4.40296	6.259	7.14101	18.0015	19.1496	16.1887	14.8979	14.3521	15.2459	11.3366	10.704	12.6069	1.92445	1.92445	9.5735e-29	PAV_r1.0chr1	5774561	5784464	-	9904	GO:0016021	-	virNOG00574	S	sp|Q8S8Q6|TET8_ARATH Tetraspanin-8 OS=Arabidopsis thaliana GN=TET8 PE=2 SV=1	gi|645233908|ref|XP_008223567.1| PREDICTED: tetraspanin-8-like [Prunus mume]
Pav_sc0000764.1_g230.1.mk	Fenoterol	-0.917982	negtive	4.40296	6.259	7.14101	18.0015	19.1496	16.1887	14.8979	14.3521	15.2459	11.3366	10.704	12.6069	1.92445	1.92445	9.5735e-29	PAV_r1.0chr1	5774561	5784464	-	9904	GO:0016021	-	virNOG00574	S	sp|Q8S8Q6|TET8_ARATH Tetraspanin-8 OS=Arabidopsis thaliana GN=TET8 PE=2 SV=1	gi|645233908|ref|XP_008223567.1| PREDICTED: tetraspanin-8-like [Prunus mume]
Pav_sc0000764.1_g230.1.mk	L-(+)-Aspartic acid	-0.906179	negtive	4.40296	6.259	7.14101	18.0015	19.1496	16.1887	14.8979	14.3521	15.2459	11.3366	10.704	12.6069	1.92445	1.92445	9.5735e-29	PAV_r1.0chr1	5774561	5784464	-	9904	GO:0016021	-	virNOG00574	S	sp|Q8S8Q6|TET8_ARATH Tetraspanin-8 OS=Arabidopsis thaliana GN=TET8 PE=2 SV=1	gi|645233908|ref|XP_008223567.1| PREDICTED: tetraspanin-8-like [Prunus mume]
Pav_sc0000764.1_g230.1.mk	Psoralen	-0.915391	negtive	4.40296	6.259	7.14101	18.0015	19.1496	16.1887	14.8979	14.3521	15.2459	11.3366	10.704	12.6069	1.92445	1.92445	9.5735e-29	PAV_r1.0chr1	5774561	5784464	-	9904	GO:0016021	-	virNOG00574	S	sp|Q8S8Q6|TET8_ARATH Tetraspanin-8 OS=Arabidopsis thaliana GN=TET8 PE=2 SV=1	gi|645233908|ref|XP_008223567.1| PREDICTED: tetraspanin-8-like [Prunus mume]
Pav_sc0000195.1_g840.1.mk	2-Amino-4-[(4-aminobenzoyl)amino]benzoic acid	-0.936865	negtive	11.5088	11.7496	13.5937	2.66082	3.7518	2.67045	9.54823	7.09857	7.90477	11.7139	10.7861	10.4444	-1.67762	1.67762	2.2674e-22	PAV_r1.0chr1	35993124	35996895	+	3772	GO:0009902;GO:0005886	-	virNOG02637	S	sp|Q9C8E6|PMI1_ARATH Protein PLASTID MOVEMENT IMPAIRED 1 OS=Arabidopsis thaliana GN=PMI1 PE=1 SV=1	gi|645225585|ref|XP_008219644.1| PREDICTED: protein PLASTID MOVEMENT IMPAIRED 1 [Prunus mume]
Pav_sc0001118.1_g040.1.mk	2-Amino-4-[(4-aminobenzoyl)amino]benzoic acid	-0.91746	negtive	14.8501	14.4568	15.0797	6.78353	5.53551	4.45324	9.12225	8.93026	7.69129	11.9005	10.0616	11.674	-1.05899	1.05899	3.2521e-10	PAV_r1.0chr8	15760094	15762810	-	2717	-	K17361	virNOG02527	I	sp|Q9R0X4|ACOT9_MOUSE Acyl-coenzyme A thioesterase 9, mitochondrial OS=Mus musculus GN=Acot9 PE=1 SV=1	gi|595792181|ref|XP_007199839.1| hypothetical protein PRUPE_ppa005627mg [Prunus persica] gi|462395239|gb|EMJ01038.1| hypothetical protein PRUPE_ppa005627mg [Prunus persica]
Pav_sc0001710.1_g740.1.mk	2-Amino-4-[(4-aminobenzoyl)amino]benzoic acid	-0.922555	negtive	12.9677	11.3424	17.1014	3.05743	3.37168	5.06994	8.14465	4.32233	6.91977	11.2929	12.9924	16.1038	-1.51487	1.51487	3.04179e-07	PAV_r1.0chr3	4587593	4590437	-	2845	GO:0016021	-	virNOG01949;virNOG05964	S	sp|Q8L7A0|TAUE3_ARATH Sulfite exporter TauE/SafE family protein 3 OS=Arabidopsis thaliana GN=At2g25737 PE=2 SV=1	gi|645244716|ref|XP_008228549.1| PREDICTED: uncharacterized protein LOC103327947 isoform X3 [Prunus mume]
Pav_sc0000554.1_g2010.1.mk	Psoralen	-0.974654	negtive	41.0869	49.4016	14.8158	1612.25	1698.5	1585.15	1524.17	1351.77	1417.31	1366.04	1546.19	1425.03	5.87839	5.87839	4.03863e-274	PAV_r1.0chr2	19603160	19603838	-	679	-	-	virNOG23166;virNOG22378	S	-	gi|596027712|ref|XP_007219284.1| hypothetical protein PRUPE_ppa018490mg [Prunus persica] gi|462415746|gb|EMJ20483.1| hypothetical protein PRUPE_ppa018490mg [Prunus persica]
Pav_sc0000484.1_g440.1.mk	Psoralen	-0.989693	negtive	103.721	67.6452	73.6064	968.424	1012.19	1052.23	1045.03	901.126	956.929	814.069	898.254	860.691	3.97085	3.97085	5.49378e-155	PAV_r1.0chr3	19260628	19261838	-	1211	-	-	virNOG14074	S	-	gi|595941076|ref|XP_007215854.1| hypothetical protein PRUPE_ppa010375mg [Prunus persica] gi|462412004|gb|EMJ17053.1| hypothetical protein PRUPE_ppa010375mg [Prunus persica]
Pav_sc0002327.1_g560.1.mk	Psoralen	-0.983626	negtive	106.653	83.605	104.379	878.993	861.028	803.457	951.491	829.703	917.96	765.914	819.72	765.777	3.45219	3.45219	3.70836e-125	PAV_r1.0chr1	42622161	42626080	-	3920	GO:0005634;GO:0006355;GO:0009734	K14484	virNOG13815	K	sp|Q38827|IAA9_ARATH Auxin-responsive protein IAA9 OS=Arabidopsis thaliana GN=IAA9 PE=1 SV=1	gi|645224583|ref|XP_008219180.1| PREDICTED: auxin-responsive protein IAA8-like isoform X2 [Prunus mume] gi|645224585|ref|XP_008219181.1| PREDICTED: auxin-responsive protein IAA8-like isoform X2 [Prunus mume]
Pav_sc0000580.1_g170.1.mk	Psoralen	-0.908287	negtive	24.5127	29.8952	20.9897	217.908	209.127	232.623	142.389	133.335	148.191	128.054	147.657	131.35	3.46717	3.46717	1.97341e-122	PAV_r1.0chr6	18734398	18738391	-	3994	-	K06119	virNOG02700	OMI	sp|Q8S4F6|SQD2_ARATH Sulfoquinovosyl transferase SQD2 OS=Arabidopsis thaliana GN=SQD2 PE=1 SV=1	gi|595823307|ref|XP_007205049.1| hypothetical protein PRUPE_ppa004263mg [Prunus persica] gi|462400691|gb|EMJ06248.1| hypothetical protein PRUPE_ppa004263mg [Prunus persica]
Pav_sc0002327.1_g600.1.mk	Psoralen	-0.980431	negtive	310.715	285.261	244.187	1548.65	1510.82	1571.94	1674.66	1522.36	1576.82	1479.46	1497.63	1373.71	2.80279	2.80279	2.44522e-88	PAV_r1.0chr1	42593258	42598383	-	5126	GO:0005524;GO:0006094;GO:0004612	K01610	COG1866;virNOG02962	C	sp|Q9T074|PCKA_ARATH Phosphoenolpyruvate carboxykinase (ATP) OS=Arabidopsis thaliana GN=PCKA PE=1 SV=1	gi|645224569|ref|XP_008219173.1| PREDICTED: phosphoenolpyruvate carboxykinase [ATP]-like [Prunus mume] gi|645224571|ref|XP_008219174.1| PREDICTED: phosphoenolpyruvate carboxykinase [ATP]-like [Prunus mume] gi|645224574|ref|XP_008219176.1| PREDICTED: phosphoenolpyruvate carboxykinase [ATP]-like [Prunus mume] gi|645224576|ref|XP_008219177.1| PREDICTED: phosphoenolpyruvate carboxykinase [ATP]-like […
Pav_sc0006999.1_g020.1.mk	Citric acid	-0.906911	negtive	34.3091	41.2511	38.4237	233.5	227.952	222.984	178.196	147.571	163.012	129.138	110.673	118.786	2.92624	2.92624	1.40403e-86	PAV_r1.0chr0	98121353	98122623	-	1271	GO:0016021	-	virNOG05229	R	-	gi|595818945|ref|XP_007204431.1| hypothetical protein PRUPE_ppa027095mg, partial [Prunus persica] gi|462399962|gb|EMJ05630.1| hypothetical protein PRUPE_ppa027095mg, partial [Prunus persica]
Pav_sc0006999.1_g020.1.mk	4-Hydroxy-5-(phenyl)-valeric acid-O-sulphate	-0.923027	negtive	34.3091	41.2511	38.4237	233.5	227.952	222.984	178.196	147.571	163.012	129.138	110.673	118.786	2.92624	2.92624	1.40403e-86	PAV_r1.0chr0	98121353	98122623	-	1271	GO:0016021	-	virNOG05229	R	-	gi|595818945|ref|XP_007204431.1| hypothetical protein PRUPE_ppa027095mg, partial [Prunus persica] gi|462399962|gb|EMJ05630.1| hypothetical protein PRUPE_ppa027095mg, partial [Prunus persica]
Pav_sc0006999.1_g020.1.mk	Fenoterol	-0.902881	negtive	34.3091	41.2511	38.4237	233.5	227.952	222.984	178.196	147.571	163.012	129.138	110.673	118.786	2.92624	2.92624	1.40403e-86	PAV_r1.0chr0	98121353	98122623	-	1271	GO:0016021	-	virNOG05229	R	-	gi|595818945|ref|XP_007204431.1| hypothetical protein PRUPE_ppa027095mg, partial [Prunus persica] gi|462399962|gb|EMJ05630.1| hypothetical protein PRUPE_ppa027095mg, partial [Prunus persica]
Pav_sc0000069.1_g800.1.mk	Psoralen	-0.970844	negtive	11.7575	11.3676	12.0437	90.827	84.273	107.695	105.123	105.961	96.3375	89.8415	92.9977	80.9574	3.34464	3.34464	9.50195e-86	PAV_r1.0chr1	30810043	30812315	+	2273	GO:0016021;GO:0005385;GO:0071577	K14709	virNOG00418	P	sp|O04089|ZIP4_ARATH Zinc transporter 4, chloroplastic OS=Arabidopsis thaliana GN=ZIP4 PE=2 SV=1	gi|645227356|ref|XP_008220477.1| PREDICTED: zinc transporter 4, chloroplastic [Prunus mume]
Pav_sc0000099.1_g920.1.mk	Citric acid	-0.963879	negtive	25.7366	41.1514	50.8079	208.673	214.88	204.472	251.519	196.109	246.375	99.9013	134.711	132.734	2.75544	2.75544	7.36153e-68	PAV_r1.0chr7	13293225	13293728	+	504	-	-	virNOG24805;virNOG22510	S	-	gi|1027112475|ref|XP_008241670.2| PREDICTED: uncharacterized protein LOC103340081 [Prunus mume]
Pav_sc0000099.1_g920.1.mk	4-Hydroxy-5-(phenyl)-valeric acid-O-sulphate	-0.970097	negtive	25.7366	41.1514	50.8079	208.673	214.88	204.472	251.519	196.109	246.375	99.9013	134.711	132.734	2.75544	2.75544	7.36153e-68	PAV_r1.0chr7	13293225	13293728	+	504	-	-	virNOG24805;virNOG22510	S	-	gi|1027112475|ref|XP_008241670.2| PREDICTED: uncharacterized protein LOC103340081 [Prunus mume]
Pav_sc0000099.1_g920.1.mk	Fenoterol	-0.961023	negtive	25.7366	41.1514	50.8079	208.673	214.88	204.472	251.519	196.109	246.375	99.9013	134.711	132.734	2.75544	2.75544	7.36153e-68	PAV_r1.0chr7	13293225	13293728	+	504	-	-	virNOG24805;virNOG22510	S	-	gi|1027112475|ref|XP_008241670.2| PREDICTED: uncharacterized protein LOC103340081 [Prunus mume]
Pav_sc0000099.1_g920.1.mk	Psoralen	-0.924282	negtive	25.7366	41.1514	50.8079	208.673	214.88	204.472	251.519	196.109	246.375	99.9013	134.711	132.734	2.75544	2.75544	7.36153e-68	PAV_r1.0chr7	13293225	13293728	+	504	-	-	virNOG24805;virNOG22510	S	-	gi|1027112475|ref|XP_008241670.2| PREDICTED: uncharacterized protein LOC103340081 [Prunus mume]
Pav_sc0000062.1_g440.1.mk	Citric acid	-0.956943	negtive	82.3462	62.2319	81.1015	320.919	327.123	361.979	312.135	235.506	270.822	148.89	151.948	130.206	2.50168	2.50168	1.58552e-67	PAV_r1.0chr6	727303	728259	-	957	-	K12897	KOG4661;virNOG14960	K	sp|Q84TH4|SR45A_ARATH Serine/arginine-rich splicing factor SR45a OS=Arabidopsis thaliana GN=SR45A PE=1 SV=1	gi|764558529|ref|XP_011460914.1| PREDICTED: serine/arginine-rich splicing factor SR45a isoform X2 [Fragaria vesca subsp. vesca]
Pav_sc0000062.1_g440.1.mk	4-Hydroxy-5-(phenyl)-valeric acid-O-sulphate	-0.954476	negtive	82.3462	62.2319	81.1015	320.919	327.123	361.979	312.135	235.506	270.822	148.89	151.948	130.206	2.50168	2.50168	1.58552e-67	PAV_r1.0chr6	727303	728259	-	957	-	K12897	KOG4661;virNOG14960	K	sp|Q84TH4|SR45A_ARATH Serine/arginine-rich splicing factor SR45a OS=Arabidopsis thaliana GN=SR45A PE=1 SV=1	gi|764558529|ref|XP_011460914.1| PREDICTED: serine/arginine-rich splicing factor SR45a isoform X2 [Fragaria vesca subsp. vesca]
Pav_sc0000062.1_g440.1.mk	Fenoterol	-0.953331	negtive	82.3462	62.2319	81.1015	320.919	327.123	361.979	312.135	235.506	270.822	148.89	151.948	130.206	2.50168	2.50168	1.58552e-67	PAV_r1.0chr6	727303	728259	-	957	-	K12897	KOG4661;virNOG14960	K	sp|Q84TH4|SR45A_ARATH Serine/arginine-rich splicing factor SR45a OS=Arabidopsis thaliana GN=SR45A PE=1 SV=1	gi|764558529|ref|XP_011460914.1| PREDICTED: serine/arginine-rich splicing factor SR45a isoform X2 [Fragaria vesca subsp. vesca]
Pav_sc0000464.1_g540.1.mk	Psoralen	-0.94751	negtive	256.256	251.33	172.448	1412.56	1766.51	1728.01	1482.63	1234.54	1217.49	1349.26	1320.88	1228.84	3.18997	3.18997	2.13175e-65	PAV_r1.0chr3	11982482	11983093	-	612	GO:0009751;GO:0010286;GO:0009506;GO:0005576	-	virNOG23523	R	sp|P47926|RSI1_SOLLC Protein RSI-1 OS=Solanum lycopersicum GN=RSI-1 PE=2 SV=1	gi|595930066|ref|XP_007215190.1| hypothetical protein PRUPE_ppa013959mg [Prunus persica] gi|462411340|gb|EMJ16389.1| hypothetical protein PRUPE_ppa013959mg [Prunus persica]
Pav_sc0002055.1_g080.1.mk	Psoralen	-0.963672	negtive	13.4825	13.0574	12.7544	58.8421	59.0733	54.5597	72.7877	67.0801	61.8975	59.3437	56.4797	56.4409	2.47553	2.47553	1.0156e-63	PAV_r1.0chr3	12288180	12292008	-	3829	GO:0004674;GO:0005524;GO:0016021;GO:0006468	-	virNOG01280	T	sp|P43298|TMK1_ARATH Receptor protein kinase TMK1 OS=Arabidopsis thaliana GN=TMK1 PE=1 SV=1	gi|645278783|ref|XP_008244390.1| PREDICTED: receptor protein kinase TMK1 [Prunus mume]
Pav_sc0000129.1_g1670.1.mk	Citric acid	-0.931379	negtive	13.2779	11.8013	8.38733	596.209	655.724	485.656	842.496	875.387	870.044	328.021	184.708	168.321	6.04234	6.04234	1.65474e-63	PAV_r1.0chr7	15554158	15554535	+	378	GO:0009733	-	virNOG21837	S	sp|Q9LTV3|SAU72_ARATH Auxin-responsive protein SAUR72 OS=Arabidopsis thaliana GN=SAUR72 PE=2 SV=1	gi|595821107|ref|XP_007204762.1| hypothetical protein PRUPE_ppa013393mg [Prunus persica] gi|645274322|ref|XP_008242289.1| PREDICTED: auxin-responsive protein SAUR72 [Prunus mume] gi|462400293|gb|EMJ05961.1| hypothetical protein PRUPE_ppa013393mg [Prunus persica]
Pav_sc0000129.1_g1670.1.mk	4-Hydroxy-5-(phenyl)-valeric acid-O-sulphate	-0.933408	negtive	13.2779	11.8013	8.38733	596.209	655.724	485.656	842.496	875.387	870.044	328.021	184.708	168.321	6.04234	6.04234	1.65474e-63	PAV_r1.0chr7	15554158	15554535	+	378	GO:0009733	-	virNOG21837	S	sp|Q9LTV3|SAU72_ARATH Auxin-responsive protein SAUR72 OS=Arabidopsis thaliana GN=SAUR72 PE=2 SV=1	gi|595821107|ref|XP_007204762.1| hypothetical protein PRUPE_ppa013393mg [Prunus persica] gi|645274322|ref|XP_008242289.1| PREDICTED: auxin-responsive protein SAUR72 [Prunus mume] gi|462400293|gb|EMJ05961.1| hypothetical protein PRUPE_ppa013393mg [Prunus persica]
Pav_sc0000129.1_g1670.1.mk	Fenoterol	-0.928884	negtive	13.2779	11.8013	8.38733	596.209	655.724	485.656	842.496	875.387	870.044	328.021	184.708	168.321	6.04234	6.04234	1.65474e-63	PAV_r1.0chr7	15554158	15554535	+	378	GO:0009733	-	virNOG21837	S	sp|Q9LTV3|SAU72_ARATH Auxin-responsive protein SAUR72 OS=Arabidopsis thaliana GN=SAUR72 PE=2 SV=1	gi|595821107|ref|XP_007204762.1| hypothetical protein PRUPE_ppa013393mg [Prunus persica] gi|645274322|ref|XP_008242289.1| PREDICTED: auxin-responsive protein SAUR72 [Prunus mume] gi|462400293|gb|EMJ05961.1| hypothetical protein PRUPE_ppa013393mg [Prunus persica]
Pav_sc0000051.1_g280.1.mk	Citric acid	-0.900562	negtive	239.822	316.52	226.268	989.844	948.494	1152.23	668.1	725.024	714.677	437.193	390.476	390.016	2.31792	2.31792	5.89446e-62	PAV_r1.0chr3	18049223	18050413	+	1191	-	-	virNOG26437	S	-	gi|567876561|ref|XP_006430870.1| hypothetical protein CICLE_v10013834mg [Citrus clementina] gi|557532927|gb|ESR44110.1| hypothetical protein CICLE_v10013834mg [Citrus clementina]
Pav_sc0000051.1_g280.1.mk	Fenoterol	-0.902428	negtive	239.822	316.52	226.268	989.844	948.494	1152.23	668.1	725.024	714.677	437.193	390.476	390.016	2.31792	2.31792	5.89446e-62	PAV_r1.0chr3	18049223	18050413	+	1191	-	-	virNOG26437	S	-	gi|567876561|ref|XP_006430870.1| hypothetical protein CICLE_v10013834mg [Citrus clementina] gi|557532927|gb|ESR44110.1| hypothetical protein CICLE_v10013834mg [Citrus clementina]
Pav_sc0000311.1_g860.1.mk	Psoralen	-0.925934	negtive	94.2863	131.578	99.1399	357.009	411.508	441.689	550.613	452.567	608.596	326.735	406.38	416.632	2.23348	2.23348	2.71684e-57	PAV_r1.0chr7	18699904	18701791	-	1888	GO:0055085;GO:0004427;GO:0016021;GO:0015992;GO:0009678	K01507	virNOG11058	S	sp|P21616|AVP_VIGRR Pyrophosphate-energized vacuolar membrane proton pump OS=Vigna radiata var. radiata PE=1 SV=4	gi|595820309|ref|XP_007204643.1| hypothetical protein PRUPE_ppa001782mg [Prunus persica] gi|462400174|gb|EMJ05842.1| hypothetical protein PRUPE_ppa001782mg [Prunus persica]
Pav_sc0000893.1_g780.1.mk	Citric acid	-0.904968	negtive	190.303	192.031	191.563	676.11	712.791	693.804	649.163	716.66	646.457	541.007	489.744	564.313	2.19985	2.19985	3.45227e-56	PAV_r1.0chr1	26228818	26230085	+	1268	GO:0048046;GO:0004553;GO:0016762;GO:0005618;GO:0010411;GO:0042546;GO:0071555	K08235	virNOG08694	R	sp|Q8LDS2|XTH27_ARATH Probable xyloglucan endotransglucosylase/hydrolase protein 27 OS=Arabidopsis thaliana GN=XTH27 PE=2 SV=2	gi|596142008|ref|XP_007222502.1| hypothetical protein PRUPE_ppa008275mg [Prunus persica] gi|462419438|gb|EMJ23701.1| hypothetical protein PRUPE_ppa008275mg [Prunus persica]
Pav_sc0000893.1_g780.1.mk	4-Hydroxy-5-(phenyl)-valeric acid-O-sulphate	-0.934988	negtive	190.303	192.031	191.563	676.11	712.791	693.804	649.163	716.66	646.457	541.007	489.744	564.313	2.19985	2.19985	3.45227e-56	PAV_r1.0chr1	26228818	26230085	+	1268	GO:0048046;GO:0004553;GO:0016762;GO:0005618;GO:0010411;GO:0042546;GO:0071555	K08235	virNOG08694	R	sp|Q8LDS2|XTH27_ARATH Probable xyloglucan endotransglucosylase/hydrolase protein 27 OS=Arabidopsis thaliana GN=XTH27 PE=2 SV=2	gi|596142008|ref|XP_007222502.1| hypothetical protein PRUPE_ppa008275mg [Prunus persica] gi|462419438|gb|EMJ23701.1| hypothetical protein PRUPE_ppa008275mg [Prunus persica]
Pav_sc0000893.1_g780.1.mk	L-(+)-Aspartic acid	-0.939776	negtive	190.303	192.031	191.563	676.11	712.791	693.804	649.163	716.66	646.457	541.007	489.744	564.313	2.19985	2.19985	3.45227e-56	PAV_r1.0chr1	26228818	26230085	+	1268	GO:0048046;GO:0004553;GO:0016762;GO:0005618;GO:0010411;GO:0042546;GO:0071555	K08235	virNOG08694	R	sp|Q8LDS2|XTH27_ARATH Probable xyloglucan endotransglucosylase/hydrolase protein 27 OS=Arabidopsis thaliana GN=XTH27 PE=2 SV=2	gi|596142008|ref|XP_007222502.1| hypothetical protein PRUPE_ppa008275mg [Prunus persica] gi|462419438|gb|EMJ23701.1| hypothetical protein PRUPE_ppa008275mg [Prunus persica]
Pav_sc0000893.1_g780.1.mk	Psoralen	-0.982986	negtive	190.303	192.031	191.563	676.11	712.791	693.804	649.163	716.66	646.457	541.007	489.744	564.313	2.19985	2.19985	3.45227e-56	PAV_r1.0chr1	26228818	26230085	+	1268	GO:0048046;GO:0004553;GO:0016762;GO:0005618;GO:0010411;GO:0042546;GO:0071555	K08235	virNOG08694	R	sp|Q8LDS2|XTH27_ARATH Probable xyloglucan endotransglucosylase/hydrolase protein 27 OS=Arabidopsis thaliana GN=XTH27 PE=2 SV=2	gi|596142008|ref|XP_007222502.1| hypothetical protein PRUPE_ppa008275mg [Prunus persica] gi|462419438|gb|EMJ23701.1| hypothetical protein PRUPE_ppa008275mg [Prunus persica]
Pav_sc0000100.1_g260.1.br	Psoralen	-0.928633	negtive	0.706965	0.586459	0.352679	10.2919	6.93595	13.5325	10.7341	12.3813	10.8258	10.5009	9.69778	9.23746	4.55754	4.55754	2.87636e-15	PAV_r1.0chr1	10759960	10761342	+	1383	-	-	KOG1021;virNOG11378	WMG	sp|Q84R16|GT14_ARATH Probable xyloglucan galactosyltransferase GT14 OS=Arabidopsis thaliana GN=GT14 PE=2 SV=1	gi|645232300|ref|XP_008222802.1| PREDICTED: probable xyloglucan galactosyltransferase GT14 [Prunus mume]
Pav_sc0001710.1_g460.1.mk	Citric acid	-0.907541	negtive	6.27664	5.43819	5.53308	11.2301	12.2035	10.0337	9.8818	13.5799	10.1073	8.35238	8.0021	7.69497	1.29935	1.29935	3.28776e-14	PAV_r1.0chr3	4711490	4714376	-	2887	GO:0007264;GO:0005622;GO:0005525	K07889	virNOG01596	U	sp|P31583|RHN1_NICPL Ras-related protein RHN1 OS=Nicotiana plumbaginifolia GN=RHN1 PE=2 SV=1	gi|595943688|ref|XP_007215984.1| hypothetical protein PRUPE_ppa011709mg [Prunus persica] gi|645244644|ref|XP_008228517.1| PREDICTED: ras-related protein RHN1-like isoform X5 [Prunus mume] gi|462412134|gb|EMJ17183.1| hypothetical protein PRUPE_ppa011709mg [Prunus persica]
Pav_sc0001710.1_g460.1.mk	4-Hydroxy-5-(phenyl)-valeric acid-O-sulphate	-0.915465	negtive	6.27664	5.43819	5.53308	11.2301	12.2035	10.0337	9.8818	13.5799	10.1073	8.35238	8.0021	7.69497	1.29935	1.29935	3.28776e-14	PAV_r1.0chr3	4711490	4714376	-	2887	GO:0007264;GO:0005622;GO:0005525	K07889	virNOG01596	U	sp|P31583|RHN1_NICPL Ras-related protein RHN1 OS=Nicotiana plumbaginifolia GN=RHN1 PE=2 SV=1	gi|595943688|ref|XP_007215984.1| hypothetical protein PRUPE_ppa011709mg [Prunus persica] gi|645244644|ref|XP_008228517.1| PREDICTED: ras-related protein RHN1-like isoform X5 [Prunus mume] gi|462412134|gb|EMJ17183.1| hypothetical protein PRUPE_ppa011709mg [Prunus persica]
Pav_sc0000129.1_g210.1.mk	Citric acid	-0.913319	negtive	6.76293	6.95997	6.49231	15.7364	11.9233	14.2804	11.411	12.5457	11.0027	7.62192	7.62184	7.5176	1.39263	1.39263	3.54826e-13	PAV_r1.0chr7	16276815	16278279	+	1465	-	-	virNOG19998	S	-	gi|645274515|ref|XP_008242374.1| PREDICTED: uncharacterized protein LOC103340706 [Prunus mume]
Pav_sc0000129.1_g210.1.mk	4-Hydroxy-5-(phenyl)-valeric acid-O-sulphate	-0.904273	negtive	6.76293	6.95997	6.49231	15.7364	11.9233	14.2804	11.411	12.5457	11.0027	7.62192	7.62184	7.5176	1.39263	1.39263	3.54826e-13	PAV_r1.0chr7	16276815	16278279	+	1465	-	-	virNOG19998	S	-	gi|645274515|ref|XP_008242374.1| PREDICTED: uncharacterized protein LOC103340706 [Prunus mume]
Pav_sc0000129.1_g210.1.mk	Fenoterol	-0.912632	negtive	6.76293	6.95997	6.49231	15.7364	11.9233	14.2804	11.411	12.5457	11.0027	7.62192	7.62184	7.5176	1.39263	1.39263	3.54826e-13	PAV_r1.0chr7	16276815	16278279	+	1465	-	-	virNOG19998	S	-	gi|645274515|ref|XP_008242374.1| PREDICTED: uncharacterized protein LOC103340706 [Prunus mume]
Pav_sc0000312.1_g060.1.br	D-Glucose 6-phosphate	-0.900947	negtive	2.7966	1.91201	1.30793	21.1793	18.0764	6.58979	23.4321	21.4922	21.3422	0.113042	0	0	3.28414	3.28414	0.000213066	PAV_r1.0chr0	10162787	10163392	+	606	-	-	-	-	-	-
Pav_sc0001305.1_g230.1.mk	2-Amino-4-[(4-aminobenzoyl)amino]benzoic acid	-0.94347	negtive	12.6526	12.8013	11.9595	4.17072	3.64025	3.14428	6.60756	6.56986	7.64255	8.89914	9.78856	9.488	-1.42856	1.42856	7.09895e-21	PAV_r1.0chr4	2633645	2640980	+	7336	GO:0045892;GO:0009611;GO:0005634;GO:0004647;GO:0009738;GO:0004721;GO:0006470;GO:0009651	K18998	virNOG01524	K	sp|Q5YDB6|CPL1_ARATH RNA polymerase II C-terminal domain phosphatase-like 1 OS=Arabidopsis thaliana GN=CPL1 PE=1 SV=1	gi|645237091|ref|XP_008225045.1| PREDICTED: RNA polymerase II C-terminal domain phosphatase-like 1 [Prunus mume]
Pav_sc0005957.1_g010.1.mk	Citric acid	-0.929136	negtive	13.6391	15.6464	15.1311	27.9719	21.8985	27.6988	28.4248	27.8286	27.4376	11.1673	16.3944	17.7621	1.14267	1.14267	4.88777e-07	PAV_r1.0chr0	89160536	89160946	-	411	GO:0016021;GO:0055114;GO:0016491	-	COG1028;virNOG10671	QI	sp|Q09851|AYR1_SCHPO NADPH-dependent 1-acyldihydroxyacetone phosphate reductase OS=Schizosaccharomyces pombe (strain 972 / ATCC 24843) GN=ayr1 PE=3 SV=2	gi|595827341|ref|XP_007205700.1| hypothetical protein PRUPE_ppa009793mg [Prunus persica] gi|462401342|gb|EMJ06899.1| hypothetical protein PRUPE_ppa009793mg [Prunus persica]
Pav_sc0005957.1_g010.1.mk	4-Hydroxy-5-(phenyl)-valeric acid-O-sulphate	-0.908176	negtive	13.6391	15.6464	15.1311	27.9719	21.8985	27.6988	28.4248	27.8286	27.4376	11.1673	16.3944	17.7621	1.14267	1.14267	4.88777e-07	PAV_r1.0chr0	89160536	89160946	-	411	GO:0016021;GO:0055114;GO:0016491	-	COG1028;virNOG10671	QI	sp|Q09851|AYR1_SCHPO NADPH-dependent 1-acyldihydroxyacetone phosphate reductase OS=Schizosaccharomyces pombe (strain 972 / ATCC 24843) GN=ayr1 PE=3 SV=2	gi|595827341|ref|XP_007205700.1| hypothetical protein PRUPE_ppa009793mg [Prunus persica] gi|462401342|gb|EMJ06899.1| hypothetical protein PRUPE_ppa009793mg [Prunus persica]
Pav_sc0005957.1_g010.1.mk	Fenoterol	-0.928122	negtive	13.6391	15.6464	15.1311	27.9719	21.8985	27.6988	28.4248	27.8286	27.4376	11.1673	16.3944	17.7621	1.14267	1.14267	4.88777e-07	PAV_r1.0chr0	89160536	89160946	-	411	GO:0016021;GO:0055114;GO:0016491	-	COG1028;virNOG10671	QI	sp|Q09851|AYR1_SCHPO NADPH-dependent 1-acyldihydroxyacetone phosphate reductase OS=Schizosaccharomyces pombe (strain 972 / ATCC 24843) GN=ayr1 PE=3 SV=2	gi|595827341|ref|XP_007205700.1| hypothetical protein PRUPE_ppa009793mg [Prunus persica] gi|462401342|gb|EMJ06899.1| hypothetical protein PRUPE_ppa009793mg [Prunus persica]
Pav_sc0005957.1_g010.1.mk	D-Glucose 6-phosphate	-0.926774	negtive	13.6391	15.6464	15.1311	27.9719	21.8985	27.6988	28.4248	27.8286	27.4376	11.1673	16.3944	17.7621	1.14267	1.14267	4.88777e-07	PAV_r1.0chr0	89160536	89160946	-	411	GO:0016021;GO:0055114;GO:0016491	-	COG1028;virNOG10671	QI	sp|Q09851|AYR1_SCHPO NADPH-dependent 1-acyldihydroxyacetone phosphate reductase OS=Schizosaccharomyces pombe (strain 972 / ATCC 24843) GN=ayr1 PE=3 SV=2	gi|595827341|ref|XP_007205700.1| hypothetical protein PRUPE_ppa009793mg [Prunus persica] gi|462401342|gb|EMJ06899.1| hypothetical protein PRUPE_ppa009793mg [Prunus persica]
Pav_sc0000843.1_g200.1.mk	Psoralen	-0.924304	negtive	286.775	295.583	314.41	784.376	820.916	760.002	788.061	811.518	763.872	905.728	833.042	762.43	1.74025	1.74025	2.324e-37	PAV_r1.0chr3	1483273	1485682	+	2410	GO:0005634;GO:0003677;GO:0006355;GO:0003700	K09286	virNOG09007	K	sp|Q9SSA8|RA212_ARATH Ethylene-responsive transcription factor RAP2-12 OS=Arabidopsis thaliana GN=RAP2-12 PE=1 SV=1	gi|927231760|gb|ALD84472.1| AP2/EREBP family transcription factor-like protein 5 [Prunus pseudocerasus]
Pav_sc0000348.1_g1060.1.mk	Citric acid	-0.904923	negtive	33.47	30.9355	35.4504	91.7995	97.7932	113.42	120.177	96.8518	121.374	63.4787	88.7475	84.3181	1.9393	1.9393	3.10343e-37	PAV_r1.0chr7	12937956	12938882	+	927	GO:0016021	-	virNOG03942	I	sp|Q9SYY4|ELO3L_ARATH Elongation of fatty acids protein 3-like OS=Arabidopsis thaliana GN=HOS3 PE=2 SV=1	gi|595805332|ref|XP_007202280.1| hypothetical protein PRUPE_ppa008998mg [Prunus persica] gi|462397811|gb|EMJ03479.1| hypothetical protein PRUPE_ppa008998mg [Prunus persica]
Pav_sc0000348.1_g1060.1.mk	4-Hydroxy-5-(phenyl)-valeric acid-O-sulphate	-0.920172	negtive	33.47	30.9355	35.4504	91.7995	97.7932	113.42	120.177	96.8518	121.374	63.4787	88.7475	84.3181	1.9393	1.9393	3.10343e-37	PAV_r1.0chr7	12937956	12938882	+	927	GO:0016021	-	virNOG03942	I	sp|Q9SYY4|ELO3L_ARATH Elongation of fatty acids protein 3-like OS=Arabidopsis thaliana GN=HOS3 PE=2 SV=1	gi|595805332|ref|XP_007202280.1| hypothetical protein PRUPE_ppa008998mg [Prunus persica] gi|462397811|gb|EMJ03479.1| hypothetical protein PRUPE_ppa008998mg [Prunus persica]
Pav_sc0000348.1_g1060.1.mk	Psoralen	-0.946243	negtive	33.47	30.9355	35.4504	91.7995	97.7932	113.42	120.177	96.8518	121.374	63.4787	88.7475	84.3181	1.9393	1.9393	3.10343e-37	PAV_r1.0chr7	12937956	12938882	+	927	GO:0016021	-	virNOG03942	I	sp|Q9SYY4|ELO3L_ARATH Elongation of fatty acids protein 3-like OS=Arabidopsis thaliana GN=HOS3 PE=2 SV=1	gi|595805332|ref|XP_007202280.1| hypothetical protein PRUPE_ppa008998mg [Prunus persica] gi|462397811|gb|EMJ03479.1| hypothetical protein PRUPE_ppa008998mg [Prunus persica]
Pav_sc0000555.1_g260.1.mk	Citric acid	-0.906628	negtive	69.7248	90.6177	76.2118	202.401	226.239	233.995	219.766	235.418	219.817	184.596	176.687	164.364	1.82396	1.82396	5.77132e-37	PAV_r1.0chr1	17998986	17999889	+	904	-	-	virNOG04082	S	-	gi|645231031|ref|XP_008222204.1| PREDICTED: uncharacterized protein LOC103322101 [Prunus mume]
Pav_sc0000555.1_g260.1.mk	4-Hydroxy-5-(phenyl)-valeric acid-O-sulphate	-0.93424	negtive	69.7248	90.6177	76.2118	202.401	226.239	233.995	219.766	235.418	219.817	184.596	176.687	164.364	1.82396	1.82396	5.77132e-37	PAV_r1.0chr1	17998986	17999889	+	904	-	-	virNOG04082	S	-	gi|645231031|ref|XP_008222204.1| PREDICTED: uncharacterized protein LOC103322101 [Prunus mume]
Pav_sc0000555.1_g260.1.mk	Fenoterol	-0.905377	negtive	69.7248	90.6177	76.2118	202.401	226.239	233.995	219.766	235.418	219.817	184.596	176.687	164.364	1.82396	1.82396	5.77132e-37	PAV_r1.0chr1	17998986	17999889	+	904	-	-	virNOG04082	S	-	gi|645231031|ref|XP_008222204.1| PREDICTED: uncharacterized protein LOC103322101 [Prunus mume]
Pav_sc0000555.1_g260.1.mk	L-(+)-Aspartic acid	-0.947737	negtive	69.7248	90.6177	76.2118	202.401	226.239	233.995	219.766	235.418	219.817	184.596	176.687	164.364	1.82396	1.82396	5.77132e-37	PAV_r1.0chr1	17998986	17999889	+	904	-	-	virNOG04082	S	-	gi|645231031|ref|XP_008222204.1| PREDICTED: uncharacterized protein LOC103322101 [Prunus mume]
Pav_sc0000555.1_g260.1.mk	Psoralen	-0.969394	negtive	69.7248	90.6177	76.2118	202.401	226.239	233.995	219.766	235.418	219.817	184.596	176.687	164.364	1.82396	1.82396	5.77132e-37	PAV_r1.0chr1	17998986	17999889	+	904	-	-	virNOG04082	S	-	gi|645231031|ref|XP_008222204.1| PREDICTED: uncharacterized protein LOC103322101 [Prunus mume]
Pav_sc0000671.1_g050.1.mk	Citric acid	-0.909912	negtive	24.4793	25.247	24.5654	58.9219	67.7181	75.3983	55.8286	47.5571	54.7702	38.983	40.7662	37.2294	1.78079	1.78079	5.89276e-37	PAV_r1.0chr6	22001982	22006513	+	4532	GO:0006376;GO:0000166;GO:0035061;GO:0016607;GO:0003676	K12890	virNOG02259	A	sp|Q9XFR5|SR30_ARATH Serine/arginine-rich splicing factor SR30 OS=Arabidopsis thaliana GN=SR30 PE=1 SV=1	gi|645222104|ref|XP_008246435.1| PREDICTED: serine/arginine-rich splicing factor SR30 isoform X3 [Prunus mume]
Pav_sc0000671.1_g050.1.mk	4-Hydroxy-5-(phenyl)-valeric acid-O-sulphate	-0.915162	negtive	24.4793	25.247	24.5654	58.9219	67.7181	75.3983	55.8286	47.5571	54.7702	38.983	40.7662	37.2294	1.78079	1.78079	5.89276e-37	PAV_r1.0chr6	22001982	22006513	+	4532	GO:0006376;GO:0000166;GO:0035061;GO:0016607;GO:0003676	K12890	virNOG02259	A	sp|Q9XFR5|SR30_ARATH Serine/arginine-rich splicing factor SR30 OS=Arabidopsis thaliana GN=SR30 PE=1 SV=1	gi|645222104|ref|XP_008246435.1| PREDICTED: serine/arginine-rich splicing factor SR30 isoform X3 [Prunus mume]
Pav_sc0000671.1_g050.1.mk	Fenoterol	-0.908274	negtive	24.4793	25.247	24.5654	58.9219	67.7181	75.3983	55.8286	47.5571	54.7702	38.983	40.7662	37.2294	1.78079	1.78079	5.89276e-37	PAV_r1.0chr6	22001982	22006513	+	4532	GO:0006376;GO:0000166;GO:0035061;GO:0016607;GO:0003676	K12890	virNOG02259	A	sp|Q9XFR5|SR30_ARATH Serine/arginine-rich splicing factor SR30 OS=Arabidopsis thaliana GN=SR30 PE=1 SV=1	gi|645222104|ref|XP_008246435.1| PREDICTED: serine/arginine-rich splicing factor SR30 isoform X3 [Prunus mume]
Pav_sc0000983.1_g620.1.mk	Psoralen	-0.927279	negtive	18.668	19.3601	19.552	52.7072	45.1	57.8107	41.2883	42.0315	45.7151	44.8798	46.1543	46.6957	1.77201	1.77201	5.20238e-35	PAV_r1.0chr8	18892573	18896130	-	3558	GO:0004674;GO:0005524;GO:0006468	K08857	virNOG02532	T	sp|Q2QMH1|NEK2_ORYSJ Serine/threonine-protein kinase Nek2 OS=Oryza sativa subsp. japonica GN=NEK2 PE=2 SV=1	gi|645259459|ref|XP_008235371.1| PREDICTED: serine/threonine-protein kinase Nek2 [Prunus mume]
Pav_sc0000893.1_g840.1.mk	Psoralen	-0.910964	negtive	19.2788	18.3041	19.5137	61.7404	78.9359	70.4614	104.581	82.5971	97.5182	53.418	63.0835	56.0204	2.22711	2.22711	3.0944e-34	PAV_r1.0chr1	26263808	26269406	-	5599	GO:0003993;GO:0016021;GO:0016311	K14379	virNOG01778	O	sp|Q8H129|PPA3_ARATH Purple acid phosphatase 3 OS=Arabidopsis thaliana GN=PAP3 PE=2 SV=1	gi|645228330|ref|XP_008220944.1| PREDICTED: purple acid phosphatase 8-like [Prunus mume]
Pav_sc0000852.1_g450.1.mk	Citric acid	-0.909489	negtive	156.908	165.93	234.584	456.701	428.371	522.992	350.465	362.988	377.519	240.137	229.18	261.68	1.67469	1.67469	5.72832e-34	PAV_r1.0chr1	31969226	31971882	-	2657	GO:0006508;GO:0008234	-	virNOG09238;virNOG01052	O	sp|P43297|RD21A_ARATH Cysteine proteinase RD21A OS=Arabidopsis thaliana GN=RD21A PE=1 SV=1	gi|645226919|ref|XP_008220266.1| PREDICTED: low-temperature-induced cysteine proteinase [Prunus mume]
Pav_sc0000852.1_g450.1.mk	4-Hydroxy-5-(phenyl)-valeric acid-O-sulphate	-0.902028	negtive	156.908	165.93	234.584	456.701	428.371	522.992	350.465	362.988	377.519	240.137	229.18	261.68	1.67469	1.67469	5.72832e-34	PAV_r1.0chr1	31969226	31971882	-	2657	GO:0006508;GO:0008234	-	virNOG09238;virNOG01052	O	sp|P43297|RD21A_ARATH Cysteine proteinase RD21A OS=Arabidopsis thaliana GN=RD21A PE=1 SV=1	gi|645226919|ref|XP_008220266.1| PREDICTED: low-temperature-induced cysteine proteinase [Prunus mume]
Pav_sc0000852.1_g450.1.mk	Fenoterol	-0.913067	negtive	156.908	165.93	234.584	456.701	428.371	522.992	350.465	362.988	377.519	240.137	229.18	261.68	1.67469	1.67469	5.72832e-34	PAV_r1.0chr1	31969226	31971882	-	2657	GO:0006508;GO:0008234	-	virNOG09238;virNOG01052	O	sp|P43297|RD21A_ARATH Cysteine proteinase RD21A OS=Arabidopsis thaliana GN=RD21A PE=1 SV=1	gi|645226919|ref|XP_008220266.1| PREDICTED: low-temperature-induced cysteine proteinase [Prunus mume]
Pav_sc0001323.1_g250.1.mk	4-Hydroxy-5-(phenyl)-valeric acid-O-sulphate	-0.902068	negtive	50.5375	45.9871	54.1615	144.333	129.116	122.588	127.694	147.229	117.841	111.747	107.484	108.752	1.73643	1.73643	1.97182e-33	PAV_r1.0chr1	41133752	41135972	-	2221	GO:0006810;GO:0005622;GO:0016021;GO:0005215	-	NOG32448;virNOG02766;virNOG39232	IU	sp|Q56Z59|PATL3_ARATH Patellin-3 OS=Arabidopsis thaliana GN=PATL3 PE=1 SV=2	gi|596255586|ref|XP_007224786.1| hypothetical protein PRUPE_ppa023884mg, partial [Prunus persica] gi|462421722|gb|EMJ25985.1| hypothetical protein PRUPE_ppa023884mg, partial [Prunus persica]
Pav_sc0001323.1_g250.1.mk	L-(+)-Aspartic acid	-0.917422	negtive	50.5375	45.9871	54.1615	144.333	129.116	122.588	127.694	147.229	117.841	111.747	107.484	108.752	1.73643	1.73643	1.97182e-33	PAV_r1.0chr1	41133752	41135972	-	2221	GO:0006810;GO:0005622;GO:0016021;GO:0005215	-	NOG32448;virNOG02766;virNOG39232	IU	sp|Q56Z59|PATL3_ARATH Patellin-3 OS=Arabidopsis thaliana GN=PATL3 PE=1 SV=2	gi|596255586|ref|XP_007224786.1| hypothetical protein PRUPE_ppa023884mg, partial [Prunus persica] gi|462421722|gb|EMJ25985.1| hypothetical protein PRUPE_ppa023884mg, partial [Prunus persica]
Pav_sc0001323.1_g250.1.mk	Psoralen	-0.964266	negtive	50.5375	45.9871	54.1615	144.333	129.116	122.588	127.694	147.229	117.841	111.747	107.484	108.752	1.73643	1.73643	1.97182e-33	PAV_r1.0chr1	41133752	41135972	-	2221	GO:0006810;GO:0005622;GO:0016021;GO:0005215	-	NOG32448;virNOG02766;virNOG39232	IU	sp|Q56Z59|PATL3_ARATH Patellin-3 OS=Arabidopsis thaliana GN=PATL3 PE=1 SV=2	gi|596255586|ref|XP_007224786.1| hypothetical protein PRUPE_ppa023884mg, partial [Prunus persica] gi|462421722|gb|EMJ25985.1| hypothetical protein PRUPE_ppa023884mg, partial [Prunus persica]
Pav_sc0000800.1_g1110.1.mk	Citric acid	-0.922427	negtive	22.5537	19.1794	18.9854	51.4066	53.9389	48.0565	56.3625	54.7021	52.9425	42.4516	41.603	39.0506	1.67928	1.67928	2.53355e-33	PAV_r1.0chr1	33221200	33227352	+	6153	GO:0080130;GO:0009058;GO:0006520;GO:0004069;GO:0030170	K14454	COG1448;virNOG03518	E	sp|P46644|AAT3_ARATH Aspartate aminotransferase 3, chloroplastic OS=Arabidopsis thaliana GN=ASP3 PE=1 SV=1	gi|657972631|ref|XP_008378103.1| PREDICTED: aspartate aminotransferase, cytoplasmic-like [Malus domestica]
Pav_sc0000800.1_g1110.1.mk	4-Hydroxy-5-(phenyl)-valeric acid-O-sulphate	-0.946567	negtive	22.5537	19.1794	18.9854	51.4066	53.9389	48.0565	56.3625	54.7021	52.9425	42.4516	41.603	39.0506	1.67928	1.67928	2.53355e-33	PAV_r1.0chr1	33221200	33227352	+	6153	GO:0080130;GO:0009058;GO:0006520;GO:0004069;GO:0030170	K14454	COG1448;virNOG03518	E	sp|P46644|AAT3_ARATH Aspartate aminotransferase 3, chloroplastic OS=Arabidopsis thaliana GN=ASP3 PE=1 SV=1	gi|657972631|ref|XP_008378103.1| PREDICTED: aspartate aminotransferase, cytoplasmic-like [Malus domestica]
Pav_sc0000800.1_g1110.1.mk	Fenoterol	-0.90934	negtive	22.5537	19.1794	18.9854	51.4066	53.9389	48.0565	56.3625	54.7021	52.9425	42.4516	41.603	39.0506	1.67928	1.67928	2.53355e-33	PAV_r1.0chr1	33221200	33227352	+	6153	GO:0080130;GO:0009058;GO:0006520;GO:0004069;GO:0030170	K14454	COG1448;virNOG03518	E	sp|P46644|AAT3_ARATH Aspartate aminotransferase 3, chloroplastic OS=Arabidopsis thaliana GN=ASP3 PE=1 SV=1	gi|657972631|ref|XP_008378103.1| PREDICTED: aspartate aminotransferase, cytoplasmic-like [Malus domestica]
Pav_sc0000800.1_g1110.1.mk	L-(+)-Aspartic acid	-0.934124	negtive	22.5537	19.1794	18.9854	51.4066	53.9389	48.0565	56.3625	54.7021	52.9425	42.4516	41.603	39.0506	1.67928	1.67928	2.53355e-33	PAV_r1.0chr1	33221200	33227352	+	6153	GO:0080130;GO:0009058;GO:0006520;GO:0004069;GO:0030170	K14454	COG1448;virNOG03518	E	sp|P46644|AAT3_ARATH Aspartate aminotransferase 3, chloroplastic OS=Arabidopsis thaliana GN=ASP3 PE=1 SV=1	gi|657972631|ref|XP_008378103.1| PREDICTED: aspartate aminotransferase, cytoplasmic-like [Malus domestica]
Pav_sc0000800.1_g1110.1.mk	Psoralen	-0.969893	negtive	22.5537	19.1794	18.9854	51.4066	53.9389	48.0565	56.3625	54.7021	52.9425	42.4516	41.603	39.0506	1.67928	1.67928	2.53355e-33	PAV_r1.0chr1	33221200	33227352	+	6153	GO:0080130;GO:0009058;GO:0006520;GO:0004069;GO:0030170	K14454	COG1448;virNOG03518	E	sp|P46644|AAT3_ARATH Aspartate aminotransferase 3, chloroplastic OS=Arabidopsis thaliana GN=ASP3 PE=1 SV=1	gi|657972631|ref|XP_008378103.1| PREDICTED: aspartate aminotransferase, cytoplasmic-like [Malus domestica]
Pav_sc0000157.1_g800.1.mk	Citric acid	-0.93996	negtive	66.6666	58.4382	60.7653	153.353	157.688	154.856	126.409	154.722	138.091	113.928	106.596	92.8189	1.66653	1.66653	3.62477e-32	PAV_r1.0chr3	14641680	14643172	+	1493	-	-	virNOG09277	R	sp|Q93XW5|NSP5_ARATH Nitrile-specifier protein 5 OS=Arabidopsis thaliana GN=NSP5 PE=2 SV=1	gi|645247638|ref|XP_008229929.1| PREDICTED: nitrile-specifier protein 5 [Prunus mume]
Pav_sc0000157.1_g800.1.mk	4-Hydroxy-5-(phenyl)-valeric acid-O-sulphate	-0.953427	negtive	66.6666	58.4382	60.7653	153.353	157.688	154.856	126.409	154.722	138.091	113.928	106.596	92.8189	1.66653	1.66653	3.62477e-32	PAV_r1.0chr3	14641680	14643172	+	1493	-	-	virNOG09277	R	sp|Q93XW5|NSP5_ARATH Nitrile-specifier protein 5 OS=Arabidopsis thaliana GN=NSP5 PE=2 SV=1	gi|645247638|ref|XP_008229929.1| PREDICTED: nitrile-specifier protein 5 [Prunus mume]
Pav_sc0000157.1_g800.1.mk	Fenoterol	-0.934204	negtive	66.6666	58.4382	60.7653	153.353	157.688	154.856	126.409	154.722	138.091	113.928	106.596	92.8189	1.66653	1.66653	3.62477e-32	PAV_r1.0chr3	14641680	14643172	+	1493	-	-	virNOG09277	R	sp|Q93XW5|NSP5_ARATH Nitrile-specifier protein 5 OS=Arabidopsis thaliana GN=NSP5 PE=2 SV=1	gi|645247638|ref|XP_008229929.1| PREDICTED: nitrile-specifier protein 5 [Prunus mume]
Pav_sc0000157.1_g800.1.mk	L-(+)-Aspartic acid	-0.928836	negtive	66.6666	58.4382	60.7653	153.353	157.688	154.856	126.409	154.722	138.091	113.928	106.596	92.8189	1.66653	1.66653	3.62477e-32	PAV_r1.0chr3	14641680	14643172	+	1493	-	-	virNOG09277	R	sp|Q93XW5|NSP5_ARATH Nitrile-specifier protein 5 OS=Arabidopsis thaliana GN=NSP5 PE=2 SV=1	gi|645247638|ref|XP_008229929.1| PREDICTED: nitrile-specifier protein 5 [Prunus mume]
Pav_sc0000157.1_g800.1.mk	Psoralen	-0.913761	negtive	66.6666	58.4382	60.7653	153.353	157.688	154.856	126.409	154.722	138.091	113.928	106.596	92.8189	1.66653	1.66653	3.62477e-32	PAV_r1.0chr3	14641680	14643172	+	1493	-	-	virNOG09277	R	sp|Q93XW5|NSP5_ARATH Nitrile-specifier protein 5 OS=Arabidopsis thaliana GN=NSP5 PE=2 SV=1	gi|645247638|ref|XP_008229929.1| PREDICTED: nitrile-specifier protein 5 [Prunus mume]
Pav_sc0000254.1_g1550.1.mk	Citric acid	-0.948194	negtive	63.8786	57.3204	82.8467	175.113	168.094	181.685	183.535	182.783	183.038	119.68	142.085	134.01	1.70314	1.70314	6.92245e-32	PAV_r1.0chr2	15700669	15701518	-	850	GO:0005524	K10576	virNOG05492	O	sp|P16577|UBC4_WHEAT Ubiquitin-conjugating enzyme E2-23 kDa OS=Triticum aestivum GN=UBC4 PE=1 SV=1	gi|596008642|ref|XP_007218489.1| hypothetical protein PRUPE_ppa012120mg [Prunus persica] gi|462414951|gb|EMJ19688.1| hypothetical protein PRUPE_ppa012120mg [Prunus persica]
Pav_sc0000254.1_g1550.1.mk	4-Hydroxy-5-(phenyl)-valeric acid-O-sulphate	-0.959827	negtive	63.8786	57.3204	82.8467	175.113	168.094	181.685	183.535	182.783	183.038	119.68	142.085	134.01	1.70314	1.70314	6.92245e-32	PAV_r1.0chr2	15700669	15701518	-	850	GO:0005524	K10576	virNOG05492	O	sp|P16577|UBC4_WHEAT Ubiquitin-conjugating enzyme E2-23 kDa OS=Triticum aestivum GN=UBC4 PE=1 SV=1	gi|596008642|ref|XP_007218489.1| hypothetical protein PRUPE_ppa012120mg [Prunus persica] gi|462414951|gb|EMJ19688.1| hypothetical protein PRUPE_ppa012120mg [Prunus persica]
Pav_sc0000254.1_g1550.1.mk	Fenoterol	-0.941758	negtive	63.8786	57.3204	82.8467	175.113	168.094	181.685	183.535	182.783	183.038	119.68	142.085	134.01	1.70314	1.70314	6.92245e-32	PAV_r1.0chr2	15700669	15701518	-	850	GO:0005524	K10576	virNOG05492	O	sp|P16577|UBC4_WHEAT Ubiquitin-conjugating enzyme E2-23 kDa OS=Triticum aestivum GN=UBC4 PE=1 SV=1	gi|596008642|ref|XP_007218489.1| hypothetical protein PRUPE_ppa012120mg [Prunus persica] gi|462414951|gb|EMJ19688.1| hypothetical protein PRUPE_ppa012120mg [Prunus persica]
Pav_sc0000254.1_g1550.1.mk	L-(+)-Aspartic acid	-0.902069	negtive	63.8786	57.3204	82.8467	175.113	168.094	181.685	183.535	182.783	183.038	119.68	142.085	134.01	1.70314	1.70314	6.92245e-32	PAV_r1.0chr2	15700669	15701518	-	850	GO:0005524	K10576	virNOG05492	O	sp|P16577|UBC4_WHEAT Ubiquitin-conjugating enzyme E2-23 kDa OS=Triticum aestivum GN=UBC4 PE=1 SV=1	gi|596008642|ref|XP_007218489.1| hypothetical protein PRUPE_ppa012120mg [Prunus persica] gi|462414951|gb|EMJ19688.1| hypothetical protein PRUPE_ppa012120mg [Prunus persica]
Pav_sc0000254.1_g1550.1.mk	Psoralen	-0.96355	negtive	63.8786	57.3204	82.8467	175.113	168.094	181.685	183.535	182.783	183.038	119.68	142.085	134.01	1.70314	1.70314	6.92245e-32	PAV_r1.0chr2	15700669	15701518	-	850	GO:0005524	K10576	virNOG05492	O	sp|P16577|UBC4_WHEAT Ubiquitin-conjugating enzyme E2-23 kDa OS=Triticum aestivum GN=UBC4 PE=1 SV=1	gi|596008642|ref|XP_007218489.1| hypothetical protein PRUPE_ppa012120mg [Prunus persica] gi|462414951|gb|EMJ19688.1| hypothetical protein PRUPE_ppa012120mg [Prunus persica]
Pav_sc0002567.1_g230.1.mk	2-Amino-4-[(4-aminobenzoyl)amino]benzoic acid	-0.924978	negtive	14.3155	11.7398	13.3443	4.17761	3.32931	3.89108	5.72377	5.53853	5.28922	8.71161	8.64511	10.2118	-1.44885	1.44885	9.5772e-16	PAV_r1.0chr3	12508905	12511554	-	2650	GO:0016021	-	virNOG10855	R	sp|Q9SB75|CSLC5_ARATH Probable xyloglucan glycosyltransferase 5 OS=Arabidopsis thaliana GN=CSLC5 PE=1 SV=1	gi|645246454|ref|XP_008229363.1| PREDICTED: probable xyloglucan glycosyltransferase 5 [Prunus mume]
Pav_sc0000568.1_g360.1.mk	Psoralen	-0.934577	negtive	9.40512	7.7783	9.88418	26.2627	25.8952	22.2806	28.6945	33.0013	33.1156	24.4629	24.8109	22.9995	1.80283	1.80283	3.74767e-27	PAV_r1.0chr8	13641153	13642947	-	1795	-	-	virNOG06288	R	-	gi|645261184|ref|XP_008236172.1| PREDICTED: uncharacterized protein LOC103334966 [Prunus mume]
Pav_sc0001335.1_g500.1.mk	L-(+)-Aspartic acid	-0.91188	negtive	8.67533	9.07676	10.3809	24.4819	24.1631	21.8211	17.5937	21.6149	16.9081	18.7276	13.7989	15.771	1.66651	1.66651	1.11557e-25	PAV_r1.0chr2	24046195	24048696	-	2502	-	K14496	virNOG01560	R	sp|Q9FGM1|PYL8_ARATH Abscisic acid receptor PYL8 OS=Arabidopsis thaliana GN=PYL8 PE=1 SV=1	gi|645258194|ref|XP_008234775.1| PREDICTED: abscisic acid receptor PYL8 [Prunus mume]
Pav_sc0001797.1_g490.1.mk	4-Hydroxy-5-(phenyl)-valeric acid-O-sulphate	-0.905767	negtive	6.23303	5.22632	4.34514	15.8312	14.1822	13.4423	14.3821	17.7733	17.0126	13.3794	11.8677	10.9572	1.80167	1.80167	3.58323e-24	PAV_r1.0chr3	3062291	3064507	-	2217	-	K07874	virNOG05410	U	sp|Q9SEH3|RAD2C_ARATH Ras-related protein RABD2c OS=Arabidopsis thaliana GN=RABD2C PE=1 SV=1	gi|947109169|gb|KRH57495.1| hypothetical protein GLYMA_05G064300 [Glycine max]
Pav_sc0001797.1_g490.1.mk	L-(+)-Aspartic acid	-0.922144	negtive	6.23303	5.22632	4.34514	15.8312	14.1822	13.4423	14.3821	17.7733	17.0126	13.3794	11.8677	10.9572	1.80167	1.80167	3.58323e-24	PAV_r1.0chr3	3062291	3064507	-	2217	-	K07874	virNOG05410	U	sp|Q9SEH3|RAD2C_ARATH Ras-related protein RABD2c OS=Arabidopsis thaliana GN=RABD2C PE=1 SV=1	gi|947109169|gb|KRH57495.1| hypothetical protein GLYMA_05G064300 [Glycine max]
Pav_sc0001797.1_g490.1.mk	Psoralen	-0.938017	negtive	6.23303	5.22632	4.34514	15.8312	14.1822	13.4423	14.3821	17.7733	17.0126	13.3794	11.8677	10.9572	1.80167	1.80167	3.58323e-24	PAV_r1.0chr3	3062291	3064507	-	2217	-	K07874	virNOG05410	U	sp|Q9SEH3|RAD2C_ARATH Ras-related protein RABD2c OS=Arabidopsis thaliana GN=RABD2C PE=1 SV=1	gi|947109169|gb|KRH57495.1| hypothetical protein GLYMA_05G064300 [Glycine max]
Pav_sc0000764.1_g240.1.mk	Psoralen	-0.946572	negtive	9.30085	10.5026	9.32369	22.8549	23.3734	20.8088	17.4573	20.9165	20.7527	19.7699	20.4714	20.7569	1.54393	1.54393	6.24771e-24	PAV_r1.0chr1	5790979	5794398	-	3420	GO:1902600;GO:0004129;GO:0005739	K02267	virNOG23279	C	sp|Q945L0|CX6B2_ARATH Cytochrome c oxidase subunit 6b-2 OS=Arabidopsis thaliana GN=COX6B-2 PE=2 SV=1	gi|596291537|ref|XP_007226359.1| hypothetical protein PRUPE_ppa022392mg, partial [Prunus persica] gi|462423295|gb|EMJ27558.1| hypothetical protein PRUPE_ppa022392mg, partial [Prunus persica]
Pav_sc0001080.1_g510.1.mk	Citric acid	-0.907487	negtive	9.74458	8.95208	8.50202	32.1715	25.9613	26.2823	22.2987	32.1429	22.4109	19.3635	17.1718	14.4683	1.97606	1.97606	2.22449e-23	PAV_r1.0chr3	22043147	22043942	+	796	GO:0016021;GO:0005886	-	virNOG21394	S	sp|B9RH17|CSPLA_RICCO CASP-like protein 1F2 OS=Ricinus communis GN=RCOM_1446020 PE=2 SV=1	gi|645250098|ref|XP_008231051.1| PREDICTED: CASP-like protein 1F2 [Prunus mume]
Pav_sc0001080.1_g510.1.mk	4-Hydroxy-5-(phenyl)-valeric acid-O-sulphate	-0.918121	negtive	9.74458	8.95208	8.50202	32.1715	25.9613	26.2823	22.2987	32.1429	22.4109	19.3635	17.1718	14.4683	1.97606	1.97606	2.22449e-23	PAV_r1.0chr3	22043147	22043942	+	796	GO:0016021;GO:0005886	-	virNOG21394	S	sp|B9RH17|CSPLA_RICCO CASP-like protein 1F2 OS=Ricinus communis GN=RCOM_1446020 PE=2 SV=1	gi|645250098|ref|XP_008231051.1| PREDICTED: CASP-like protein 1F2 [Prunus mume]
Pav_sc0001080.1_g510.1.mk	Fenoterol	-0.904085	negtive	9.74458	8.95208	8.50202	32.1715	25.9613	26.2823	22.2987	32.1429	22.4109	19.3635	17.1718	14.4683	1.97606	1.97606	2.22449e-23	PAV_r1.0chr3	22043147	22043942	+	796	GO:0016021;GO:0005886	-	virNOG21394	S	sp|B9RH17|CSPLA_RICCO CASP-like protein 1F2 OS=Ricinus communis GN=RCOM_1446020 PE=2 SV=1	gi|645250098|ref|XP_008231051.1| PREDICTED: CASP-like protein 1F2 [Prunus mume]
Pav_sc0001020.1_g210.1.mk	Psoralen	-0.918735	negtive	7.37689	6.34709	6.3049	13.5336	14.9155	14.4033	13.4893	16.8689	12.9849	13.4828	16.5594	13.1069	1.43787	1.43787	4.44146e-23	PAV_r1.0chr7	9001737	9010033	+	8297	-	K13127	virNOG06470	O	sp|Q8GX84|C3H1_ARATH Zinc finger CCCH domain-containing protein 1 OS=Arabidopsis thaliana GN=At1g01350 PE=2 SV=2	gi|1027111593|ref|XP_008241188.2| PREDICTED: zinc finger CCCH domain-containing protein 1-like [Prunus mume]
Pav_sc0000410.1_g280.1.mk	Psoralen	-0.912471	negtive	5.56735	5.66085	6.0626	16.5303	15.3834	13.354	15.7745	16.2566	14.875	16.8287	16.6867	17.4714	1.73137	1.73137	5.53302e-23	PAV_r1.0chr1	26754911	26763609	-	8699	-	-	virNOG10664	R	sp|Q9LT24|Y3985_ARATH BTB/POZ domain-containing protein At3g19850 OS=Arabidopsis thaliana GN=At3g19850 PE=2 SV=1	gi|596287321|ref|XP_007225756.1| hypothetical protein PRUPE_ppa003796mg [Prunus persica] gi|462422692|gb|EMJ26955.1| hypothetical protein PRUPE_ppa003796mg [Prunus persica]
Pav_sc0000532.1_g100.1.mk	Psoralen	-0.914654	negtive	6.84595	6.59442	5.83297	12.9811	13.174	13.3774	11.5658	13.9429	11.6833	13.5094	14.2685	12.7448	1.37642	1.37642	1.42039e-20	PAV_r1.0chr3	6592046	6599205	+	7160	GO:0005509;GO:0005773	K06268	virNOG00265	T	sp|O22769|NDUV2_ARATH NADH dehydrogenase [ubiquinone] flavoprotein 2, mitochondrial OS=Arabidopsis thaliana GN=At4g02580 PE=1 SV=3	gi|595973295|ref|XP_007217704.1| hypothetical protein PRUPE_ppa012291mg [Prunus persica] gi|595973301|ref|XP_007217705.1| hypothetical protein PRUPE_ppa012291mg [Prunus persica] gi|462413854|gb|EMJ18903.1| hypothetical protein PRUPE_ppa012291mg [Prunus persica] gi|462413855|gb|EMJ18904.1| hypothetical protein PRUPE_ppa012291mg [Prunus persica]
Pav_sc0000028.1_g850.1.mk	Psoralen	-0.900252	negtive	9.09163	9.39712	10.3115	18.4223	18.8533	19.1723	19.8683	17.7608	19.2623	20.8455	21.1952	20.9174	1.31066	1.31066	5.32619e-20	PAV_r1.0chr1	6822965	6830621	+	7657	GO:0003677;GO:0005634	-	virNOG06122	K	sp|Q8GSA7|CMTA3_ARATH Calmodulin-binding transcription activator 3 OS=Arabidopsis thaliana GN=CAMTA3 PE=1 SV=1	gi|645233710|ref|XP_008223475.1| PREDICTED: calmodulin-binding transcription activator 2-like [Prunus mume]
Pav_sc0001837.1_g060.1.mk	Psoralen	-0.981121	negtive	6.04361	6.46406	6.38758	15.3902	14.2991	15.9545	13.4229	14.5802	15.0183	11.0883	14.0514	13.2196	1.61138	1.61138	2.47075e-19	PAV_r1.0chr0	41301430	41303338	+	1909	GO:0005634;GO:0003677;GO:0006355	-	virNOG12691	K	sp|C0SVS4|PHLB_ARATH Myb family transcription factor PHL11 OS=Arabidopsis thaliana GN=PHL11 PE=1 SV=1	gi|645265371|ref|XP_008238120.1| PREDICTED: myb family transcription factor APL [Prunus mume]
Pav_sc0000555.1_g170.1.mk	Psoralen	-0.922063	negtive	7.5516	7.64146	7.29833	15.285	15.2022	17.024	15.1212	14.1732	14.333	16.7962	14.4779	15.3495	1.41743	1.41743	9.2504e-19	PAV_r1.0chr1	17949783	17952898	-	3116	GO:0006006;GO:0050661;GO:0006098;GO:0055114;GO:0004345	K00036	virNOG03490	G	sp|Q43793|G6PDC_TOBAC Glucose-6-phosphate 1-dehydrogenase, chloroplastic OS=Nicotiana tabacum PE=2 SV=1	gi|596295034|ref|XP_007226936.1| hypothetical protein PRUPE_ppa015545mg [Prunus persica] gi|462423872|gb|EMJ28135.1| hypothetical protein PRUPE_ppa015545mg [Prunus persica]
Pav_sc0001416.1_g110.1.mk	Psoralen	-0.940585	negtive	7.74893	5.26671	4.05042	25.9475	28.9851	25.0083	27.7587	31.4384	20.049	21.5571	26.7011	29.2661	2.57074	2.57074	3.45891e-18	PAV_r1.0chr0	33288808	33289093	-	286	-	-	-	-	-	gi|1027089486|ref|XP_016650255.1| PREDICTED: uncharacterized protein LOC107881254 [Prunus mume]
Pav_sc0001411.1_g470.1.mk	L-(+)-Aspartic acid	-0.974015	negtive	9.27464	9.47978	9.77119	17.0303	17.0358	16.4019	16.1423	16.8669	16.2662	18.0064	10.4702	13.623	1.16391	1.16391	2.22013e-17	PAV_r1.0chr3	10825509	10846592	+	21084	GO:0005244;GO:0005509;GO:0016021;GO:0034765	K16900	virNOG08814	P	sp|Q94KI8|TPC1_ARATH Two pore calcium channel protein 1 OS=Arabidopsis thaliana GN=TPC1 PE=1 SV=1	gi|595790359|ref|XP_007198932.1| hypothetical protein PRUPE_ppa001980mg [Prunus persica] gi|462394227|gb|EMJ00131.1| hypothetical protein PRUPE_ppa001980mg [Prunus persica]
Pav_sc0000138.1_g460.1.mk	Citric acid	-0.922682	negtive	9.89267	9.57461	9.42013	17.0766	17.5304	17.6787	19.792	20.0076	19.6177	13.0959	16.6108	15.0158	1.19603	1.19603	3.55935e-16	PAV_r1.0chr2	24699905	24705386	-	5482	GO:0016787;GO:0008152	K14664	virNOG03368	E	sp|O81641|ILL3_ARATH IAA-amino acid hydrolase ILR1-like 3 OS=Arabidopsis thaliana GN=ILL3 PE=2 SV=1	gi|645257897|ref|XP_008234625.1| PREDICTED: IAA-amino acid hydrolase ILR1-like 5 [Prunus mume]
Pav_sc0000138.1_g460.1.mk	4-Hydroxy-5-(phenyl)-valeric acid-O-sulphate	-0.936108	negtive	9.89267	9.57461	9.42013	17.0766	17.5304	17.6787	19.792	20.0076	19.6177	13.0959	16.6108	15.0158	1.19603	1.19603	3.55935e-16	PAV_r1.0chr2	24699905	24705386	-	5482	GO:0016787;GO:0008152	K14664	virNOG03368	E	sp|O81641|ILL3_ARATH IAA-amino acid hydrolase ILR1-like 3 OS=Arabidopsis thaliana GN=ILL3 PE=2 SV=1	gi|645257897|ref|XP_008234625.1| PREDICTED: IAA-amino acid hydrolase ILR1-like 5 [Prunus mume]
Pav_sc0000138.1_g460.1.mk	Fenoterol	-0.911344	negtive	9.89267	9.57461	9.42013	17.0766	17.5304	17.6787	19.792	20.0076	19.6177	13.0959	16.6108	15.0158	1.19603	1.19603	3.55935e-16	PAV_r1.0chr2	24699905	24705386	-	5482	GO:0016787;GO:0008152	K14664	virNOG03368	E	sp|O81641|ILL3_ARATH IAA-amino acid hydrolase ILR1-like 3 OS=Arabidopsis thaliana GN=ILL3 PE=2 SV=1	gi|645257897|ref|XP_008234625.1| PREDICTED: IAA-amino acid hydrolase ILR1-like 5 [Prunus mume]
Pav_sc0000138.1_g460.1.mk	Psoralen	-0.948989	negtive	9.89267	9.57461	9.42013	17.0766	17.5304	17.6787	19.792	20.0076	19.6177	13.0959	16.6108	15.0158	1.19603	1.19603	3.55935e-16	PAV_r1.0chr2	24699905	24705386	-	5482	GO:0016787;GO:0008152	K14664	virNOG03368	E	sp|O81641|ILL3_ARATH IAA-amino acid hydrolase ILR1-like 3 OS=Arabidopsis thaliana GN=ILL3 PE=2 SV=1	gi|645257897|ref|XP_008234625.1| PREDICTED: IAA-amino acid hydrolase ILR1-like 5 [Prunus mume]
Pav_sc0000017.1_g420.1.mk	Psoralen	-0.923606	negtive	76.27	76.7166	71.7257	154.387	166.693	165.935	226.11	187.038	212.996	154.371	161.147	159.095	1.45559	1.45559	4.5272e-26	PAV_r1.0chr1	11829783	11832157	-	2375	GO:0046983	-	virNOG09379	K	sp|Q9LK48|BH077_ARATH Transcription factor bHLH77 OS=Arabidopsis thaliana GN=BHLH77 PE=1 SV=1	gi|950804728|gb|ALN42110.1| bHLH transcription factor [Prunus pseudocerasus]
Pav_sc0001107.1_g170.1.mk	L-(+)-Aspartic acid	-0.907732	negtive	19.7912	18.6724	18.5771	42.5211	46.7949	46.563	40.0218	42.1233	36.9212	44.9259	39.0034	34.9927	1.59208	1.59208	5.53345e-26	PAV_r1.0chr1	17481926	17483799	+	1874	-	K12489	virNOG09820	T	sp|Q9LYU7|CRN_ARATH Inactive leucine-rich repeat receptor-like protein kinase CORYNE OS=Arabidopsis thaliana GN=CRN PE=1 SV=1	gi|645231407|ref|XP_008222381.1| PREDICTED: inactive leucine-rich repeat receptor-like protein kinase CORYNE [Prunus mume] gi|645231409|ref|XP_008222382.1| PREDICTED: inactive leucine-rich repeat receptor-like protein kinase CORYNE [Prunus mume]
Pav_sc0001107.1_g170.1.mk	Psoralen	-0.92407	negtive	19.7912	18.6724	18.5771	42.5211	46.7949	46.563	40.0218	42.1233	36.9212	44.9259	39.0034	34.9927	1.59208	1.59208	5.53345e-26	PAV_r1.0chr1	17481926	17483799	+	1874	-	K12489	virNOG09820	T	sp|Q9LYU7|CRN_ARATH Inactive leucine-rich repeat receptor-like protein kinase CORYNE OS=Arabidopsis thaliana GN=CRN PE=1 SV=1	gi|645231407|ref|XP_008222381.1| PREDICTED: inactive leucine-rich repeat receptor-like protein kinase CORYNE [Prunus mume] gi|645231409|ref|XP_008222382.1| PREDICTED: inactive leucine-rich repeat receptor-like protein kinase CORYNE [Prunus mume]
Pav_sc0007796.1_g050.1.mk	Citric acid	-0.932758	negtive	49.9853	43.6341	42.713	104.011	93.4814	90.5628	103.241	123.509	97.2361	67.2888	47.8256	53.1514	1.42127	1.42127	6.65694e-26	PAV_r1.0chr1	27585842	27600896	+	15055	GO:0006457;GO:0005524;GO:0055114;GO:0005618;GO:0005507;GO:0051082;GO:0005829;GO:0046658;GO:0016491	K09494	virNOG05414	O	sp|Q940P8|TCPB_ARATH T-complex protein 1 subunit beta OS=Arabidopsis thaliana GN=CCT2 PE=1 SV=1	gi|645228824|ref|XP_008221175.1| PREDICTED: L-ascorbate oxidase homolog [Prunus mume]
Pav_sc0007796.1_g050.1.mk	4-Hydroxy-5-(phenyl)-valeric acid-O-sulphate	-0.930346	negtive	49.9853	43.6341	42.713	104.011	93.4814	90.5628	103.241	123.509	97.2361	67.2888	47.8256	53.1514	1.42127	1.42127	6.65694e-26	PAV_r1.0chr1	27585842	27600896	+	15055	GO:0006457;GO:0005524;GO:0055114;GO:0005618;GO:0005507;GO:0051082;GO:0005829;GO:0046658;GO:0016491	K09494	virNOG05414	O	sp|Q940P8|TCPB_ARATH T-complex protein 1 subunit beta OS=Arabidopsis thaliana GN=CCT2 PE=1 SV=1	gi|645228824|ref|XP_008221175.1| PREDICTED: L-ascorbate oxidase homolog [Prunus mume]
Pav_sc0007796.1_g050.1.mk	Fenoterol	-0.925361	negtive	49.9853	43.6341	42.713	104.011	93.4814	90.5628	103.241	123.509	97.2361	67.2888	47.8256	53.1514	1.42127	1.42127	6.65694e-26	PAV_r1.0chr1	27585842	27600896	+	15055	GO:0006457;GO:0005524;GO:0055114;GO:0005618;GO:0005507;GO:0051082;GO:0005829;GO:0046658;GO:0016491	K09494	virNOG05414	O	sp|Q940P8|TCPB_ARATH T-complex protein 1 subunit beta OS=Arabidopsis thaliana GN=CCT2 PE=1 SV=1	gi|645228824|ref|XP_008221175.1| PREDICTED: L-ascorbate oxidase homolog [Prunus mume]
Pav_sc0000852.1_g390.1.mk	Citric acid	-0.946262	negtive	8.703	10.4313	13.4775	66.0176	52.2251	77.3686	65.2956	90.7636	82.2067	15.7502	20.265	30.3683	2.92034	2.92034	7.29189e-26	PAV_r1.0chr1	31926167	31927971	-	1805	GO:0016787	K13051	virNOG06201	E	sp|Q8GXG1|ASPGB_ARATH Probable isoaspartyl peptidase/L-asparaginase 2 OS=Arabidopsis thaliana GN=At3g16150 PE=2 SV=2	gi|645226935|ref|XP_008220275.1| PREDICTED: probable isoaspartyl peptidase/L-asparaginase 2 [Prunus mume]
Pav_sc0000852.1_g390.1.mk	4-Hydroxy-5-(phenyl)-valeric acid-O-sulphate	-0.936979	negtive	8.703	10.4313	13.4775	66.0176	52.2251	77.3686	65.2956	90.7636	82.2067	15.7502	20.265	30.3683	2.92034	2.92034	7.29189e-26	PAV_r1.0chr1	31926167	31927971	-	1805	GO:0016787	K13051	virNOG06201	E	sp|Q8GXG1|ASPGB_ARATH Probable isoaspartyl peptidase/L-asparaginase 2 OS=Arabidopsis thaliana GN=At3g16150 PE=2 SV=2	gi|645226935|ref|XP_008220275.1| PREDICTED: probable isoaspartyl peptidase/L-asparaginase 2 [Prunus mume]
Pav_sc0000852.1_g390.1.mk	Fenoterol	-0.941148	negtive	8.703	10.4313	13.4775	66.0176	52.2251	77.3686	65.2956	90.7636	82.2067	15.7502	20.265	30.3683	2.92034	2.92034	7.29189e-26	PAV_r1.0chr1	31926167	31927971	-	1805	GO:0016787	K13051	virNOG06201	E	sp|Q8GXG1|ASPGB_ARATH Probable isoaspartyl peptidase/L-asparaginase 2 OS=Arabidopsis thaliana GN=At3g16150 PE=2 SV=2	gi|645226935|ref|XP_008220275.1| PREDICTED: probable isoaspartyl peptidase/L-asparaginase 2 [Prunus mume]
Pav_sc0000852.1_g390.1.mk	D-Glucose 6-phosphate	-0.905232	negtive	8.703	10.4313	13.4775	66.0176	52.2251	77.3686	65.2956	90.7636	82.2067	15.7502	20.265	30.3683	2.92034	2.92034	7.29189e-26	PAV_r1.0chr1	31926167	31927971	-	1805	GO:0016787	K13051	virNOG06201	E	sp|Q8GXG1|ASPGB_ARATH Probable isoaspartyl peptidase/L-asparaginase 2 OS=Arabidopsis thaliana GN=At3g16150 PE=2 SV=2	gi|645226935|ref|XP_008220275.1| PREDICTED: probable isoaspartyl peptidase/L-asparaginase 2 [Prunus mume]
Pav_sc0000638.1_g800.1.mk	Psoralen	-0.942928	negtive	32.7463	36.25	33.9397	79.1631	76.5533	73.766	64.6984	62.7445	73.9656	61.425	75.5095	74.6206	1.49736	1.49736	1.73759e-25	PAV_r1.0chr6	418529	420628	-	2100	GO:0016021;GO:0005385;GO:0071577	K14709	virNOG02658	P	sp|O64738|ZIP6_ARATH Zinc transporter 6, chloroplastic OS=Arabidopsis thaliana GN=ZIP6 PE=3 SV=1	gi|645216478|ref|XP_008221340.1| PREDICTED: zinc transporter 6, chloroplastic [Prunus mume]
Pav_sc0001120.1_g060.1.mk	L-(+)-Aspartic acid	-0.904619	negtive	10.4099	10.4765	10.8756	27.0363	23.234	23.2701	27.6416	29.223	23.7156	25.1293	21.9006	23.3486	1.55272	1.55272	1.8844e-25	PAV_r1.0chr6	11490000	11494069	+	4070	GO:0055114;GO:0016491	-	virNOG13120	C	sp|Q54NS8|AIFB_DICDI Apoptosis-inducing factor homolog B OS=Dictyostelium discoideum GN=aifB PE=3 SV=1	gi|645218284|ref|XP_008229851.1| PREDICTED: apoptosis-inducing factor homolog B [Prunus mume]
Pav_sc0001120.1_g060.1.mk	Psoralen	-0.944759	negtive	10.4099	10.4765	10.8756	27.0363	23.234	23.2701	27.6416	29.223	23.7156	25.1293	21.9006	23.3486	1.55272	1.55272	1.8844e-25	PAV_r1.0chr6	11490000	11494069	+	4070	GO:0055114;GO:0016491	-	virNOG13120	C	sp|Q54NS8|AIFB_DICDI Apoptosis-inducing factor homolog B OS=Dictyostelium discoideum GN=aifB PE=3 SV=1	gi|645218284|ref|XP_008229851.1| PREDICTED: apoptosis-inducing factor homolog B [Prunus mume]
Pav_sc0000030.1_g1120.1.mk	Psoralen	-0.92048	negtive	27.29	22.6111	22.0177	52.4341	53.2553	48.4852	45.0764	61.3898	47.5745	51.1666	44.0251	44.0741	1.44231	1.44231	3.91181e-25	PAV_r1.0chr1	36413921	36419029	-	5109	GO:0005856;GO:0003779;GO:0005737	K05759	virNOG18195;virNOG18407	Z	sp|Q9XF38|PROF_PYRCO Profilin OS=Pyrus communis PE=1 SV=1	gi|596215274|ref|XP_007223916.1| hypothetical protein PRUPE_ppa013278mg [Prunus persica] gi|462420852|gb|EMJ25115.1| hypothetical protein PRUPE_ppa013278mg [Prunus persica]
Pav_sc0001623.1_g240.1.mk	Citric acid	-0.940787	negtive	21.6252	25.3878	22.4172	46.4726	50.3015	59.4758	53.8654	45.7902	50.1735	37.4882	35.6666	31.5338	1.50666	1.50666	5.07861e-25	PAV_r1.0chr1	34600925	34603263	+	2339	GO:0005634;GO:0007264;GO:0000054;GO:0006606;GO:0005525;GO:0005737;GO:0003924	K07936	virNOG00738;KOG0096	U	sp|Q8H156|RAN3_ARATH GTP-binding nuclear protein Ran-3 OS=Arabidopsis thaliana GN=RAN3 PE=1 SV=2	gi|596218020|ref|XP_007223953.1| hypothetical protein PRUPE_ppa011168mg [Prunus persica] gi|462420889|gb|EMJ25152.1| hypothetical protein PRUPE_ppa011168mg [Prunus persica]
Pav_sc0001623.1_g240.1.mk	4-Hydroxy-5-(phenyl)-valeric acid-O-sulphate	-0.949903	negtive	21.6252	25.3878	22.4172	46.4726	50.3015	59.4758	53.8654	45.7902	50.1735	37.4882	35.6666	31.5338	1.50666	1.50666	5.07861e-25	PAV_r1.0chr1	34600925	34603263	+	2339	GO:0005634;GO:0007264;GO:0000054;GO:0006606;GO:0005525;GO:0005737;GO:0003924	K07936	virNOG00738;KOG0096	U	sp|Q8H156|RAN3_ARATH GTP-binding nuclear protein Ran-3 OS=Arabidopsis thaliana GN=RAN3 PE=1 SV=2	gi|596218020|ref|XP_007223953.1| hypothetical protein PRUPE_ppa011168mg [Prunus persica] gi|462420889|gb|EMJ25152.1| hypothetical protein PRUPE_ppa011168mg [Prunus persica]
Pav_sc0001623.1_g240.1.mk	Fenoterol	-0.944263	negtive	21.6252	25.3878	22.4172	46.4726	50.3015	59.4758	53.8654	45.7902	50.1735	37.4882	35.6666	31.5338	1.50666	1.50666	5.07861e-25	PAV_r1.0chr1	34600925	34603263	+	2339	GO:0005634;GO:0007264;GO:0000054;GO:0006606;GO:0005525;GO:0005737;GO:0003924	K07936	virNOG00738;KOG0096	U	sp|Q8H156|RAN3_ARATH GTP-binding nuclear protein Ran-3 OS=Arabidopsis thaliana GN=RAN3 PE=1 SV=2	gi|596218020|ref|XP_007223953.1| hypothetical protein PRUPE_ppa011168mg [Prunus persica] gi|462420889|gb|EMJ25152.1| hypothetical protein PRUPE_ppa011168mg [Prunus persica]
Pav_sc0001623.1_g240.1.mk	L-(+)-Aspartic acid	-0.912078	negtive	21.6252	25.3878	22.4172	46.4726	50.3015	59.4758	53.8654	45.7902	50.1735	37.4882	35.6666	31.5338	1.50666	1.50666	5.07861e-25	PAV_r1.0chr1	34600925	34603263	+	2339	GO:0005634;GO:0007264;GO:0000054;GO:0006606;GO:0005525;GO:0005737;GO:0003924	K07936	virNOG00738;KOG0096	U	sp|Q8H156|RAN3_ARATH GTP-binding nuclear protein Ran-3 OS=Arabidopsis thaliana GN=RAN3 PE=1 SV=2	gi|596218020|ref|XP_007223953.1| hypothetical protein PRUPE_ppa011168mg [Prunus persica] gi|462420889|gb|EMJ25152.1| hypothetical protein PRUPE_ppa011168mg [Prunus persica]
Pav_sc0001900.1_g250.1.mk	Psoralen	-0.954905	negtive	21.2119	20.3172	25.3122	49.8795	51.12	49.8281	56.5224	46.9509	53.1309	49.5672	52.953	48.8794	1.51486	1.51486	2.21992e-24	PAV_r1.0chr4	3216522	3218460	+	1939	-	-	virNOG17720	R	-	gi|645306237|ref|XP_008246050.1| PREDICTED: 28 kDa heat- and acid-stable phosphoprotein-like [Prunus mume]
Pav_sc0000716.1_g540.1.mk	Psoralen	-0.958356	negtive	50.6423	41.1486	44.422	94.1342	91.9524	98.7549	110.083	116.664	102.038	91.1002	95.0319	87.6092	1.40443	1.40443	2.87104e-24	PAV_r1.0chr3	5311370	5314534	-	3165	GO:0005524;GO:0005471;GO:0015867;GO:0016021;GO:0015866	K03301	virNOG05604	P	sp|O24381|TLC1_SOLTU Plastidic ATP/ADP-transporter OS=Solanum tuberosum PE=2 SV=2	gi|595972240|ref|XP_007217627.1| hypothetical protein PRUPE_ppa002937mg [Prunus persica] gi|462413777|gb|EMJ18826.1| hypothetical protein PRUPE_ppa002937mg [Prunus persica]
Pav_sc0000800.1_g320.1.mk	Psoralen	-0.904624	negtive	398.308	388.1	341.962	743.931	740.041	811.761	643.003	849.714	704.162	784.534	817.543	777.437	1.36364	1.36364	7.79197e-24	PAV_r1.0chr1	32766919	32767948	+	1030	GO:0005856;GO:0003779;GO:0005737	K05759	virNOG18195;virNOG18407	Z	sp|Q8GSL5|PROF_PRUDU Profilin OS=Prunus dulcis PE=1 SV=1	gi|596206424|ref|XP_007223783.1| hypothetical protein PRUPE_ppa010614mg [Prunus persica] gi|596206472|ref|XP_007223784.1| hypothetical protein PRUPE_ppa010614mg [Prunus persica] gi|462420719|gb|EMJ24982.1| hypothetical protein PRUPE_ppa010614mg [Prunus persica] gi|462420720|gb|EMJ24983.1| hypothetical protein PRUPE_ppa010614mg [Prunus persica]
Pav_sc0000354.1_g720.1.mk	L-(+)-Aspartic acid	-0.922668	negtive	124.613	116.89	103.887	311.176	319.631	263.89	249.952	324.084	295.32	281.806	241.213	234.086	1.71619	1.71619	8.19109e-24	PAV_r1.0chr1	20232484	20232993	-	510	GO:0022900;GO:1902600;GO:0008121;GO:0005743;GO:0070469	-	virNOG23107	R	sp|P46269|QCR8_SOLTU Cytochrome b-c1 complex subunit 8 OS=Solanum tuberosum PE=1 SV=2	gi|596187942|ref|XP_007223439.1| hypothetical protein PRUPE_ppa014372mg [Prunus persica] gi|462420375|gb|EMJ24638.1| hypothetical protein PRUPE_ppa014372mg [Prunus persica]
Pav_sc0000354.1_g720.1.mk	Psoralen	-0.939507	negtive	124.613	116.89	103.887	311.176	319.631	263.89	249.952	324.084	295.32	281.806	241.213	234.086	1.71619	1.71619	8.19109e-24	PAV_r1.0chr1	20232484	20232993	-	510	GO:0022900;GO:1902600;GO:0008121;GO:0005743;GO:0070469	-	virNOG23107	R	sp|P46269|QCR8_SOLTU Cytochrome b-c1 complex subunit 8 OS=Solanum tuberosum PE=1 SV=2	gi|596187942|ref|XP_007223439.1| hypothetical protein PRUPE_ppa014372mg [Prunus persica] gi|462420375|gb|EMJ24638.1| hypothetical protein PRUPE_ppa014372mg [Prunus persica]
Pav_sc0001102.1_g230.1.mk	Citric acid	-0.912463	negtive	25.4392	29.9325	19.8998	58.0399	66.5318	63.4939	88.2111	59.8691	62.3838	41.7683	36.7209	31.4665	1.66015	1.66015	1.04265e-23	PAV_r1.0chr2	22351264	22351983	+	720	GO:0005634;GO:0003677;GO:0006355;GO:0003700	-	virNOG21537	K	sp|Q9LY05|EF106_ARATH Ethylene-responsive transcription factor ERF106 OS=Arabidopsis thaliana GN=ERF106 PE=2 SV=1	gi|927231780|gb|ALD84482.1| AP2/EREBP family transcription factor-like protein 15 [Prunus pseudocerasus]
Pav_sc0001102.1_g230.1.mk	4-Hydroxy-5-(phenyl)-valeric acid-O-sulphate	-0.915002	negtive	25.4392	29.9325	19.8998	58.0399	66.5318	63.4939	88.2111	59.8691	62.3838	41.7683	36.7209	31.4665	1.66015	1.66015	1.04265e-23	PAV_r1.0chr2	22351264	22351983	+	720	GO:0005634;GO:0003677;GO:0006355;GO:0003700	-	virNOG21537	K	sp|Q9LY05|EF106_ARATH Ethylene-responsive transcription factor ERF106 OS=Arabidopsis thaliana GN=ERF106 PE=2 SV=1	gi|927231780|gb|ALD84482.1| AP2/EREBP family transcription factor-like protein 15 [Prunus pseudocerasus]
Pav_sc0001102.1_g230.1.mk	Fenoterol	-0.912457	negtive	25.4392	29.9325	19.8998	58.0399	66.5318	63.4939	88.2111	59.8691	62.3838	41.7683	36.7209	31.4665	1.66015	1.66015	1.04265e-23	PAV_r1.0chr2	22351264	22351983	+	720	GO:0005634;GO:0003677;GO:0006355;GO:0003700	-	virNOG21537	K	sp|Q9LY05|EF106_ARATH Ethylene-responsive transcription factor ERF106 OS=Arabidopsis thaliana GN=ERF106 PE=2 SV=1	gi|927231780|gb|ALD84482.1| AP2/EREBP family transcription factor-like protein 15 [Prunus pseudocerasus]
Pav_sc0002287.1_g040.1.mk	4-Hydroxy-5-(phenyl)-valeric acid-O-sulphate	-0.919101	negtive	114.571	128.218	129.821	261.747	263.668	244.281	292.551	272.83	287.682	235.364	226.032	210.244	1.38763	1.38763	1.89934e-23	PAV_r1.0chr5	6485169	6486336	+	1168	GO:0006914	K08341	virNOG19391	Z	sp|Q8VYK7|ATG8F_ARATH Autophagy-related protein 8f OS=Arabidopsis thaliana GN=ATG8F PE=1 SV=1	gi|595849642|ref|XP_007209767.1| hypothetical protein PRUPE_ppa013435mg [Prunus persica] gi|462405502|gb|EMJ10966.1| hypothetical protein PRUPE_ppa013435mg [Prunus persica]
Pav_sc0002287.1_g040.1.mk	L-(+)-Aspartic acid	-0.941342	negtive	114.571	128.218	129.821	261.747	263.668	244.281	292.551	272.83	287.682	235.364	226.032	210.244	1.38763	1.38763	1.89934e-23	PAV_r1.0chr5	6485169	6486336	+	1168	GO:0006914	K08341	virNOG19391	Z	sp|Q8VYK7|ATG8F_ARATH Autophagy-related protein 8f OS=Arabidopsis thaliana GN=ATG8F PE=1 SV=1	gi|595849642|ref|XP_007209767.1| hypothetical protein PRUPE_ppa013435mg [Prunus persica] gi|462405502|gb|EMJ10966.1| hypothetical protein PRUPE_ppa013435mg [Prunus persica]
Pav_sc0002287.1_g040.1.mk	Psoralen	-0.959254	negtive	114.571	128.218	129.821	261.747	263.668	244.281	292.551	272.83	287.682	235.364	226.032	210.244	1.38763	1.38763	1.89934e-23	PAV_r1.0chr5	6485169	6486336	+	1168	GO:0006914	K08341	virNOG19391	Z	sp|Q8VYK7|ATG8F_ARATH Autophagy-related protein 8f OS=Arabidopsis thaliana GN=ATG8F PE=1 SV=1	gi|595849642|ref|XP_007209767.1| hypothetical protein PRUPE_ppa013435mg [Prunus persica] gi|462405502|gb|EMJ10966.1| hypothetical protein PRUPE_ppa013435mg [Prunus persica]
Pav_sc0003709.1_g060.1.mk	L-(+)-Aspartic acid	-0.907135	negtive	61.6039	61.5261	58.2485	123.409	125.838	123.655	108.339	131.286	115.646	122.506	110.857	110.108	1.38016	1.38016	2.02773e-23	PAV_r1.0chr6	16407180	16409711	-	2532	GO:0006099;GO:0000287;GO:0004449;GO:0005739;GO:0051287	K00030	virNOG06514	E	sp|Q945K7|IDH5_ARATH Isocitrate dehydrogenase [NAD] catalytic subunit 5, mitochondrial OS=Arabidopsis thaliana GN=IDH5 PE=1 SV=1	gi|595825122|ref|XP_007205355.1| hypothetical protein PRUPE_ppa007185mg [Prunus persica] gi|462400997|gb|EMJ06554.1| hypothetical protein PRUPE_ppa007185mg [Prunus persica]
Pav_sc0003709.1_g060.1.mk	Psoralen	-0.953013	negtive	61.6039	61.5261	58.2485	123.409	125.838	123.655	108.339	131.286	115.646	122.506	110.857	110.108	1.38016	1.38016	2.02773e-23	PAV_r1.0chr6	16407180	16409711	-	2532	GO:0006099;GO:0000287;GO:0004449;GO:0005739;GO:0051287	K00030	virNOG06514	E	sp|Q945K7|IDH5_ARATH Isocitrate dehydrogenase [NAD] catalytic subunit 5, mitochondrial OS=Arabidopsis thaliana GN=IDH5 PE=1 SV=1	gi|595825122|ref|XP_007205355.1| hypothetical protein PRUPE_ppa007185mg [Prunus persica] gi|462400997|gb|EMJ06554.1| hypothetical protein PRUPE_ppa007185mg [Prunus persica]
Pav_sc0000216.1_g630.1.mk	L-(+)-Aspartic acid	-0.915419	negtive	21.4508	20.9484	23.7305	44.3523	46.799	48.3186	50.0344	46.5406	50.5961	44.7538	44.0099	41.5747	1.41613	1.41613	2.03393e-23	PAV_r1.0chr6	10519466	10523157	-	3692	GO:0008270	K16280	virNOG01196	O	sp|Q8RX26|RGLG3_ARATH E3 ubiquitin-protein ligase RGLG3 OS=Arabidopsis thaliana GN=RGLG3 PE=1 SV=1	gi|645242135|ref|XP_008227408.1| PREDICTED: E3 ubiquitin-protein ligase RGLG1 isoform X1 [Prunus mume] gi|645242138|ref|XP_008227409.1| PREDICTED: E3 ubiquitin-protein ligase RGLG1 isoform X1 [Prunus mume]
Pav_sc0000216.1_g630.1.mk	Psoralen	-0.974248	negtive	21.4508	20.9484	23.7305	44.3523	46.799	48.3186	50.0344	46.5406	50.5961	44.7538	44.0099	41.5747	1.41613	1.41613	2.03393e-23	PAV_r1.0chr6	10519466	10523157	-	3692	GO:0008270	K16280	virNOG01196	O	sp|Q8RX26|RGLG3_ARATH E3 ubiquitin-protein ligase RGLG3 OS=Arabidopsis thaliana GN=RGLG3 PE=1 SV=1	gi|645242135|ref|XP_008227408.1| PREDICTED: E3 ubiquitin-protein ligase RGLG1 isoform X1 [Prunus mume] gi|645242138|ref|XP_008227409.1| PREDICTED: E3 ubiquitin-protein ligase RGLG1 isoform X1 [Prunus mume]
Pav_sc0000869.1_g590.1.mk	Psoralen	0.954226	positive	108.475	141.425	124.13	30.2255	23.9932	18.3906	16.3161	15.8934	18.5528	16.553	20.1185	23.8631	-2.02013	2.02013	6.94746e-21	PAV_r1.0chr5	8962318	8963124	-	807	GO:0004622;GO:0046686;GO:0003846;GO:0090430;GO:0009506;GO:0042542;GO:0005886	K18368	virNOG07844	I	sp|Q9C942|CSE_ARATH Caffeoylshikimate esterase OS=Arabidopsis thaliana GN=CSE PE=1 SV=1	gi|595857341|ref|XP_007210524.1| hypothetical protein PRUPE_ppa008845mg [Prunus persica] gi|462406259|gb|EMJ11723.1| hypothetical protein PRUPE_ppa008845mg [Prunus persica]
Pav_sc0002828.1_g730.1.mk	Psoralen	0.973939	positive	52.1775	58.2157	55.184	15.022	12.534	15.2271	12.3279	13.0296	13.2538	14.9175	15.4576	14.3934	-1.61398	1.61398	7.29409e-21	PAV_r1.0chr4	13568114	13568935	-	822	-	-	virNOG29080;virNOG18079	S	sp|Q5M750|VQ4_ARATH VQ motif-containing protein 4 OS=Arabidopsis thaliana GN=VQ4 PE=1 SV=1	gi|645240459|ref|XP_008226617.1| PREDICTED: VQ motif-containing protein 4 [Prunus mume]
Pav_sc0000093.1_g540.1.mk	L-(+)-Aspartic acid	0.917038	positive	2489.42	2572.22	2639.74	752.08	902.919	923.488	826.47	570.146	697.343	979.171	1138.67	1118.51	-1.24012	1.24012	2.71264e-20	PAV_r1.0chr8	9178233	9179056	-	824	GO:0000166;GO:0003676	-	virNOG23177	A	sp|P49310|GRP1_SINAL Glycine-rich RNA-binding protein GRP1A OS=Sinapis alba PE=2 SV=1	gi|34851124|gb|AAL13082.1| putative glycine-rich RNA-binding protein [Prunus avium]
Pav_sc0000093.1_g540.1.mk	Psoralen	0.981771	positive	2489.42	2572.22	2639.74	752.08	902.919	923.488	826.47	570.146	697.343	979.171	1138.67	1118.51	-1.24012	1.24012	2.71264e-20	PAV_r1.0chr8	9178233	9179056	-	824	GO:0000166;GO:0003676	-	virNOG23177	A	sp|P49310|GRP1_SINAL Glycine-rich RNA-binding protein GRP1A OS=Sinapis alba PE=2 SV=1	gi|34851124|gb|AAL13082.1| putative glycine-rich RNA-binding protein [Prunus avium]
Pav_sc0000909.1_g710.1.mk	Psoralen	0.913631	positive	225.406	235.929	194.173	35.8595	64.457	63.4632	85.5678	56.4795	84.22	42.7333	46.3263	49.7471	-1.66468	1.66468	3.28584e-20	PAV_r1.0chr6	4280125	4281174	+	1050	-	-	virNOG16268	R	sp|O80582|FBK46_ARATH F-box/kelch-repeat protein At2g44130 OS=Arabidopsis thaliana GN=At2g44130 PE=2 SV=2	gi|645215083|ref|XP_008233605.1| PREDICTED: F-box/kelch-repeat protein At2g44130-like [Prunus mume]
Pav_sc0000069.1_g810.1.mk	2-Amino-4-[(4-aminobenzoyl)amino]benzoic acid	0.906191	positive	20.2306	19.0752	17.0263	34.0185	37.2819	41.4353	31.842	28.7959	31.596	26.4627	24.5994	25.0101	1.33899	1.33899	6.07639e-20	PAV_r1.0chr1	30813123	30815822	+	2700	GO:0006486;GO:0016021;GO:0008378;GO:0000139	-	virNOG04390	G	sp|Q66GS2|B3GTC_ARATH Probable beta-1,3-galactosyltransferase 12 OS=Arabidopsis thaliana GN=B3GALT12 PE=2 SV=1	gi|645227354|ref|XP_008220476.1| PREDICTED: probable beta-1,3-galactosyltransferase 12 [Prunus mume]
Pav_sc0000591.1_g120.1.mk	Psoralen	0.928836	positive	138.23	126.912	145.234	36.9893	48.2265	49.4585	41.4568	31.8351	41.3471	28.0316	29.3367	29.438	-1.26919	1.26919	6.94417e-20	PAV_r1.0chr2	16579628	16582171	-	2544	-	K14496	virNOG01560	R	sp|Q84MC7|PYL9_ARATH Abscisic acid receptor PYL9 OS=Arabidopsis thaliana GN=PYL9 PE=1 SV=1	gi|596008635|ref|XP_007218488.1| hypothetical protein PRUPE_ppa012114mg [Prunus persica] gi|645254788|ref|XP_008233200.1| PREDICTED: abscisic acid receptor PYL9 [Prunus mume] gi|462414950|gb|EMJ19687.1| hypothetical protein PRUPE_ppa012114mg [Prunus persica]
Pav_sc0000355.1_g060.1.mk	2-Amino-4-[(4-aminobenzoyl)amino]benzoic acid	0.900089	positive	230.65	225.942	267.578	432.829	459.295	436.447	406.467	276.569	361.462	163.961	201.035	176.304	1.21625	1.21625	1.63067e-19	PAV_r1.0chr5	8036881	8039630	-	2750	GO:0006012;GO:0003978	K01784	virNOG02010	M	sp|Q42605|UGE1_ARATH Bifunctional UDP-glucose 4-epimerase and UDP-xylose 4-epimerase 1 OS=Arabidopsis thaliana GN=UGE1 PE=1 SV=2	gi|595847416|ref|XP_007209319.1| hypothetical protein PRUPE_ppa007962mg [Prunus persica] gi|462405054|gb|EMJ10518.1| hypothetical protein PRUPE_ppa007962mg [Prunus persica]
Pav_sc0001461.1_g700.1.mk	Psoralen	0.92246	positive	316.457	325.185	382.317	120.437	119.576	108.762	46.5169	44.919	65.1781	59.4696	55.1913	55.2358	-1.21202	1.21202	1.92394e-19	PAV_r1.0chr5	948827	952170	-	3344	GO:0006979;GO:0020037;GO:0046872;GO:0004096;GO:0098869;GO:0042744;GO:0055114	K03781	virNOG08201	P	sp|P17598|CATA1_GOSHI Catalase isozyme 1 OS=Gossypium hirsutum GN=CAT1 PE=2 SV=2	gi|32526566|emb|CAD42908.1| catalase [Prunus persica]
Pav_sc0000069.1_g410.1.mk	Psoralen	0.930895	positive	79.728	78.6244	84.8506	25.3023	24.7686	28.7164	25.9143	19.445	24.0032	15.7987	17.8556	17.2464	-1.28784	1.28784	3.09081e-19	PAV_r1.0chr1	30623363	30625504	-	2142	GO:0046872;GO:0006470;GO:0004722	K14497	virNOG01791	T	sp|Q9CAJ0|P2C16_ARATH Protein phosphatase 2C 16 OS=Arabidopsis thaliana GN=HAB1 PE=1 SV=1	gi|645227440|ref|XP_008220517.1| PREDICTED: probable protein phosphatase 2C 6 [Prunus mume] gi|645227442|ref|XP_008220518.1| PREDICTED: probable protein phosphatase 2C 6 [Prunus mume] gi|645227444|ref|XP_008220519.1| PREDICTED: probable protein phosphatase 2C 6 [Prunus mume] gi|645227446|ref|XP_008220521.1| PREDICTED: probable protein phosphatase 2C 6 [Prunus mume]
Pav_sc0000354.1_g620.1.mk	L-(+)-Aspartic acid	0.926402	positive	377.427	478.391	486.809	100.584	115.513	118.589	109.542	83.2832	115.136	146.405	211.73	218.501	-1.66608	1.66608	4.67746e-19	PAV_r1.0chr1	20294795	20297112	-	2318	GO:0047134;GO:0005623;GO:0055114;GO:0045454	K17609	KOG2501;NOG18420;virNOG02346	O	sp|O80763|NRX1_ARATH Probable nucleoredoxin 1 OS=Arabidopsis thaliana GN=At1g60420 PE=1 SV=1	gi|596286536|ref|XP_007225633.1| hypothetical protein PRUPE_ppa003374mg [Prunus persica] gi|462422569|gb|EMJ26832.1| hypothetical protein PRUPE_ppa003374mg [Prunus persica]
Pav_sc0000354.1_g620.1.mk	Psoralen	0.965649	positive	377.427	478.391	486.809	100.584	115.513	118.589	109.542	83.2832	115.136	146.405	211.73	218.501	-1.66608	1.66608	4.67746e-19	PAV_r1.0chr1	20294795	20297112	-	2318	GO:0047134;GO:0005623;GO:0055114;GO:0045454	K17609	KOG2501;NOG18420;virNOG02346	O	sp|O80763|NRX1_ARATH Probable nucleoredoxin 1 OS=Arabidopsis thaliana GN=At1g60420 PE=1 SV=1	gi|596286536|ref|XP_007225633.1| hypothetical protein PRUPE_ppa003374mg [Prunus persica] gi|462422569|gb|EMJ26832.1| hypothetical protein PRUPE_ppa003374mg [Prunus persica]
Pav_sc0001938.1_g500.1.mk	Psoralen	0.91067	positive	30.167	20.2197	22.0544	6.3032	4.8936	3.29655	0.533427	2.18556	1.45811	1.35004	1.63185	1.00021	-1.97249	1.97249	6.19582e-10	PAV_r1.0chr6	20874228	20875800	-	1573	-	K09422	virNOG05184	K	sp|Q8LPH6|MYB86_ARATH Transcription factor MYB86 OS=Arabidopsis thaliana GN=MYB86 PE=2 SV=1	gi|595838238|ref|XP_007207615.1| hypothetical protein PRUPE_ppa019718mg [Prunus persica] gi|462403257|gb|EMJ08814.1| hypothetical protein PRUPE_ppa019718mg [Prunus persica]
Pav_sc0000030.1_g1270.1.mk	Psoralen	0.912244	positive	13.7401	14.0292	17.4325	2.21838	3.75747	5.82555	2.91887	1.88068	3.11353	1.34909	1.45102	2.01973	-1.60804	1.60804	6.42375e-10	PAV_r1.0chr1	36320488	36321858	+	1371	GO:0016021	-	virNOG04435	R	-	gi|645256329|ref|XP_008233902.1| PREDICTED: pathogenesis-related protein 5 [Prunus mume]
Pav_sc0000203.1_g120.1.mk	Psoralen	0.913925	positive	12.3067	12.4501	14.8912	5.04709	3.31445	1.51261	1.18495	0.487876	0.986169	0.678133	0.693006	0.838201	-1.65286	1.65286	6.94722e-10	PAV_r1.0chr6	16714126	16719681	+	5556	GO:0016020;GO:0050896	K08472	virNOG12204	S	sp|Q94KB9|MLO3_ARATH MLO-like protein 3 OS=Arabidopsis thaliana GN=MLO3 PE=2 SV=1	gi|645220253|ref|XP_008239391.1| PREDICTED: MLO-like protein 3 [Prunus mume]
Pav_sc0000636.1_g220.1.mk	Psoralen	0.920466	positive	13.0912	11.4935	14.9117	4.87389	4.64087	5.44312	4.11026	2.82218	3.9903	3.21186	3.39049	3.28097	-1.062	1.062	7.32998e-10	PAV_r1.0chr2	25000537	25003394	+	2858	-	-	virNOG09006	R	sp|O04647|PP399_ARATH Pentatricopeptide repeat-containing protein At5g27270 OS=Arabidopsis thaliana GN=EMB976 PE=2 SV=2	gi|645257781|ref|XP_008234570.1| PREDICTED: pentatricopeptide repeat-containing protein At5g27270 [Prunus mume]
Pav_sc0001196.1_g2200.1.mk	Psoralen	0.920935	positive	30.9817	21.7635	44.2486	1.44828	1.87976	2.15497	1.5937	1.92393	2.02257	1.329	1.52791	3.2188	-3.80725	3.80725	7.86776e-10	PAV_r1.0chr1	38539443	38540576	-	1134	GO:0008289	-	virNOG05375	S	-	gi|645223390|ref|XP_008218608.1| PREDICTED: PCTP-like protein [Prunus mume]
Pav_co4023041.1_g010.1.mk	Psoralen	0.924647	positive	22.6599	18.959	19.0366	6.39606	5.84501	7.73818	5.12479	4.39808	4.58009	4.11611	4.06241	4.11901	-1.26487	1.26487	1.37651e-09	PAV_r1.0chr0	156037502	156038433	-	932	GO:0004372;GO:0006544;GO:0035999;GO:0030170;GO:0006563	K00600	virNOG01873;COG0112	E	sp|P49358|GLYM2_FLAPR Serine hydroxymethyltransferase 2, mitochondrial OS=Flaveria pringlei PE=2 SV=1	gi|595823337|ref|XP_007205053.1| hypothetical protein PRUPE_ppa004306mg [Prunus persica] gi|462400695|gb|EMJ06252.1| hypothetical protein PRUPE_ppa004306mg [Prunus persica]
Pav_sc0001215.1_g470.1.mk	Psoralen	0.938568	positive	16.2485	13.661	12.3817	3.10286	4.73016	5.76527	4.34853	2.89523	4.23106	4.28561	4.32345	4.45195	-1.30235	1.30235	1.85837e-09	PAV_r1.0chr3	13348677	13350754	-	2078	GO:0016787;GO:0006629	-	virNOG03813	S	sp|Q680C0|GDL62_ARATH GDSL esterase/lipase At4g10955 OS=Arabidopsis thaliana GN=At4g10955 PE=2 SV=1	gi|645246879|ref|XP_008229560.1| PREDICTED: GDSL esterase/lipase At4g10955-like [Prunus mume]
Pav_sc0001251.1_g290.1.mk	Psoralen	0.90413	positive	24.9672	23.3469	31.5324	3.84389	3.67616	9.97792	1.35959	0.696313	1.65988	0.11392	0.0711445	0.0348853	-1.86543	1.86543	2.75402e-09	PAV_r1.0chr6	12155898	12157701	+	1804	GO:0016021	-	virNOG24138	O	sp|D9UBX6|RTM2B_ARATH Inactive protein RESTRICTED TEV MOVEMENT 2 OS=Arabidopsis thaliana GN=RTM2 PE=3 SV=1	gi|645218496|ref|XP_008230937.1| PREDICTED: protein RESTRICTED TEV MOVEMENT 2-like [Prunus mume]
Pav_sc0000184.1_g520.1.mk	Psoralen	0.932306	positive	12.2696	13.6315	11.9548	1.43124	2.78647	3.50607	0.885907	0.129634	0.374771	0.671605	0.503313	0.493593	-1.96163	1.96163	3.79854e-09	PAV_r1.0chr1	9733116	9733625	+	510	-	-	virNOG20570	O	-	gi|645232738|ref|XP_008223007.1| PREDICTED: uncharacterized protein LOC103322843 [Prunus mume]
Pav_sc0001710.1_g1500.1.mk	L-(+)-Aspartic acid	0.947326	positive	10.7334	11.3228	10.2103	2.94171	4.70955	4.31182	5.08206	3.35586	6.06045	3.53197	7.28415	8.22506	-1.09338	1.09338	4.31065e-09	PAV_r1.0chr3	4180696	4183197	+	2502	GO:0046983	-	virNOG03136;virNOG28397	K	sp|Q8S3D1|BH068_ARATH Transcription factor bHLH68 OS=Arabidopsis thaliana GN=BHLH68 PE=1 SV=2	gi|645244568|ref|XP_008228481.1| PREDICTED: transcription factor bHLH68-like isoform X2 [Prunus mume]
Pav_sc0003562.1_g060.1.mk	Psoralen	0.903657	positive	15.816	16.0654	13.119	5.60937	5.49913	5.18458	5.48778	4.15099	5.33357	3.31542	3.69337	3.16929	-1.12455	1.12455	6.24485e-09	PAV_r1.0chr1	33871062	33872590	+	1529	-	-	virNOG18719	S	-	gi|596208137|ref|XP_007223805.1| hypothetical protein PRUPE_ppa010657mg [Prunus persica] gi|462420741|gb|EMJ25004.1| hypothetical protein PRUPE_ppa010657mg [Prunus persica]
Pav_sc0006256.1_g010.1.mk	Psoralen	0.926609	positive	14.1894	18.5429	17.9231	6.56682	5.65715	3.65534	2.45355	2.54668	3.11613	3.17694	2.30929	4.01904	-1.32715	1.32715	6.58013e-09	PAV_r1.0chr0	91924452	91928397	+	3946	GO:0050896	-	virNOG10093	T	sp|Q40392|TMVRN_NICGU TMV resistance protein N OS=Nicotiana glutinosa GN=N PE=1 SV=1	gi|1027107270|ref|XP_016650605.1| PREDICTED: TMV resistance protein N-like [Prunus mume]
Pav_sc0002060.1_g060.1.mk	Psoralen	0.924244	positive	12.358	20.3307	24.7958	2.30648	1.40877	1.15218	0.239943	0.491547	0	0.458389	0.190847	0.421113	-3.21618	3.21618	7.60337e-09	PAV_r1.0chr0	44936536	44937880	-	1345	-	-	virNOG08196	T	sp|P93604|LRK10_WHEAT Rust resistance kinase Lr10 OS=Triticum aestivum GN=LRK10 PE=2 SV=1	gi|645252550|ref|XP_008232173.1| PREDICTED: rust resistance kinase Lr10-like [Prunus mume]
Pav_sc0002181.1_g260.1.mk	Psoralen	0.910868	positive	8.78175	10.4765	10.8498	3.33063	2.94356	3.26357	1.44156	1.14317	2.61638	0.987086	1.75688	1.31488	-1.31923	1.31923	7.93317e-09	PAV_r1.0chr8	17695854	17697241	-	1388	GO:0016021	-	virNOG09373;virNOG15715	R	sp|Q8GXV7|CRR56_ARATH Cysteine-rich repeat secretory protein 56 OS=Arabidopsis thaliana GN=CRRSP56 PE=1 SV=2	gi|645259945|ref|XP_008235604.1| PREDICTED: cysteine-rich repeat secretory protein 56 [Prunus mume]
Pav_sc0000348.1_g270.1.mk	Psoralen	0.916189	positive	10.0923	8.85576	11.304	2.03959	2.21901	4.1734	1.46403	1.04321	2.89025	0.945811	1.96188	2.73082	-1.51321	1.51321	9.83167e-09	PAV_r1.0chr7	12466416	12467429	-	1014	GO:0003677;GO:0006355	-	virNOG10102	R	sp|Q84TE9|DOF53_ARATH Dof zinc finger protein DOF5.3 OS=Arabidopsis thaliana GN=DOF5.3 PE=2 SV=1	gi|645272776|ref|XP_008241559.1| PREDICTED: dof zinc finger protein DOF2.4-like [Prunus mume]
Pav_sc0001236.1_g420.1.mk	Psoralen	0.918882	positive	15.359	11.7723	12.6144	5.5684	4.49684	5.50522	5.85565	6.94785	5.54465	4.89312	5.97994	6.04529	-1.01206	1.01206	1.25591e-08	PAV_r1.0chr6	21217163	21219598	-	2436	GO:0016021;GO:0016788	-	virNOG07849	I	sp|O80522|GDL2_ARATH GDSL esterase/lipase At1g09390 OS=Arabidopsis thaliana GN=At1g09390 PE=2 SV=1	gi|645221782|ref|XP_008246276.1| PREDICTED: GDSL esterase/lipase At1g09390-like [Prunus mume]
Pav_sc0001057.1_g490.1.br	Psoralen	0.948761	positive	9.12243	11.6689	14.2118	3.22114	1.98775	2.95902	2.71606	0.718961	2.53037	3.04461	3.67133	4.2848	-1.76155	1.76155	1.29166e-08	PAV_r1.0chr0	26475058	26477172	-	2115	GO:0005525;GO:0003924	-	virNOG06025	U	sp|Q9ZP55|DRP4C_ARATH Dynamin-related protein 4C OS=Arabidopsis thaliana GN=DRP4C PE=2 SV=1	gi|1027086279|ref|XP_008244719.2| PREDICTED: dynamin-related protein 4C-like [Prunus mume]
Pav_sc0000354.1_g590.1.mk	Psoralen	0.901203	positive	19.7641	18.6133	25.5876	4.03076	3.32922	8.0189	1.81451	0.796544	1.27934	0.412673	0.25772	0.631858	-1.72837	1.72837	1.32904e-08	PAV_r1.0chr1	20317539	20318036	+	498	GO:0016020	-	virNOG26846;virNOG26301	S	-	gi|645230198|ref|XP_008221824.1| PREDICTED: uncharacterized protein LOC103321770 [Prunus mume]
Pav_sc0001181.1_g040.1.br	Psoralen	0.924241	positive	13.983	9.17763	11.6707	0.602256	0.977104	2.55723	0	0	0.420535	0	0	0	-2.75153	2.75153	1.32993e-08	PAV_r1.0chr1	24900080	24900382	-	303	-	-	virNOG36792;virNOG25155;virNOG23498	R	sp|P82353|NLTP2_PRUAR Non-specific lipid-transfer protein 2 OS=Prunus armeniaca PE=1 SV=1	gi|596288838|ref|XP_007226001.1| hypothetical protein PRUPE_ppa013833mg [Prunus persica] gi|462422937|gb|EMJ27200.1| hypothetical protein PRUPE_ppa013833mg [Prunus persica]
Pav_sc0000129.1_g1350.1.mk	Psoralen	0.910815	positive	13.7356	10.5633	10.6937	4.06798	3.32487	4.81338	4.31655	4.04604	4.50198	2.76608	4.4536	4.36759	-1.18231	1.18231	1.47309e-08	PAV_r1.0chr7	15719866	15721450	+	1585	GO:0009535;GO:0009765;GO:0046872;GO:0016021;GO:0016168;GO:0018298;GO:0009522	K08908	virNOG04286	R	sp|Q8LCQ4|LHCA6_ARATH Photosystem I chlorophyll a/b-binding protein 6, chloroplastic OS=Arabidopsis thaliana GN=LHCA6 PE=1 SV=1	gi|595806474|ref|XP_007202451.1| hypothetical protein PRUPE_ppa010035mg [Prunus persica] gi|462397982|gb|EMJ03650.1| hypothetical protein PRUPE_ppa010035mg [Prunus persica]
Pav_sc0000129.1_g1400.1.mk	Psoralen	0.931703	positive	19.0166	24.6808	17.3586	5.93471	6.0699	6.76742	7.90543	9.69441	8.09415	8.45548	9.22676	9.41961	-1.36427	1.36427	1.64408e-08	PAV_r1.0chr7	15694124	15699381	-	5258	GO:0005576;GO:0005975;GO:0071555;GO:0004650	-	virNOG00059	S	sp|A7PZL3|PGLR_VITVI Probable polygalacturonase OS=Vitis vinifera GN=GSVIVT00026920001 PE=1 SV=1	gi|595815202|ref|XP_007203874.1| hypothetical protein PRUPE_ppa004793mg [Prunus persica] gi|462399405|gb|EMJ05073.1| hypothetical protein PRUPE_ppa004793mg [Prunus persica]
Pav_sc0000291.1_g220.1.mk	Psoralen	0.951804	positive	14.6625	13.7732	12.5449	3.43697	5.11323	4.32091	5.57369	4.51092	4.41495	5.25828	3.62594	4.02557	-1.33064	1.33064	1.98235e-08	PAV_r1.0chr5	2212863	2213800	+	938	GO:0016021;GO:0009507	-	virNOG19835	S	sp|O49668|PAM68_ARATH Protein PAM68, chloroplastic OS=Arabidopsis thaliana GN=PAM68 PE=1 SV=1	gi|645265336|ref|XP_008238103.1| PREDICTED: protein PAM68, chloroplastic [Prunus mume]
Pav_sc0001289.1_g510.1.mk	Psoralen	0.916871	positive	16.4154	22.5912	12.5343	2.38896	2.13815	2.37969	3.23174	3.73482	3.17814	3.17495	2.8667	3.28576	-2.56166	2.56166	2.48906e-08	PAV_r1.0chr4	4654731	4665475	+	10745	GO:0016021	-	virNOG01457	S	sp|Q66GQ5|RWA3_ARATH Protein REDUCED WALL ACETYLATION 3 OS=Arabidopsis thaliana GN=RWA3 PE=1 SV=1	gi|703115762|ref|XP_010100975.1| hypothetical protein L484_010630 [Morus notabilis] gi|587898115|gb|EXB86566.1| hypothetical protein L484_010630 [Morus notabilis]
Pav_sc0001126.1_g080.1.mk	Psoralen	0.908001	positive	22.2672	15.473	18.619	6.42282	6.86522	5.42969	4.61033	2.7376	5.01247	4.32581	2.85653	3.90889	-1.24575	1.24575	2.49009e-08	PAV_r1.0chr8	11647493	11648458	+	966	GO:0016021;GO:0045492	-	virNOG08368	S	sp|Q9FH92|IX15L_ARATH Protein IRX15-LIKE OS=Arabidopsis thaliana GN=IRX15-L PE=2 SV=1	gi|645261997|ref|XP_008236563.1| PREDICTED: protein IRX15-LIKE-like [Prunus mume]
Pav_sc0000130.1_g200.1.mk	Psoralen	0.913307	positive	21.3761	20.0694	33.8641	3.72272	2.73499	3.23481	1.71424	1.0688	0.882833	0	0.296408	0.654039	-2.61698	2.61698	2.66229e-08	PAV_r1.0chr8	20636367	20637232	-	866	GO:0006950;GO:0005773	-	virNOG21374	S	sp|Q8LGG8|USPAL_ARATH Universal stress protein A-like protein OS=Arabidopsis thaliana GN=At3g01520 PE=1 SV=2	gi|645259088|ref|XP_008235194.1| PREDICTED: universal stress protein A-like protein [Prunus mume]
Pav_sc0000744.1_g560.1.mk	Psoralen	0.921411	positive	32.6051	26.9448	23.1083	9.82103	8.64731	11.0017	6.38536	8.32431	6.79403	8.03856	6.98063	8.436	-1.14971	1.14971	2.66676e-08	PAV_r1.0chr6	24303354	24305688	+	2335	GO:0006662;GO:0015035;GO:0005623;GO:0055114;GO:0045454	K03671	virNOG19729	O	sp|Q9XFH8|TRXF1_ARATH Thioredoxin F1, chloroplastic OS=Arabidopsis thaliana GN=At3g02730 PE=1 SV=2	gi|645223086|ref|XP_008218461.1| PREDICTED: thioredoxin F-type, chloroplastic-like isoform X2 [Prunus mume]
Pav_sc0000071.1_g210.1.br	Psoralen	0.913422	positive	9.36024	7.37104	13.8814	0.724141	1.01331	1.33043	0.576292	0	0.379233	0	0.0954946	0.0936504	-2.98433	2.98433	3.12339e-08	PAV_r1.0chr7	11740725	11742068	+	1344	GO:0016747	-	virNOG00084	S	sp|Q9FH97|EPS1_ARATH Protein ENHANCED PSEUDOMONAS SUSCEPTIBILTY 1 OS=Arabidopsis thaliana GN=EPS1 PE=2 SV=1	gi|595818429|ref|XP_007204351.1| hypothetical protein PRUPE_ppa005715mg [Prunus persica] gi|462399882|gb|EMJ05550.1| hypothetical protein PRUPE_ppa005715mg [Prunus persica]
Pav_sc0003054.1_g020.1.mk	Psoralen	0.922513	positive	7.92838	12.6949	11.2089	1.18606	1.97925	3.0438	1.67804	0.552477	2.30709	1.14491	1.25127	1.75301	-2.03008	2.03008	4.22735e-08	PAV_r1.0chr4	23926838	23927914	+	1077	GO:0008375;GO:0009506;GO:0016021	-	virNOG09163	S	-	gi|595862845|ref|XP_007211473.1| hypothetical protein PRUPE_ppa007557mg [Prunus persica] gi|462407338|gb|EMJ12672.1| hypothetical protein PRUPE_ppa007557mg [Prunus persica]
Pav_sc0007200.1_g010.1.br	Psoralen	0.932845	positive	9.84976	14.934	14.6327	1.89242	1.579	0.794709	0.286865	0.587672	2.26528	0.304461	0.855632	0.279702	-2.85883	2.85883	4.84926e-08	PAV_r1.0chr0	99865198	99865422	-	225	-	-	-	-	-	-
Pav_sc0000023.1_g610.1.mk	Citric acid	0.933585	positive	12.8686	12.9294	12.066	5.51135	4.57436	4.8035	4.70927	6.84146	5.86373	9.0489	7.16086	9.36343	-1.00555	1.00555	5.02564e-08	PAV_r1.0chr3	18865767	18867863	+	2097	GO:0047262;GO:0045489;GO:0016021;GO:0071555;GO:0000139	K13648	virNOG11123	G	sp|Q0WV13|GAUTD_ARATH Probable galacturonosyltransferase 13 OS=Arabidopsis thaliana GN=GAUT13 PE=2 SV=1	gi|595967173|ref|XP_007217256.1| hypothetical protein PRUPE_ppa004045mg [Prunus persica] gi|462413406|gb|EMJ18455.1| hypothetical protein PRUPE_ppa004045mg [Prunus persica]
Pav_sc0000023.1_g610.1.mk	4-Hydroxy-5-(phenyl)-valeric acid-O-sulphate	0.944446	positive	12.8686	12.9294	12.066	5.51135	4.57436	4.8035	4.70927	6.84146	5.86373	9.0489	7.16086	9.36343	-1.00555	1.00555	5.02564e-08	PAV_r1.0chr3	18865767	18867863	+	2097	GO:0047262;GO:0045489;GO:0016021;GO:0071555;GO:0000139	K13648	virNOG11123	G	sp|Q0WV13|GAUTD_ARATH Probable galacturonosyltransferase 13 OS=Arabidopsis thaliana GN=GAUT13 PE=2 SV=1	gi|595967173|ref|XP_007217256.1| hypothetical protein PRUPE_ppa004045mg [Prunus persica] gi|462413406|gb|EMJ18455.1| hypothetical protein PRUPE_ppa004045mg [Prunus persica]
Pav_sc0000023.1_g610.1.mk	Fenoterol	0.933377	positive	12.8686	12.9294	12.066	5.51135	4.57436	4.8035	4.70927	6.84146	5.86373	9.0489	7.16086	9.36343	-1.00555	1.00555	5.02564e-08	PAV_r1.0chr3	18865767	18867863	+	2097	GO:0047262;GO:0045489;GO:0016021;GO:0071555;GO:0000139	K13648	virNOG11123	G	sp|Q0WV13|GAUTD_ARATH Probable galacturonosyltransferase 13 OS=Arabidopsis thaliana GN=GAUT13 PE=2 SV=1	gi|595967173|ref|XP_007217256.1| hypothetical protein PRUPE_ppa004045mg [Prunus persica] gi|462413406|gb|EMJ18455.1| hypothetical protein PRUPE_ppa004045mg [Prunus persica]
Pav_sc0000023.1_g610.1.mk	Psoralen	0.94271	positive	12.8686	12.9294	12.066	5.51135	4.57436	4.8035	4.70927	6.84146	5.86373	9.0489	7.16086	9.36343	-1.00555	1.00555	5.02564e-08	PAV_r1.0chr3	18865767	18867863	+	2097	GO:0047262;GO:0045489;GO:0016021;GO:0071555;GO:0000139	K13648	virNOG11123	G	sp|Q0WV13|GAUTD_ARATH Probable galacturonosyltransferase 13 OS=Arabidopsis thaliana GN=GAUT13 PE=2 SV=1	gi|595967173|ref|XP_007217256.1| hypothetical protein PRUPE_ppa004045mg [Prunus persica] gi|462413406|gb|EMJ18455.1| hypothetical protein PRUPE_ppa004045mg [Prunus persica]
Pav_sc0001974.1_g300.1.mk	Psoralen	0.920704	positive	9.16963	9.84144	14.6052	1.25127	0.982291	2.96632	2.8696	1.44773	2.53661	1.36371	2.17173	3.42436	-2.36829	2.36829	5.10567e-08	PAV_r1.0chr7	6266776	6268282	-	1507	-	-	virNOG07665	S	sp|Q0WVU3|PHL5_ARATH Myb family transcription factor PHL5 OS=Arabidopsis thaliana GN=PHL5 PE=2 SV=1	gi|1027112282|ref|XP_008240946.2| PREDICTED: probable transcription factor KAN3 isoform X2 [Prunus mume]
Pav_sc0000363.1_g330.1.mk	Psoralen	0.907971	positive	8.05455	9.3684	17.0212	0.23199	0.451659	0.636495	0.246166	0.100859	0.242987	0.313518	0.0978983	0.240019	-4.37537	4.37537	5.45364e-08	PAV_r1.0chr7	10317828	10319138	-	1311	GO:0005768;GO:0016021;GO:0005886;GO:0005802	-	virNOG03919	R	sp|Q9LZR8|Y5370_ARATH PAN domain-containing protein At5g03700 OS=Arabidopsis thaliana GN=At5g03700 PE=1 SV=1	gi|645272219|ref|XP_008241289.1| PREDICTED: PAN domain-containing protein At5g03700 [Prunus mume]
Pav_sc0002009.1_g360.1.mk	Psoralen	0.95399	positive	12.8389	11.4112	12.9329	0.614423	1.49527	0.903079	0	0.333905	0.321773	0	0	0	-3.28273	3.28273	7.64667e-08	PAV_r1.0chr4	2279735	2279932	-	198	-	-	virNOG26908	S	-	gi|223539321|gb|EEF40912.1| conserved hypothetical protein [Ricinus communis]
Pav_sc0001057.1_g430.1.br	Psoralen	0.933397	positive	13.4263	16.9917	22.4702	4.10801	2.68499	3.82403	3.207	1.6903	3.87246	3.00716	3.74571	6.16276	-1.97842	1.97842	8.19105e-08	PAV_r1.0chr0	26457358	26459430	-	2073	GO:0005525;GO:0003924	-	virNOG06025	U	sp|Q9ZP55|DRP4C_ARATH Dynamin-related protein 4C OS=Arabidopsis thaliana GN=DRP4C PE=2 SV=1	gi|1027086279|ref|XP_008244719.2| PREDICTED: dynamin-related protein 4C-like [Prunus mume]
Pav_sc0000194.1_g130.1.mk	Psoralen	0.949044	positive	16.9121	24.661	20.3506	5.01419	6.6414	7.24904	3.57612	5.00316	4.73529	6.48008	6.07036	7.48393	-1.37632	1.37632	8.4634e-08	PAV_r1.0chr0	6665144	6665883	-	740	-	-	virNOG19527;virNOG24868	S	-	gi|645246333|ref|XP_008229306.1| PREDICTED: uncharacterized protein LOC103328676 [Prunus mume]
Pav_sc0003169.1_g220.1.mk	Psoralen	0.913592	positive	8.40126	13.1317	16.8005	0.811038	0.263167	1.85432	0.286865	1.17534	0.849481	0	0	0	-3.39133	3.39133	8.80278e-08	PAV_r1.0chr1	10174749	10174973	-	225	GO:0055085;GO:0016021;GO:0022891	-	KOG0254;virNOG07349	R	sp|Q94AZ2|STP13_ARATH Sugar transport protein 13 OS=Arabidopsis thaliana GN=STP13 PE=1 SV=2	gi|596122102|ref|XP_007221814.1| hypothetical protein PRUPE_ppa004132mg [Prunus persica] gi|462418750|gb|EMJ23013.1| hypothetical protein PRUPE_ppa004132mg [Prunus persica]
Pav_sc0001323.1_g670.1.mk	Psoralen	0.951379	positive	302.254	263.628	243.201	17.823	17.4154	22.7564	17.4077	13.7216	15.3444	6.31056	7.83458	9.21994	-3.46557	3.46557	1.46828e-78	PAV_r1.0chr1	40893520	40894420	+	901	GO:0009535;GO:0009765;GO:0016021;GO:0016168;GO:0018298	K08917	virNOG06354	R	sp|P27524|CB4A_SOLLC Chlorophyll a-b binding protein CP24 10A, chloroplastic OS=Solanum lycopersicum GN=CAP10A PE=3 SV=1	gi|596190932|ref|XP_007223489.1| hypothetical protein PRUPE_ppa010195mg [Prunus persica] gi|645224013|ref|XP_008218907.1| PREDICTED: chlorophyll a-b binding protein CP24 10A, chloroplastic [Prunus mume] gi|462420425|gb|EMJ24688.1| hypothetical protein PRUPE_ppa010195mg [Prunus persica]
Pav_sc0002233.1_g370.1.mk	Psoralen	0.950625	positive	212.998	201.433	230.581	20.7074	25.5118	30.9641	11.3297	10.55	10.5056	4.0082	4.77879	5.46759	-2.72706	2.72706	8.04395e-65	PAV_r1.0chr4	357959	358522	-	564	GO:0016021	-	virNOG21191	S	-	gi|645242190|ref|XP_008227435.1| PREDICTED: uncharacterized protein LOC103326953 [Prunus mume]
Pav_sc0000094.1_g140.1.mk	Psoralen	0.957155	positive	516.106	651.775	586.021	27.6714	37.8944	45.6851	17.2872	9.25406	20.1938	5.67023	8.29145	10.6724	-3.64456	3.64456	4.82815e-64	PAV_r1.0chr6	6757958	6759443	-	1486	GO:0006810;GO:0016021;GO:0005215	K09872	virNOG04704	P	sp|Q6K215|PIP22_ORYSJ Probable aquaporin PIP2-2 OS=Oryza sativa subsp. japonica GN=PIP2-2 PE=2 SV=1	gi|961454936|gb|ALS31093.1| aquaporin PIP 2.3 [Prunus avium]
Pav_sc0001392.1_g330.1.mk	Psoralen	0.934147	positive	237.948	205.87	189.929	21.3819	30.9819	39.8559	19.6894	15.3596	16.4748	6.5044	6.48206	5.33977	-2.44681	2.44681	1.59751e-39	PAV_r1.0chr6	2509004	2509498	-	495	GO:0016168;GO:0015979;GO:0009522	K08905	virNOG20576	G	sp|Q9S7N7|PSAG_ARATH Photosystem I reaction center subunit V, chloroplastic OS=Arabidopsis thaliana GN=PSAG PE=1 SV=1	gi|645215745|ref|XP_008246328.1| PREDICTED: photosystem I reaction center subunit V, chloroplastic [Prunus mume]
Pav_sc0000030.1_g1280.1.mk	Psoralen	0.908413	positive	73.0062	64.0725	70.3067	7.88043	6.91139	18.0833	11.9418	12.2868	15.6113	0.53873	0.770281	0.989841	-2.33117	2.33117	4.76902e-38	PAV_r1.0chr1	36313784	36316199	-	2416	GO:0016021	K13946	virNOG08610	P	sp|Q9FEL6|LAX3_MEDTR Auxin transporter-like protein 3 OS=Medicago truncatula GN=LAX3 PE=2 SV=1	gi|596163711|ref|XP_007222959.1| hypothetical protein PRUPE_ppa005323mg [Prunus persica] gi|462419895|gb|EMJ24158.1| hypothetical protein PRUPE_ppa005323mg [Prunus persica]
Pav_sc0000500.1_g390.1.mk	Psoralen	0.931106	positive	133.407	121.329	116.906	27.9453	29.5314	29.1917	13.8469	10.3829	12.5547	9.67149	9.10424	9.5796	-1.76	1.76	1.07896e-36	PAV_r1.0chr8	156297	160645	+	4349	GO:0009535;GO:0009765;GO:0046872;GO:0016021;GO:0016168;GO:0018298;GO:0009522	K08916	virNOG07792	R	sp|Q9XF89|CB5_ARATH Chlorophyll a-b binding protein CP26, chloroplastic OS=Arabidopsis thaliana GN=LHCB5 PE=1 SV=1	gi|595801650|ref|XP_007201856.1| hypothetical protein PRUPE_ppa009496mg [Prunus persica] gi|462397256|gb|EMJ03055.1| hypothetical protein PRUPE_ppa009496mg [Prunus persica]
Pav_sc0000095.1_g1330.1.mk	Psoralen	0.90635	positive	80.9405	64.0879	73.811	10.0266	10.7363	14.5187	12.7671	29.6661	21.8205	8.40614	9.16748	7.37677	-2.29705	2.29705	2.84538e-34	PAV_r1.0chr4	11130680	11131225	+	546	-	-	virNOG38099	S	-	gi|595904272|ref|XP_007213967.1| hypothetical protein PRUPE_ppa012150mg [Prunus persica] gi|462409832|gb|EMJ15166.1| hypothetical protein PRUPE_ppa012150mg [Prunus persica]
Pav_sc0000780.1_g270.1.mk	Psoralen	0.915254	positive	63.5872	55.8497	49.894	10.4682	12.7809	13.5124	14.4653	11.5813	16.6118	5.86128	7.14413	8.31153	-1.86528	1.86528	4.8445e-29	PAV_r1.0chr6	17546196	17552366	-	6171	GO:1902600;GO:0016021;GO:0015299	-	virNOG10904	P	sp|Q9M353|CHX20_ARATH Cation/H(+) antiporter 20 OS=Arabidopsis thaliana GN=CHX20 PE=2 SV=1	gi|645220668|ref|XP_008241256.1| PREDICTED: cation/H(+) antiporter 20 [Prunus mume]
Pav_sc0000212.1_g1070.1.mk	Psoralen	0.918008	positive	62.8438	67.1997	56.4127	9.09235	17.2592	15.0567	13.6036	9.78356	13.9041	5.73425	4.31653	5.26794	-1.83314	1.83314	1.3081e-24	PAV_r1.0chr7	16875478	16876146	+	669	-	-	virNOG24891	K	-	gi|645274722|ref|XP_008242475.1| PREDICTED: uncharacterized protein LOC103340804 [Prunus mume]
Pav_sc0001411.1_g180.1.mk	Psoralen	0.944834	positive	54.5454	54.1522	50.1446	10.9585	11.1313	13.5391	16.1783	9.9256	13.2246	8.13817	12.1475	9.53033	-1.81937	1.81937	4.26051e-24	PAV_r1.0chr3	10995188	10995953	+	766	GO:0003677;GO:0005634	-	virNOG23978	R	-	gi|645245838|ref|XP_008229071.1| PREDICTED: squamosa promoter-binding-like protein 3 [Prunus mume]
Pav_sc0000119.1_g330.1.mk	Psoralen	0.960879	positive	104.089	124.457	140.431	5.24581	4.24586	7.27713	0.813063	1.28126	1.85207	1.26121	2.30075	2.13436	-4.12661	4.12661	6.94106e-50	PAV_r1.0chr1	2825840	2826871	-	1032	GO:0004674;GO:0005524;GO:0006468	K08794	virNOG03672	T	sp|Q9SPK4|PPCK1_ARATH Phosphoenolpyruvate carboxylase kinase 1 OS=Arabidopsis thaliana GN=PPCK1 PE=1 SV=1	gi|645235628|ref|XP_008224360.1| PREDICTED: phosphoenolpyruvate carboxylase kinase 1-like [Prunus mume]
Pav_sc0000586.1_g760.1.mk	Psoralen	0.950458	positive	309.289	212.722	260.959	7.1644	5.75536	4.19165	0.959498	1.62542	0.983533	1.05752	0.990654	0.611699	-5.16825	5.16825	8.63519e-50	PAV_r1.0chr2	17185039	17186787	-	1749	GO:0016705;GO:0020037;GO:0005506;GO:0016021;GO:0004497;GO:0055114	-	virNOG00979	Q	sp|O48927|C78A3_SOYBN Cytochrome P450 78A3 OS=Glycine max GN=CYP78A3 PE=2 SV=1	gi|645254537|ref|XP_008233084.1| PREDICTED: cytochrome P450 78A9 [Prunus mume]
Pav_sc0002327.1_g570.1.mk	L-(+)-Aspartic acid	0.91296	positive	27.9729	26.9732	25.6713	0.985066	0.119863	0.361963	1.43723	0.401497	0.902789	2.35742	4.02701	4.45882	-5.4335	5.4335	1.77465e-48	PAV_r1.0chr1	42610169	42610662	-	494	GO:0008270	-	virNOG01859	O	-	gi|645224580|ref|XP_008219179.1| PREDICTED: uncharacterized protein LOC103319418 [Prunus mume]
Pav_sc0002327.1_g570.1.mk	Psoralen	0.980969	positive	27.9729	26.9732	25.6713	0.985066	0.119863	0.361963	1.43723	0.401497	0.902789	2.35742	4.02701	4.45882	-5.4335	5.4335	1.77465e-48	PAV_r1.0chr1	42610169	42610662	-	494	GO:0008270	-	virNOG01859	O	-	gi|645224580|ref|XP_008219179.1| PREDICTED: uncharacterized protein LOC103319418 [Prunus mume]
Pav_sc0001428.1_g070.1.mk	Psoralen	0.953211	positive	25.3229	23.5768	24.076	1.94407	2.52326	2.62457	0.229207	0.234777	0.407244	0.0973065	0.045577	0	-3.02519	3.02519	5.94896e-48	PAV_r1.0chr5	4408327	4409734	-	1408	-	-	virNOG19630	S	sp|Q93ZB1|LOL1_ARATH Protein LOL1 OS=Arabidopsis thaliana GN=LOL1 PE=2 SV=1	gi|470128656|ref|XP_004300252.1| PREDICTED: protein LOL1 [Fragaria vesca subsp. vesca]
Pav_sc0001003.1_g100.1.mk	Psoralen	0.963063	positive	12.4499	11.8634	13.7447	0.698208	0.788413	1.61459	0.148174	0.273195	0.497286	0.220168	0.913381	0.722372	-3.28949	3.28949	1.47509e-47	PAV_r1.0chr4	8719181	8721358	-	2178	GO:0005524;GO:0004672;GO:0016021;GO:0006468	-	virNOG11468	T	sp|O65440|BAME3_ARATH Leucine-rich repeat receptor-like serine/threonine-protein kinase BAM3 OS=Arabidopsis thaliana GN=BAM3 PE=2 SV=3	gi|645239027|ref|XP_008225951.1| PREDICTED: leucine-rich repeat receptor-like serine/threonine-protein kinase BAM3 [Prunus mume]
Pav_sc0001539.1_g080.1.mk	Psoralen	0.949328	positive	12.7433	14.6789	15.2104	1.3497	1.49141	2.39485	0.619319	0.495601	0.993397	0.267031	0.423326	0.320798	-2.694	2.694	3.36643e-47	PAV_r1.0chr1	1499315	1502649	+	3335	-	-	NOG25164;virNOG05639	S	sp|Q8W4K5|VAB_ARATH VAN3-binding protein OS=Arabidopsis thaliana GN=VAB PE=1 SV=1	gi|596170757|ref|XP_007223108.1| hypothetical protein PRUPE_ppa005399mg [Prunus persica] gi|462420044|gb|EMJ24307.1| hypothetical protein PRUPE_ppa005399mg [Prunus persica]
Pav_sc0000349.1_g160.1.mk	Psoralen	0.955035	positive	15.4822	14.0704	13.2046	1.9517	1.39851	0.717151	0.143816	0.294622	0.454268	0.427385	0.400362	0.532856	-3.04273	3.04273	4.62426e-47	PAV_r1.0chr6	15713665	15715908	+	2244	GO:0004252;GO:0006508	-	virNOG03883	O	sp|O65351|SBT17_ARATH Subtilisin-like protease SBT1.7 OS=Arabidopsis thaliana GN=SBT1.7 PE=1 SV=1	gi|645220028|ref|XP_008238402.1| PREDICTED: subtilisin-like protease SBT1.7 [Prunus mume]
Pav_sc0000691.1_g480.1.mk	Psoralen	0.956819	positive	22.5292	32.2805	25.7977	0.299276	0	0	0	0.24396	0	0.168521	0	0	-7.71111	7.71111	1.02234e-46	PAV_r1.0chr1	37286013	37286825	+	813	-	-	virNOG22268	S	-	gi|645225090|ref|XP_008219421.1| PREDICTED: uncharacterized protein LOC103319639 [Prunus mume]
Pav_sc0000069.1_g050.1.mk	Psoralen	0.968167	positive	12.687	12.289	12.0802	0	0.138024	0.0694676	0	0	0	0	0	0	-7.14084	7.14084	1.0682e-46	PAV_r1.0chr1	30464232	30465089	+	858	-	K09422	virNOG28572;virNOG34489	K	sp|Q9SZP1|MYB4_ARATH Transcription repressor MYB4 OS=Arabidopsis thaliana GN=MYB4 PE=1 SV=1	gi|645227539|ref|XP_008220568.1| PREDICTED: transcription factor MYB114-like [Prunus mume]
Pav_sc0000719.1_g320.1.mk	Psoralen	0.95899	positive	37.2968	33.2526	34.2342	2.16855	1.47767	2.33738	0.460212	0.353546	0.567835	0	0.114389	0.560901	-3.79333	3.79333	6.71361e-46	PAV_r1.0chr6	3198668	3199228	-	561	GO:0016760;GO:0016021;GO:0030244;GO:0071555	-	virNOG09811	S	sp|Q8VZK9|CSLE1_ARATH Cellulose synthase-like protein E1 OS=Arabidopsis thaliana GN=CSLE1 PE=2 SV=1	gi|1027088945|ref|XP_016648967.1| PREDICTED: cellulose synthase-like protein E1 [Prunus mume]
Pav_sc0000375.1_g730.1.mk	L-(+)-Aspartic acid	0.943713	positive	21.8442	16.8195	17.2638	0.10901	0.106116	0.106816	0.8097	0.236965	1.82684	3.92853	4.83018	6.0903	-7.0993	7.0993	8.13812e-46	PAV_r1.0chr6	1474267	1474824	+	558	-	-	virNOG21561	K	-	gi|645215454|ref|XP_008233500.1| PREDICTED: zinc finger protein CONSTANS-LIKE 7 [Prunus mume]
Pav_sc0000375.1_g730.1.mk	Psoralen	0.971655	positive	21.8442	16.8195	17.2638	0.10901	0.106116	0.106816	0.8097	0.236965	1.82684	3.92853	4.83018	6.0903	-7.0993	7.0993	8.13812e-46	PAV_r1.0chr6	1474267	1474824	+	558	-	-	virNOG21561	K	-	gi|645215454|ref|XP_008233500.1| PREDICTED: zinc finger protein CONSTANS-LIKE 7 [Prunus mume]
Pav_sc0000102.1_g430.1.mk	Psoralen	0.937845	positive	15.8275	16.7902	13.6903	1.96936	2.11805	2.44326	0.556129	0.742262	0.632121	0.143089	0.284838	0.164316	-2.4888	2.4888	1.08321e-45	PAV_r1.0chr2	15340853	15344682	+	3830	GO:0048629;GO:0046983	-	virNOG04714	K	sp|Q9FN69|GL3_ARATH Transcription factor GLABRA 3 OS=Arabidopsis thaliana GN=GL3 PE=1 SV=1	gi|742256029|gb|AJB28483.1| bHLH33 [Prunus avium] gi|742256031|gb|AJB28484.1| bHLH33 [Prunus avium]
Pav_sc0000023.1_g400.1.mk	Psoralen	0.959377	positive	12.7865	10.8094	14.3755	1.08829	0.491861	0.457021	0.206213	0.211224	0.56994	0.350179	0.205024	0.522767	-3.87166	3.87166	1.70986e-45	PAV_r1.0chr3	18772112	18773676	+	1565	GO:0008152;GO:0016758	-	NOG127618;virNOG05850	SCG	sp|Q9SGA8|U83A1_ARATH UDP-glycosyltransferase 83A1 OS=Arabidopsis thaliana GN=UGT83A1 PE=2 SV=1	gi|645249722|ref|XP_008230871.1| PREDICTED: UDP-glycosyltransferase 83A1-like [Prunus mume]
Pav_sc0000704.1_g470.1.mk	Psoralen	0.961466	positive	22.2782	21.0668	20.1988	1.59514	1.60453	1.71932	1.29766	0.577912	0.891065	0.538928	1.12189	1.32027	-3.35196	3.35196	2.38625e-45	PAV_r1.0chr7	18121394	18122537	-	1144	GO:0006807;GO:0036361	-	virNOG06038	S	sp|O58403|RACD_PYRHO Aspartate racemase OS=Pyrococcus horikoshii (strain ATCC 700860 / DSM 12428 / JCM 9974 / NBRC 100139 / OT-3) GN=PH0670 PE=1 SV=1	gi|645275282|ref|XP_008242737.1| PREDICTED: uncharacterized protein LOC103341035 [Prunus mume]
Pav_sc0001770.1_g030.1.br	Psoralen	0.95099	positive	56.8818	92.1444	80.3792	0	0	0.148822	0	0	0	0	0	0	-10.2972	10.2972	2.43135e-45	PAV_r1.0chr4	16767282	16768082	+	801	GO:0000287;GO:0008152;GO:0010333	-	virNOG05092	R	sp|O23945|PINS_FRAVE (-)-alpha-pinene synthase OS=Fragaria vesca PE=1 SV=2	gi|651212399|gb|AIC76497.1| terpene synthase [Prunus cerasoides var. campanulata]
Pav_co4017443.1_g010.1.mk	Psoralen	0.951093	positive	71.1651	83.5889	89.3433	7.44431	9.91643	11.4215	1.9748	2.87448	5.33491	2.09593	1.55006	2.9389	-2.74875	2.74875	3.08309e-45	PAV_r1.0chr0	153325748	153326368	+	621	GO:0020037;GO:0055114;GO:0006979;GO:0046872;GO:0098869;GO:0004601;GO:0005576;GO:0042744	K00430	virNOG09000	G	sp|Q96520|PER12_ARATH Peroxidase 12 OS=Arabidopsis thaliana GN=PER12 PE=1 SV=1	gi|645264015|ref|XP_008237496.1| PREDICTED: peroxidase 12 [Prunus mume]
Pav_sc0000308.1_g240.1.mk	Psoralen	0.952252	positive	25.7783	19.5731	23.4922	1.03098	1.40504	1.8184	0.145864	0.373521	0.28796	0.154811	0.145022	0.142222	-3.68144	3.68144	3.22379e-45	PAV_r1.0chr1	5302580	5303464	+	885	-	-	virNOG07577	R	sp|Q67YC9|Y4141_ARATH Uncharacterized protein At4g14100 OS=Arabidopsis thaliana GN=At4g14100 PE=2 SV=1	gi|645234143|ref|XP_008223676.1| PREDICTED: uncharacterized protein At4g14100-like [Prunus mume]
Pav_sc0002478.1_g040.1.mk	Psoralen	0.952797	positive	19.1475	18.7864	17.6774	2.85236	3.3037	3.45814	1.77495	1.48179	2.20776	1.69871	1.4689	1.85068	-2.19365	2.19365	4.38902e-45	PAV_r1.0chr0	51394172	51400462	+	6291	GO:0055085;GO:0016021;GO:0005215	K14611	virNOG06710	P	sp|Q6SZ87|NAT11_ARATH Nucleobase-ascorbate transporter 11 OS=Arabidopsis thaliana GN=NAT11 PE=2 SV=1	gi|595840676|ref|XP_007208064.1| hypothetical protein PRUPE_ppa001860mg [Prunus persica] gi|462403706|gb|EMJ09263.1| hypothetical protein PRUPE_ppa001860mg [Prunus persica]
Pav_sc0002318.1_g090.1.mk	Psoralen	0.968062	positive	14.6869	16.1152	14.2523	1.80809	1.847	1.79356	1.35011	1.67406	1.28591	1.70945	1.76621	1.7321	-2.70753	2.70753	7.70812e-45	PAV_r1.0chr6	20289816	20292540	-	2725	GO:0005524;GO:0004672;GO:0016021;GO:0006468;GO:0005886	-	virNOG06225	T	sp|Q9LZV7|PXC2_ARATH Leucine-rich repeat receptor-like protein kinase PXC2 OS=Arabidopsis thaliana GN=PXC2 PE=2 SV=1	gi|595835889|ref|XP_007207150.1| hypothetical protein PRUPE_ppa000904mg [Prunus persica] gi|462402792|gb|EMJ08349.1| hypothetical protein PRUPE_ppa000904mg [Prunus persica]
Pav_sc0000363.1_g610.1.mk	Psoralen	0.955021	positive	31.6757	38.4461	41.0177	3.39648	3.60685	3.04571	2.33715	1.25291	1.09958	1.08957	0.933811	0.681509	-3.12548	3.12548	1.01419e-44	PAV_r1.0chr7	10119892	10122846	-	2955	-	-	virNOG01747	S	sp|Q9LFA4|IQM3_ARATH IQ domain-containing protein IQM3 OS=Arabidopsis thaliana GN=IQM3 PE=2 SV=1	gi|645272174|ref|XP_008241269.1| PREDICTED: IQ domain-containing protein IQM3-like [Prunus mume]
Pav_sc0001111.1_g280.1.mk	Psoralen	0.969022	positive	16.339	14.1781	19.9735	0.58956	0.502166	0.628238	1.14951	1.43376	2.31564	2.04167	2.81444	2.76009	-4.53673	4.53673	1.03205e-44	PAV_r1.0chr2	2557870	2566123	-	8254	-	-	virNOG16477;virNOG02670	Q	sp|Q2PCF1|PDR2_NICPL Pleiotropic drug resistance protein 2 OS=Nicotiana plumbaginifolia GN=PDR2 PE=2 SV=1	gi|645252118|ref|XP_008231976.1| PREDICTED: pleiotropic drug resistance protein 2-like [Prunus mume]
Pav_sc0001341.1_g050.1.mk	Psoralen	0.957674	positive	55.3602	41.2679	55.4015	0.833258	0.540753	0.544321	0	0	0	0	0	0	-5.96347	5.96347	1.7134e-44	PAV_r1.0chr6	19453011	19453229	+	219	-	-	-	-	-	-
Pav_sc0000998.1_g450.1.br	Psoralen	0.952685	positive	217.714	161.027	226.979	6.68709	6.47262	9.28109	1.40708	4.57089	4.48418	1.53605	1.31902	2.31271	-4.41844	4.41844	4.07365e-44	PAV_r1.0chr1	2124090	2127300	+	3211	-	-	virNOG10927	S	sp|Q9SS87|SEOB_ARATH Protein SIEVE ELEMENT OCCLUSION B OS=Arabidopsis thaliana GN=SEOB PE=1 SV=1	gi|645235016|ref|XP_008224078.1| PREDICTED: protein SIEVE ELEMENT OCCLUSION B-like [Prunus mume]
Pav_sc0009370.1_g040.1.br	Psoralen	0.950244	positive	32.093	27.9971	27.1123	3.85155	4.39569	5.83452	4.18084	2.16528	3.22265	2.84186	2.91905	2.86268	-2.29533	2.29533	5.41598e-44	PAV_r1.0chr6	11296835	11299582	+	2748	GO:0043531;GO:0006952	K13457	virNOG05463	T	sp|Q39214|RPM1_ARATH Disease resistance protein RPM1 OS=Arabidopsis thaliana GN=RPM1 PE=1 SV=1	gi|645279151|ref|XP_008244572.1| PREDICTED: disease resistance protein RPM1-like [Prunus mume]
Pav_sc0001057.1_g140.1.br	Psoralen	0.939959	positive	66.341	59.2856	57.7855	9.46211	9.34242	7.35106	1.64948	6.53785	3.46872	1.979	1.14084	0.279702	-2.46571	2.46571	5.63872e-44	PAV_r1.0chr0	26324338	26325237	+	900	GO:0005525;GO:0003924	-	virNOG06025	U	sp|Q9ZP55|DRP4C_ARATH Dynamin-related protein 4C OS=Arabidopsis thaliana GN=DRP4C PE=2 SV=1	gi|645279440|ref|XP_008244721.1| PREDICTED: dynamin-related protein 4C-like [Prunus mume]
Pav_sc0000061.1_g030.1.mk	Psoralen	0.939643	positive	22.3415	23.3944	27.1237	3.77082	4.79952	4.72789	5.25754	3.56082	5.7757	1.82652	2.79754	5.05075	-2.11521	2.11521	4.08155e-43	PAV_r1.0chr7	4271200	4278700	-	7501	GO:0016787;GO:0008152	-	virNOG00262	R	sp|Q5HZL9|HDHD3_XENLA Haloacid dehalogenase-like hydrolase domain-containing protein 3 OS=Xenopus laevis GN=hdhd3 PE=2 SV=1	gi|595805683|ref|XP_007202329.1| hypothetical protein PRUPE_ppa009153mg [Prunus persica] gi|462397860|gb|EMJ03528.1| hypothetical protein PRUPE_ppa009153mg [Prunus persica]
Pav_sc0000586.1_g320.1.mk	Psoralen	0.960794	positive	31.9102	32.9517	32.0108	4.72333	5.34476	6.08483	5.44445	5.1598	6.93113	4.56332	4.02184	6.05269	-2.2471	2.2471	4.92552e-43	PAV_r1.0chr2	16966601	16969137	-	2537	-	-	COG0457;virNOG11694	ZR	sp|O81629|KLCR1_ARATH Protein KINESIN LIGHT CHAIN-RELATED 1 OS=Arabidopsis thaliana GN=KLCR1 PE=1 SV=1	gi|596051785|ref|XP_007220647.1| hypothetical protein PRUPE_ppa003486mg [Prunus persica] gi|462417109|gb|EMJ21846.1| hypothetical protein PRUPE_ppa003486mg [Prunus persica]
Pav_sc0002360.1_g830.1.mk	Psoralen	0.981114	positive	28.9154	29.348	31.9173	2.80128	2.83819	4.14533	2.00186	3.4175	2.63467	4.63559	5.78999	4.19948	-2.87002	2.87002	4.9795e-43	PAV_r1.0chr3	17138701	17139764	-	1064	GO:0046658	-	virNOG08327	R	sp|Q9SUC9|UGPI7_ARATH Uncharacterized GPI-anchored protein At4g28100 OS=Arabidopsis thaliana GN=At4g28100 PE=1 SV=1	gi|645248224|ref|XP_008230199.1| PREDICTED: uncharacterized GPI-anchored protein At4g28100 [Prunus mume]
Pav_sc0004628.1_g040.1.br	Psoralen	0.951225	positive	16.0512	17.34	12.9745	0.66651	0.546367	1.16869	0.074446	0.266893	0.110227	0.0790124	0.0370083	0.326642	-3.95389	3.95389	6.15227e-43	PAV_r1.0chr4	15046852	15048585	-	1734	GO:0016705;GO:0020037;GO:0005506;GO:0016021;GO:0004497;GO:0055114	K07408	COG2124;virNOG03061	Q	sp|Q9STK7|C71AQ_ARATH Cytochrome P450 71A26 OS=Arabidopsis thaliana GN=CYP71A26 PE=3 SV=1	gi|595900133|ref|XP_007213843.1| hypothetical protein PRUPE_ppa005190mg [Prunus persica] gi|462409708|gb|EMJ15042.1| hypothetical protein PRUPE_ppa005190mg [Prunus persica]
Pav_sc0002828.1_g080.1.mk	Psoralen	0.933493	positive	64.0093	56.3544	50.963	7.26352	9.33065	9.9447	0.633481	0.937264	0.903211	0.634986	0.419885	0.583349	-2.35278	2.35278	6.67703e-43	PAV_r1.0chr4	13994408	13996241	-	1834	GO:0009941;GO:0055114;GO:0009534;GO:0016630	K00218	virNOG11304	Q	sp|Q41249|PORA_CUCSA Protochlorophyllide reductase, chloroplastic OS=Cucumis sativus GN=PORA PE=2 SV=1	gi|694407494|ref|XP_009378484.1| PREDICTED: protochlorophyllide reductase, chloroplastic [Pyrus x bretschneideri]
Pav_sc0000044.1_g130.1.mk	Psoralen	0.934138	positive	11.3569	12.1502	10.8056	1.40189	1.55571	1.86818	1.26442	2.33125	1.8501	0.568365	0.325373	0.522146	-2.4936	2.4936	7.11839e-43	PAV_r1.0chr7	14282197	14286535	+	4339	-	-	virNOG15103	R	sp|Q8L7E9|MCAC1_ARATH Protein MID1-COMPLEMENTING ACTIVITY 1 OS=Arabidopsis thaliana GN=MCA1 PE=1 SV=1	gi|595804465|ref|XP_007202160.1| hypothetical protein PRUPE_ppa006351mg [Prunus persica] gi|462397691|gb|EMJ03359.1| hypothetical protein PRUPE_ppa006351mg [Prunus persica]
Pav_sc0001661.1_g020.1.mk	Psoralen	0.956581	positive	13.5547	15.8919	20.435	0.0930089	0.126755	0.182273	0.0394769	0	0.0584506	0.0418983	0	0	-6.62324	6.62324	1.19824e-42	PAV_r1.0chr0	37399071	37402340	+	3270	-	-	NOG107500;virNOG21551	S	-	gi|645216758|ref|XP_008222631.1| PREDICTED: uncharacterized protein LOC103322486 isoform X1 [Prunus mume]
Pav_sc0000554.1_g630.1.mk	Psoralen	0.96861	positive	13.2174	14.4723	15.9827	0.937978	0.913069	0.965048	0.945527	0.356817	0.785951	0.89789	0.742163	0.824874	-3.6155	3.6155	1.56752e-42	PAV_r1.0chr2	20238480	20239776	-	1297	GO:0016020;GO:0009664;GO:0005618;GO:0005576	-	virNOG09946	R	sp|O48818|EXPA4_ARATH Expansin-A4 OS=Arabidopsis thaliana GN=EXPA4 PE=1 SV=1	gi|596015755|ref|XP_007218834.1| hypothetical protein PRUPE_ppa010198mg [Prunus persica] gi|462415296|gb|EMJ20033.1| hypothetical protein PRUPE_ppa010198mg [Prunus persica]
Pav_sc0000672.1_g020.1.mk	Psoralen	0.946354	positive	22.4036	20.4088	21.3407	3.04551	2.69755	3.27992	4.16323	2.62425	4.10947	1.63766	2.34459	1.61804	-2.49122	2.49122	5.1709e-42	PAV_r1.0chr4	9830696	9832912	+	2217	GO:0004674;GO:0005524;GO:0006468	-	virNOG07470	T	sp|O64793|Y1675_ARATH G-type lectin S-receptor-like serine/threonine-protein kinase At1g67520 OS=Arabidopsis thaliana GN=At1g67520 PE=2 SV=3	gi|1027098370|ref|XP_016648546.1| PREDICTED: G-type lectin S-receptor-like serine/threonine-protein kinase At1g67520 isoform X3 [Prunus mume]
Pav_sc0003135.1_g710.1.mk	Psoralen	0.956064	positive	16.3185	16.6762	14.7654	2.55522	2.6543	2.13409	0.636894	1.30474	1.31122	1.52574	1.03124	1.29521	-2.35824	2.35824	1.73236e-41	PAV_r1.0chr4	4949764	4953310	-	3547	-	-	virNOG08977	S	-	gi|595901374|ref|XP_007213876.1| hypothetical protein PRUPE_ppa006814mg [Prunus persica] gi|462409741|gb|EMJ15075.1| hypothetical protein PRUPE_ppa006814mg [Prunus persica]
Pav_sc0000037.1_g200.1.mk	Psoralen	0.951029	positive	15.952	18.798	12.9092	0.0557542	0.0542736	0.32779	0	0	0	0	0	0	-6.45519	6.45519	8.56025e-41	PAV_r1.0chr4	3507590	3508680	-	1091	GO:0006508;GO:0008234	K01365	virNOG04274;virNOG27948	O	sp|Q7XWK5|SAG39_ORYSJ Senescence-specific cysteine protease SAG39 OS=Oryza sativa subsp. japonica GN=SAG39 PE=2 SV=2	gi|645237577|ref|XP_008225270.1| PREDICTED: zingipain-2-like [Prunus mume]
Pav_sc0000040.1_g480.1.mk	Psoralen	0.957316	positive	82.0497	79.2379	106.449	3.47315	4.0633	5.68244	8.48649	5.40264	7.2088	3.51669	6.31975	5.53837	-4.00612	4.00612	1.46199e-40	PAV_r1.0chr3	21325453	21327361	+	1909	GO:0030246;GO:0016853;GO:0005975	K01792	virNOG15762	G	sp|Q40784|AAPC_CENCI Putative glucose-6-phosphate 1-epimerase OS=Cenchrus ciliaris PE=2 SV=1	gi|645248948|ref|XP_008230526.1| PREDICTED: putative glucose-6-phosphate 1-epimerase isoform X1 [Prunus mume] gi|1027102359|ref|XP_016649479.1| PREDICTED: putative glucose-6-phosphate 1-epimerase isoform X1 [Prunus mume]
Pav_sc0000747.1_g340.1.mk	Psoralen	0.953714	positive	38.3189	30.579	43.8609	1.17593	0.728449	2.46164	0	0.0193653	0	0	0	0	-4.36513	4.36513	2.35408e-40	PAV_r1.0chr1	19514636	19518049	-	3414	-	-	virNOG10927	S	sp|Q9SS87|SEOB_ARATH Protein SIEVE ELEMENT OCCLUSION B OS=Arabidopsis thaliana GN=SEOB PE=1 SV=1	gi|645230455|ref|XP_008221943.1| PREDICTED: protein SIEVE ELEMENT OCCLUSION B-like [Prunus mume]
Pav_sc0004467.1_g060.1.mk	Psoralen	0.92622	positive	10.2912	12.7728	11.5341	2.02637	1.41068	1.44405	1.06858	2.8298	1.68507	0.525569	0.194344	0.266827	-2.48327	2.48327	2.89457e-40	PAV_r1.0chr1	9078005	9082957	+	4953	-	-	NOG124409;virNOG11099	FR	sp|Q6LQG2|RIHA_PHOPR Pyrimidine-specific ribonucleoside hydrolase RihA OS=Photobacterium profundum (strain SS9) GN=rihA PE=3 SV=1	gi|596285718|ref|XP_007225500.1| hypothetical protein PRUPE_ppa001181mg [Prunus persica] gi|462422436|gb|EMJ26699.1| hypothetical protein PRUPE_ppa001181mg [Prunus persica]
Pav_sc0000042.1_g440.1.mk	Psoralen	0.969742	positive	11.9368	11.403	11.7148	1.42531	1.32342	1.46107	1.86142	0.786494	1.63067	1.33353	1.82755	1.74688	-2.71822	2.71822	3.21774e-40	PAV_r1.0chr5	11253484	11256257	-	2774	GO:0046983	-	virNOG13058	K	sp|Q9LSE2|ICE1_ARATH Transcription factor ICE1 OS=Arabidopsis thaliana GN=SCRM PE=1 SV=1	gi|645268492|ref|XP_008239552.1| PREDICTED: transcription factor ICE1-like [Prunus mume] gi|950925742|gb|ALN49376.1| Inducer of CBF expression a [Prunus mume]
Pav_sc0000736.1_g210.1.mk	Psoralen	0.939359	positive	20.9779	12.5032	16.4415	0.0255902	0	0	0	0	0	0	0.0269972	0	-10.5645	10.5645	3.55821e-40	PAV_r1.0chr4	9154545	9156921	+	2377	GO:0000287;GO:0008152;GO:0010333	K14173	virNOG00163;virNOG16348	R	sp|Q84LB2|AFS1_MALDO (E,E)-alpha-farnesene synthase OS=Malus domestica GN=AFS1 PE=1 SV=2	gi|651212401|gb|AIC76498.1| ocimene synthase [Prunus cerasoides var. campanulata]
Pav_sc0003033.1_g140.1.mk	Psoralen	0.943367	positive	11.2478	13.4975	8.42955	0.0320991	0.0312467	0.0314529	0	0	0	0	0	0	-8.11159	8.11159	5.77378e-40	PAV_r1.0chr2	958411	962200	-	3790	-	-	virNOG20550;virNOG19886	R	sp|Q9FI66|DIR3_ARATH Dirigent protein 3 OS=Arabidopsis thaliana GN=DIR3 PE=3 SV=1	gi|596042880|ref|XP_007220149.1| hypothetical protein PRUPE_ppa019658mg [Prunus persica] gi|645250909|ref|XP_008231434.1| PREDICTED: dirigent protein 22-like [Prunus mume] gi|645286631|ref|XP_008245679.1| PREDICTED: dirigent protein 22-like [Prunus mume] gi|462416611|gb|EMJ21348.1| hypothetical protein PRUPE_ppa019658mg [Prunus persica]
Pav_sc0000138.1_g620.1.mk	Psoralen	0.975178	positive	40.5523	42.2342	34.9062	0.696502	1.13001	0.227493	0.739061	1.2617	2.18855	3.66051	3.18412	6.24527	-5.48565	5.48565	6.95783e-40	PAV_r1.0chr2	24637148	24637409	-	262	GO:0000160;GO:0005622	K12130	KOG1601;virNOG02322	K	sp|Q8L500|APRR9_ARATH Two-component response regulator-like APRR9 OS=Arabidopsis thaliana GN=APRR9 PE=1 SV=2	gi|596045305|ref|XP_007220220.1| hypothetical protein PRUPE_ppa002188mg [Prunus persica] gi|462416682|gb|EMJ21419.1| hypothetical protein PRUPE_ppa002188mg [Prunus persica]
Pav_sc0001142.1_g460.1.mk	Psoralen	0.944867	positive	45.9417	41.2816	45.491	9.52725	6.06393	4.97548	0.277731	1.13792	0.164487	1.94546	0.220903	0.433274	-2.34292	2.34292	8.59492e-40	PAV_r1.0chr6	11262443	11263604	+	1162	GO:0000166;GO:0004672	K04730	virNOG02646	T	-	gi|645288247|ref|XP_008245712.1| PREDICTED: rust resistance kinase Lr10-like [Prunus mume]
Pav_sc0000398.1_g210.1.mk	Psoralen	0.963741	positive	27.1011	35.1897	26.4008	1.50683	1.17345	1.31113	1.52216	2.68593	1.98229	3.46184	2.16197	2.15763	-4.13424	4.13424	2.51625e-39	PAV_r1.0chr4	15216782	15221827	+	5046	GO:0007018;GO:0005874;GO:0005524;GO:0003777;GO:0008017	K10405	virNOG03558	Z	sp|P46875|KN14N_ARATH Kinesin-like protein KIN-14N OS=Arabidopsis thaliana GN=KIN14N PE=1 SV=1	gi|645278673|ref|XP_008244338.1| PREDICTED: kinesin-3 [Prunus mume]
Pav_sc0000175.1_g240.1.mk	Psoralen	0.959919	positive	26.8117	27.1808	26.8825	5.08499	5.40264	6.06235	7.36949	6.42782	6.75547	5.30543	5.99383	5.16685	-1.95088	1.95088	2.8745e-39	PAV_r1.0chr8	8028707	8034723	-	6017	GO:0007018;GO:0005874;GO:0005524;GO:0003777;GO:0008017	K11498	virNOG04890	Z	sp|F4IGL2|KN7E_ARATH Kinesin-like protein KIN-7E OS=Arabidopsis thaliana GN=KIN7E PE=2 SV=1	gi|595801314|ref|XP_007201806.1| hypothetical protein PRUPE_ppa001038mg [Prunus persica] gi|462397206|gb|EMJ03005.1| hypothetical protein PRUPE_ppa001038mg [Prunus persica]
Pav_sc0000398.1_g200.1.mk	Psoralen	0.940398	positive	45.286	36.885	41.8731	5.47312	4.99058	5.9739	1.61729	0.903596	1.23359	0.31209	0	0.286711	-2.57675	2.57675	3.23281e-39	PAV_r1.0chr4	15222279	15223156	-	878	-	K08901	virNOG11765	R	sp|Q9SGH4|PNSL3_ARATH Photosynthetic NDH subunit of lumenal location 3, chloroplastic OS=Arabidopsis thaliana GN=PNSL3 PE=1 SV=1	gi|645278675|ref|XP_008244339.1| PREDICTED: photosynthetic NDH subunit of lumenal location 3, chloroplastic [Prunus mume]
Pav_sc0003033.1_g120.1.mk	Psoralen	0.949889	positive	9.31876	11.1937	9.95732	1.83401	1.0563	0.494197	0.0324345	0.132891	0.176086	0.17212	0.0806185	0.189748	-2.81795	2.81795	3.98541e-39	PAV_r1.0chr2	976717	980696	-	3980	GO:0016021	-	virNOG05436	P	sp|Q6R8G7|PHO13_ARATH Phosphate transporter PHO1 homolog 3 OS=Arabidopsis thaliana GN=PHO1;H3 PE=2 SV=2	gi|596295422|ref|XP_007227001.1| hypothetical protein PRUPE_ppa001513mg [Prunus persica] gi|462423937|gb|EMJ28200.1| hypothetical protein PRUPE_ppa001513mg [Prunus persica]
Pav_sc0002106.1_g450.1.mk	Psoralen	0.942828	positive	12.3153	11.3402	10.4297	1.60482	1.52861	1.67396	2.01416	1.72551	1.86163	0.932817	1.1105	0.731987	-2.48629	2.48629	5.40125e-39	PAV_r1.0chr1	7453906	7457430	-	3525	GO:0006397;GO:0009657;GO:0005774;GO:0009941;GO:0006417;GO:1901918;GO:0003727	-	virNOG02807	A	sp|Q8RWG2|CF107_ARATH Protein high chlorophyll fluorescent 107 OS=Arabidopsis thaliana GN=HCF107 PE=1 SV=1	gi|1027094918|ref|XP_016647716.1| PREDICTED: protein high chlorophyll fluorescent 107 [Prunus mume]
Pav_sc0000752.1_g150.1.br	Psoralen	0.917368	positive	189.698	139.258	145.187	17.1682	24.2384	19.942	61.1666	55.7328	51.3261	36.8768	45.2205	43.0533	-2.6084	2.6084	4.11585e-23	PAV_r1.0chr8	7838383	7838917	-	535	GO:0009733	K14488	virNOG24497;virNOG24056	SR	sp|P32295|ARG7_VIGRR Indole-3-acetic acid-induced protein ARG7 OS=Vigna radiata var. radiata GN=ARG7 PE=2 SV=1	gi|1027108605|ref|XP_016650871.1| PREDICTED: auxin-induced protein 15A-like [Prunus mume]
Pav_sc0001006.1_g190.1.mk	Psoralen	0.949765	positive	55.7274	56.6772	52.7318	13.5509	14.2078	19.6612	16.2747	13.5632	14.9417	11.5463	14.499	15.3849	-1.46543	1.46543	9.85074e-23	PAV_r1.0chr7	399675	401887	-	2213	GO:0046872;GO:0055114;GO:0048529;GO:0015979;GO:0015995	K04035	virNOG01805	H	sp|Q6SJV8|CRD1_GOSHI Magnesium-protoporphyrin IX monomethyl ester [oxidative] cyclase, chloroplastic OS=Gossypium hirsutum GN=CRD1 PE=2 SV=2	gi|645270772|ref|XP_008240606.1| PREDICTED: magnesium-protoporphyrin IX monomethyl ester [oxidative] cyclase, chloroplastic [Prunus mume]
Pav_sc0000591.1_g200.1.mk	Psoralen	0.918819	positive	293.309	231.94	230.767	53.6912	60.9065	57.3999	121.309	107.426	118.862	98.9572	114.421	104.443	-1.795	1.795	2.34952e-22	PAV_r1.0chr2	16642384	16645494	+	3111	-	-	virNOG09786	S	-	gi|645254777|ref|XP_008233193.1| PREDICTED: uncharacterized protein LOC103332245 isoform X2 [Prunus mume]
Pav_sc0001749.1_g150.1.mk	Psoralen	0.95046	positive	102.093	84.6904	77.6197	16.8559	20.0546	19.9475	23.675	19.3826	23.284	22.3761	19.7586	19.8825	-1.87765	1.87765	2.65793e-22	PAV_r1.0chr5	9685812	9686558	-	747	GO:0010598;GO:0009535;GO:0009767	-	virNOG17590	S	sp|Q9T0A4|NDHS_ARATH NAD(P)H-quinone oxidoreductase subunit S, chloroplastic OS=Arabidopsis thaliana GN=ndhS PE=1 SV=1	gi|595848399|ref|XP_007209518.1| hypothetical protein PRUPE_ppa010487mg [Prunus persica] gi|462405253|gb|EMJ10717.1| hypothetical protein PRUPE_ppa010487mg [Prunus persica]
Pav_sc0004354.1_g210.1.mk	Psoralen	0.915823	positive	106.464	125.266	111.371	28.116	30.1326	30.4638	26.2482	12.0473	28.316	8.37268	11.2658	15.943	-1.61246	1.61246	8.90441e-22	PAV_r1.0chr1	40007138	40007587	-	450	GO:0009555;GO:0005886;GO:0009793	-	virNOG21625	S	-	gi|596288831|ref|XP_007226000.1| hypothetical protein PRUPE_ppa012961mg [Prunus persica] gi|462422936|gb|EMJ27199.1| hypothetical protein PRUPE_ppa012961mg [Prunus persica]
Pav_sc0000558.1_g370.1.mk	Psoralen	0.957529	positive	73.8326	79.4559	67.5792	17.3104	24.9301	24.3148	17.795	14.0568	17.4759	18.4704	22.4004	21.556	-1.3929	1.3929	9.59982e-22	PAV_r1.0chr8	16277747	16279886	+	2140	-	-	virNOG11804	S	sp|Q9LVJ0|UVB31_ARATH UV-B-induced protein At3g17800, chloroplastic OS=Arabidopsis thaliana GN=At3g17800 PE=2 SV=1	gi|595801223|ref|XP_007201792.1| hypothetical protein PRUPE_ppa007244mg [Prunus persica] gi|462397192|gb|EMJ02991.1| hypothetical protein PRUPE_ppa007244mg [Prunus persica]
Pav_sc0000502.1_g520.1.mk	Psoralen	0.973123	positive	100.445	113.208	82.2921	16.7526	15.9841	15.5685	15.4484	23.3383	20.8889	36.0861	32.2615	33.4955	-2.27467	2.27467	1.33859e-21	PAV_r1.0chr1	42013449	42014363	-	915	GO:0016021;GO:0045492	K18801	virNOG03004	S	sp|Q9LQ32|GXM3_ARATH Glucuronoxylan 4-O-methyltransferase 3 OS=Arabidopsis thaliana GN=GXM3 PE=1 SV=1	gi|645224387|ref|XP_008219085.1| PREDICTED: glucuronoxylan 4-O-methyltransferase 3-like [Prunus mume]
Pav_sc0000062.1_g590.1.mk	Psoralen	0.96805	positive	67.5525	85.1771	76.3378	15.6845	15.7574	23.0531	21.3904	16.501	22.9044	22.9856	26.0402	32.8188	-1.73821	1.73821	2.70162e-21	PAV_r1.0chr6	643583	644792	-	1210	GO:0005634;GO:0003677;GO:0006355	-	virNOG12464	K	sp|Q8S9H7|DIV_ANTMA Transcription factor DIVARICATA OS=Antirrhinum majus GN=DIVARICATA PE=2 SV=1	gi|645216289|ref|XP_008220434.1| PREDICTED: transcription factor DIVARICATA [Prunus mume]
Pav_sc0002148.1_g110.1.mk	Psoralen	0.928156	positive	378.678	418.986	324.082	78.9314	99.7449	85.1474	21.8991	22.4312	18.2032	31.8053	35.524	25.4729	-1.7477	1.7477	3.18896e-21	PAV_r1.0chr0	46528054	46528221	-	168	-	-	-	-	-	-
Pav_sc0000979.1_g140.1.mk	2-Amino-4-[(4-aminobenzoyl)amino]benzoic acid	0.921312	positive	27.1593	21.8038	21.4575	45.2437	47.0257	50.1776	33.5232	34.3378	31.9049	28.2777	23.3806	23.0998	1.3561	1.3561	5.15367e-21	PAV_r1.0chr2	20621914	20624493	-	2580	GO:0016021;GO:0008270	-	virNOG03576;virNOG19567	A	-	gi|596006568|ref|XP_007218437.1| hypothetical protein PRUPE_ppa011670mg [Prunus persica] gi|462414899|gb|EMJ19636.1| hypothetical protein PRUPE_ppa011670mg [Prunus persica]
Pav_sc0002589.1_g030.1.mk	2-Amino-4-[(4-aminobenzoyl)amino]benzoic acid	0.942733	positive	0.702945	0.851968	0.537966	22.5421	24.5558	24.4841	19.7431	21.4544	20.7998	12.2904	6.29141	9.19316	5.43469	5.43469	2.34126e-92	PAV_r1.0chr0	53076035	53077054	+	1020	-	-	virNOG00375	S	-	gi|645217760|ref|XP_008227203.1| PREDICTED: uncharacterized protein LOC103326739 [Prunus mume]
Pav_sc0000503.1_g890.1.mk	2-Amino-4-[(4-aminobenzoyl)amino]benzoic acid	0.977625	positive	4.91911	3.95909	5.23066	18.4966	16.8409	16.8934	13.8514	10.9701	13.1713	7.12318	7.25646	6.69863	2.23015	2.23015	3.56196e-44	PAV_r1.0chr2	11368922	11372989	-	4068	-	-	virNOG26872	S	-	gi|596012192|ref|XP_007218652.1| hypothetical protein PRUPE_ppa013994mg [Prunus persica] gi|596012205|ref|XP_007218653.1| hypothetical protein PRUPE_ppa013994mg [Prunus persica] gi|462415114|gb|EMJ19851.1| hypothetical protein PRUPE_ppa013994mg [Prunus persica] gi|462415115|gb|EMJ19852.1| hypothetical protein PRUPE_ppa013994mg [Prunus persica]
Pav_sc0002863.1_g010.1.mk	2-Amino-4-[(4-aminobenzoyl)amino]benzoic acid	0.947756	positive	6.26752	7.28458	6.11047	23.0579	23.2777	25.6576	13.9163	14.8168	17.0587	10.3617	9.39802	9.30962	2.2105	2.2105	2.05048e-42	PAV_r1.0chr0	57405732	57408435	+	2704	-	-	virNOG04577	S	-	gi|645250727|ref|XP_008231344.1| PREDICTED: uncharacterized protein LOC103330528 [Prunus mume]
Pav_sc0000383.1_g450.1.mk	L-(+)-Aspartic acid	0.906651	positive	57.8525	88.6457	75.2936	10.2601	12.8413	11.2504	17.7563	9.16025	17.7828	20.221	28.8647	40.3125	-2.35164	2.35164	3.43874e-13	PAV_r1.0chr5	15696668	15697165	-	498	-	-	-	-	-	gi|645270051|ref|XP_008240278.1| PREDICTED: uncharacterized protein LOC103338799 [Prunus mume]
Pav_sc0000383.1_g450.1.mk	Psoralen	0.938369	positive	57.8525	88.6457	75.2936	10.2601	12.8413	11.2504	17.7563	9.16025	17.7828	20.221	28.8647	40.3125	-2.35164	2.35164	3.43874e-13	PAV_r1.0chr5	15696668	15697165	-	498	-	-	-	-	-	gi|645270051|ref|XP_008240278.1| PREDICTED: uncharacterized protein LOC103338799 [Prunus mume]
Pav_sc0012561.1_g010.1.mk	Psoralen	0.93119	positive	47.8237	46.6754	51.809	15.679	19.7908	19.3851	26.7702	19.0934	25.622	18.5512	20.5825	20.5247	-1.0763	1.0763	3.54821e-13	PAV_r1.0chr0	138191741	138193963	-	2223	GO:0009705;GO:0005267;GO:0016021;GO:0071805	K05389	virNOG00693	P	sp|Q9S6Z8|KCO5_ARATH Two-pore potassium channel 5 OS=Arabidopsis thaliana GN=TPK5 PE=1 SV=1	gi|645243008|ref|XP_008227788.1| PREDICTED: two-pore potassium channel 5 isoform X1 [Prunus mume]
Pav_sc0002154.1_g150.1.mk	Psoralen	0.963987	positive	53.0257	46.0707	51.7181	19.4785	19.7125	19.3283	22.2574	19.5437	22.4387	24.0398	16.9834	21.3343	-1.02476	1.02476	3.87234e-13	PAV_r1.0chr1	27891022	27894962	+	3941	GO:0016020;GO:0005783	-	virNOG07266	R	sp|B6ETT4|SYT2_ARATH Synaptotagmin-2 OS=Arabidopsis thaliana GN=SYT2 PE=2 SV=1	gi|224103201|ref|XP_002312964.1| C2 domain-containing family protein [Populus trichocarpa] gi|222849372|gb|EEE86919.1| C2 domain-containing family protein [Populus trichocarpa]
Pav_sc0007796.1_g110.1.mk	Psoralen	0.957857	positive	43.5539	43.7311	43.2417	11.8604	16.8793	14.476	15.7498	10.7047	17.1446	13.2008	16.6834	14.7825	-1.25467	1.25467	5.71867e-13	PAV_r1.0chr1	27639099	27639975	-	877	-	-	virNOG14034	KB	sp|Q7JUR6|GDAP2_DROME Protein GDAP2 homolog OS=Drosophila melanogaster GN=CG18812 PE=2 SV=1	gi|596218650|ref|XP_007224009.1| hypothetical protein PRUPE_ppa014976mg [Prunus persica] gi|462420945|gb|EMJ25208.1| hypothetical protein PRUPE_ppa014976mg [Prunus persica]
Pav_sc0000023.1_g160.1.mk	2-Amino-4-[(4-aminobenzoyl)amino]benzoic acid	0.931031	positive	16.9431	14.8686	13.8078	23.7714	24.1839	25.5722	18.9758	20.1678	19.6254	16.9059	16.6998	14.8542	1.02834	1.02834	2.84416e-12	PAV_r1.0chr3	18647607	18650953	+	3347	GO:0006810;GO:0000166;GO:0005622;GO:0003676	-	virNOG11213;virNOG08707	T	sp|O94260|G3BP_SCHPO Putative G3BP-like protein OS=Schizosaccharomyces pombe (strain 972 / ATCC 24843) GN=nxt3 PE=1 SV=1	gi|645249752|ref|XP_008230886.1| PREDICTED: ras GTPase-activating protein-binding protein 2-like [Prunus mume] gi|645249755|ref|XP_008230887.1| PREDICTED: ras GTPase-activating protein-binding protein 2-like [Prunus mume] gi|645249757|ref|XP_008230888.1| PREDICTED: ras GTPase-activating protein-binding protein 2-like [Prunus mume]
Pav_sc0000886.1_g820.1.mk	L-(+)-Aspartic acid	0.942473	positive	41.7495	48.2782	40.6463	16.8573	13.1392	16.1137	21.0771	17.8736	21.8544	19.3165	27.1738	28.5394	-1.16416	1.16416	2.87235e-12	PAV_r1.0chr5	8898304	8899335	+	1032	-	-	virNOG10954	S	-	gi|595846155|ref|XP_007209079.1| hypothetical protein PRUPE_ppa002286mg [Prunus persica] gi|462404814|gb|EMJ10278.1| hypothetical protein PRUPE_ppa002286mg [Prunus persica]
Pav_sc0000886.1_g820.1.mk	Psoralen	0.928372	positive	41.7495	48.2782	40.6463	16.8573	13.1392	16.1137	21.0771	17.8736	21.8544	19.3165	27.1738	28.5394	-1.16416	1.16416	2.87235e-12	PAV_r1.0chr5	8898304	8899335	+	1032	-	-	virNOG10954	S	-	gi|595846155|ref|XP_007209079.1| hypothetical protein PRUPE_ppa002286mg [Prunus persica] gi|462404814|gb|EMJ10278.1| hypothetical protein PRUPE_ppa002286mg [Prunus persica]
Pav_sc0001587.1_g080.1.mk	Psoralen	0.90624	positive	33.6424	38.6365	37.5673	13.118	13.671	15.6407	13.9897	12.4127	18.7739	9.11231	11.9088	11.7016	-1.03492	1.03492	2.96182e-12	PAV_r1.0chr6	20215643	20218401	+	2759	GO:0004674;GO:0005524;GO:0006468	-	virNOG01876	T	sp|Q2MHE4|HT1_ARATH Serine/threonine-protein kinase HT1 OS=Arabidopsis thaliana GN=HT1 PE=1 SV=1	gi|595825375|ref|XP_007205401.1| hypothetical protein PRUPE_ppa007516mg [Prunus persica] gi|462401043|gb|EMJ06600.1| hypothetical protein PRUPE_ppa007516mg [Prunus persica]
Pav_sc0000395.1_g010.1.mk	2-Amino-4-[(4-aminobenzoyl)amino]benzoic acid	0.935895	positive	16.1797	15.3072	17.0844	29.6211	25.923	27.0474	23.9748	22.7558	24.873	20.9813	20.377	19.8716	1.10687	1.10687	3.48773e-12	PAV_r1.0chr7	11146723	11148410	-	1688	-	K12185	virNOG16584	S	sp|Q3EBL9|VP372_ARATH Vacuolar protein-sorting-associated protein 37 homolog 2 OS=Arabidopsis thaliana GN=VPS37-2 PE=1 SV=1	gi|595806849|ref|XP_007202510.1| hypothetical protein PRUPE_ppa010815mg [Prunus persica] gi|462398041|gb|EMJ03709.1| hypothetical protein PRUPE_ppa010815mg [Prunus persica]
Pav_sc0000580.1_g080.1.mk	L-(+)-Aspartic acid	0.931668	positive	52.8764	40.5024	38.4881	10.5866	8.73341	13.0107	16.1838	13.6517	11.0884	16.5702	21.0122	19.1213	-1.69154	1.69154	3.51833e-12	PAV_r1.0chr6	18668840	18669178	-	339	GO:0016021	-	virNOG21224	S	-	gi|645220306|ref|XP_008239654.1| PREDICTED: uncharacterized protein LOC103338244 [Prunus mume]
Pav_sc0000580.1_g080.1.mk	Psoralen	0.945039	positive	52.8764	40.5024	38.4881	10.5866	8.73341	13.0107	16.1838	13.6517	11.0884	16.5702	21.0122	19.1213	-1.69154	1.69154	3.51833e-12	PAV_r1.0chr6	18668840	18669178	-	339	GO:0016021	-	virNOG21224	S	-	gi|645220306|ref|XP_008239654.1| PREDICTED: uncharacterized protein LOC103338244 [Prunus mume]
Pav_sc0000052.1_g930.1.mk	Psoralen	0.962403	positive	58.2384	52.7576	52.5888	11.9147	15.0575	16.3858	20.4059	13.4044	17.953	16.4786	18.524	16.0036	-1.57813	1.57813	3.52256e-12	PAV_r1.0chr4	20691180	20691470	-	291	GO:0016021	-	virNOG25065;virNOG25471	S	-	gi|595880790|ref|XP_007212293.1| hypothetical protein PRUPE_ppa013921mg [Prunus persica] gi|462408158|gb|EMJ13492.1| hypothetical protein PRUPE_ppa013921mg [Prunus persica]
Pav_sc0001335.1_g390.1.mk	Psoralen	0.947106	positive	38.8503	36.3676	36.3182	13.972	13.9931	15.4565	15.0282	15.0708	14.4344	12.4878	12.5929	14.5871	-1.02205	1.02205	4.793e-12	PAV_r1.0chr2	24100116	24102984	-	2869	-	-	virNOG14054	S	-	gi|596019234|ref|XP_007218919.1| hypothetical protein PRUPE_ppa001484mg [Prunus persica] gi|462415381|gb|EMJ20118.1| hypothetical protein PRUPE_ppa001484mg [Prunus persica]
Pav_sc0001309.1_g1120.1.mk	4-Hydroxy-5-(phenyl)-valeric acid-O-sulphate	0.903134	positive	40.0012	38.5358	31.9805	14.3977	13.1356	15.5701	15.4113	21.8626	18.7127	24.3337	21.9525	25.5299	-1.01996	1.01996	5.18016e-12	PAV_r1.0chr5	12943765	12946658	+	2894	GO:0006810;GO:0016021;GO:0005215	K15283	virNOG03317	G	sp|Q8RXN3|PPT1_ARATH Phosphoenolpyruvate/phosphate translocator 1, chloroplastic OS=Arabidopsis thaliana GN=PPT1 PE=1 SV=1	gi|595846736|ref|XP_007209186.1| hypothetical protein PRUPE_ppa006411mg [Prunus persica] gi|462404921|gb|EMJ10385.1| hypothetical protein PRUPE_ppa006411mg [Prunus persica]
Pav_sc0001309.1_g1120.1.mk	Psoralen	0.927178	positive	40.0012	38.5358	31.9805	14.3977	13.1356	15.5701	15.4113	21.8626	18.7127	24.3337	21.9525	25.5299	-1.01996	1.01996	5.18016e-12	PAV_r1.0chr5	12943765	12946658	+	2894	GO:0006810;GO:0016021;GO:0005215	K15283	virNOG03317	G	sp|Q8RXN3|PPT1_ARATH Phosphoenolpyruvate/phosphate translocator 1, chloroplastic OS=Arabidopsis thaliana GN=PPT1 PE=1 SV=1	gi|595846736|ref|XP_007209186.1| hypothetical protein PRUPE_ppa006411mg [Prunus persica] gi|462404921|gb|EMJ10385.1| hypothetical protein PRUPE_ppa006411mg [Prunus persica]
Pav_sc0002024.1_g030.1.mk	L-(+)-Aspartic acid	0.927722	positive	59.5604	53.3423	59.264	15.4551	16.2869	22.2296	14.4436	11.8665	17.8213	16.4473	22.1387	29.3394	-1.33815	1.33815	7.03718e-12	PAV_r1.0chr6	3725152	3725580	-	429	GO:0016020	-	virNOG21372	S	-	gi|596010345|ref|XP_007218571.1| hypothetical protein PRUPE_ppa013060mg [Prunus persica] gi|462415033|gb|EMJ19770.1| hypothetical protein PRUPE_ppa013060mg [Prunus persica]
Pav_sc0002024.1_g030.1.mk	Psoralen	0.956907	positive	59.5604	53.3423	59.264	15.4551	16.2869	22.2296	14.4436	11.8665	17.8213	16.4473	22.1387	29.3394	-1.33815	1.33815	7.03718e-12	PAV_r1.0chr6	3725152	3725580	-	429	GO:0016020	-	virNOG21372	S	-	gi|596010345|ref|XP_007218571.1| hypothetical protein PRUPE_ppa013060mg [Prunus persica] gi|462415033|gb|EMJ19770.1| hypothetical protein PRUPE_ppa013060mg [Prunus persica]
Pav_sc0001461.1_g710.1.mk	Psoralen	0.935909	positive	259.741	343.59	373.603	84.0004	84.0766	67.6019	28.64	25.9015	43.1636	42.2588	42.226	40.3207	-1.7088	1.7088	8.60681e-12	PAV_r1.0chr5	956516	956977	-	462	-	-	virNOG08105;virNOG22788	S	-	gi|645265097|ref|XP_008237990.1| PREDICTED: uncharacterized protein LOC103336678 [Prunus mume]
Pav_sc0006673.1_g020.1.mk	Psoralen	0.908087	positive	108.031	86.6158	61.7191	27.7215	24.4858	33.3924	14.84	26.3911	18.1994	33.7465	32.244	31.7502	-1.24542	1.24542	0.000167222	PAV_r1.0chr6	13756964	13759403	+	2440	GO:0003849;GO:0009073	K01626	virNOG05672	E	sp|P37216|AROG_SOLLC Phospho-2-dehydro-3-deoxyheptonate aldolase 2, chloroplastic OS=Solanum lycopersicum PE=2 SV=1	gi|595842675|ref|XP_007208468.1| hypothetical protein PRUPE_ppa004068mg [Prunus persica] gi|462404110|gb|EMJ09667.1| hypothetical protein PRUPE_ppa004068mg [Prunus persica]
Pav_sc0000184.1_g160.1.mk	Psoralen	0.90723	positive	31.1318	26.2287	35.975	4.47887	4.89019	10.5566	2.31205	0.526274	1.33128	0	0	0	-1.90013	1.90013	9.14553e-12	PAV_r1.0chr1	9530700	9531704	-	1005	GO:0016021	-	virNOG18953	S	-	gi|596239445|ref|XP_007224440.1| hypothetical protein PRUPE_ppa022222mg [Prunus persica] gi|462421376|gb|EMJ25639.1| hypothetical protein PRUPE_ppa022222mg [Prunus persica]
Pav_sc0000229.1_g290.1.mk	Psoralen	0.924475	positive	35.5501	27.7698	45.9503	2.87017	3.33347	6.73033	1.53328	0.516341	1.14029	0.0222921	0.146179	0.266232	-2.75005	2.75005	9.81741e-12	PAV_r1.0chr5	12396686	12399758	-	3073	-	-	virNOG10927	S	sp|Q9SS87|SEOB_ARATH Protein SIEVE ELEMENT OCCLUSION B OS=Arabidopsis thaliana GN=SEOB PE=1 SV=1	gi|645268073|ref|XP_008239364.1| PREDICTED: protein SIEVE ELEMENT OCCLUSION B-like [Prunus mume]
Pav_sc0001392.1_g110.1.mk	Psoralen	0.951131	positive	10.5221	11.7464	10.1159	4.09891	3.26298	3.89143	3.57615	3.84125	4.23596	3.56983	3.26724	3.92036	-1.18591	1.18591	1.07129e-11	PAV_r1.0chr6	2393561	2396899	+	3339	GO:0030010;GO:0009555;GO:0006355;GO:0043565;GO:0009942;GO:0003700	K18835	virNOG00189	K	sp|Q9FG77|WRKY2_ARATH Probable WRKY transcription factor 2 OS=Arabidopsis thaliana GN=WRKY2 PE=1 SV=1	gi|645215768|ref|XP_008246415.1| PREDICTED: probable WRKY transcription factor 2 [Prunus mume] gi|645215770|ref|XP_008246423.1| PREDICTED: probable WRKY transcription factor 2 [Prunus mume] gi|645215773|ref|XP_008246431.1| PREDICTED: probable WRKY transcription factor 2 [Prunus mume]
Pav_sc0000383.1_g320.1.mk	Psoralen	0.961442	positive	10.2235	14.0515	14.1634	3.52989	3.40424	3.18041	2.7715	2.33997	3.53696	3.67995	4.56562	4.97495	-1.58552	1.58552	1.32711e-11	PAV_r1.0chr5	15759930	15765495	-	5566	GO:0005783	-	virNOG00908	R	sp|A0JJX5|SYT4_ARATH Synaptotagmin-4 OS=Arabidopsis thaliana GN=SYT4 PE=2 SV=1	gi|595859173|ref|XP_007210898.1| hypothetical protein PRUPE_ppa001476mg [Prunus persica] gi|462406633|gb|EMJ12097.1| hypothetical protein PRUPE_ppa001476mg [Prunus persica]
Pav_sc0000558.1_g100.1.mk	Psoralen	0.910534	positive	36.8231	52.4274	37.2999	5.7815	7.37184	9.01628	7.69006	6.10684	13.0493	2.93456	5.0685	7.49805	-2.17927	2.17927	1.47584e-11	PAV_r1.0chr8	16161440	16162186	-	747	-	-	virNOG02806;KOG4293;virNOG15275	T	sp|Q94BT2|AIR12_ARATH Auxin-induced in root cultures protein 12 OS=Arabidopsis thaliana GN=AIR12 PE=1 SV=3	gi|645279395|ref|XP_008244699.1| PREDICTED: auxin-induced in root cultures protein 12-like [Prunus mume]
Pav_sc0000431.1_g210.1.mk	Psoralen	0.90775	positive	25.5925	21.2162	24.6398	5.51417	7.67067	10.6146	1.17651	1.72066	2.49653	2.38384	4.62261	5.42897	-1.2527	1.2527	1.66437e-11	PAV_r1.0chr5	4802475	4812733	+	10259	-	-	-	-	-	gi|595849684|ref|XP_007209775.1| hypothetical protein PRUPE_ppa013500mg [Prunus persica] gi|462405510|gb|EMJ10974.1| hypothetical protein PRUPE_ppa013500mg [Prunus persica]
Pav_sc0000363.1_g680.1.mk	Psoralen	0.913859	positive	20.494	22.2628	23.5987	7.02696	9.28501	8.56544	5.50897	6.45646	7.36004	3.80727	5.63005	6.1459	-1.07614	1.07614	1.93978e-11	PAV_r1.0chr7	10081045	10083563	+	2519	GO:0016788	-	virNOG12193	I	sp|Q9LZS7|GDL71_ARATH GDSL esterase/lipase At5g03610 OS=Arabidopsis thaliana GN=At5g03610 PE=2 SV=1	gi|595804061|ref|XP_007202099.1| hypothetical protein PRUPE_ppa007574mg [Prunus persica] gi|462397630|gb|EMJ03298.1| hypothetical protein PRUPE_ppa007574mg [Prunus persica]
Pav_sc0000754.1_g100.1.mk	Citric acid	0.902509	positive	10.8549	11.69	11.7344	3.40123	4.19862	3.81576	5.91049	4.68792	5.80835	6.02322	8.8666	8.18538	-1.24641	1.24641	1.96789e-11	PAV_r1.0chr5	9281526	9283993	+	2468	GO:0030246;GO:0016853;GO:0005975	K01792	virNOG16177;virNOG13383	G	sp|Q40784|AAPC_CENCI Putative glucose-6-phosphate 1-epimerase OS=Cenchrus ciliaris PE=2 SV=1	gi|595847762|ref|XP_007209396.1| hypothetical protein PRUPE_ppa009170mg [Prunus persica] gi|462405131|gb|EMJ10595.1| hypothetical protein PRUPE_ppa009170mg [Prunus persica]
Pav_sc0000754.1_g100.1.mk	4-Hydroxy-5-(phenyl)-valeric acid-O-sulphate	0.925976	positive	10.8549	11.69	11.7344	3.40123	4.19862	3.81576	5.91049	4.68792	5.80835	6.02322	8.8666	8.18538	-1.24641	1.24641	1.96789e-11	PAV_r1.0chr5	9281526	9283993	+	2468	GO:0030246;GO:0016853;GO:0005975	K01792	virNOG16177;virNOG13383	G	sp|Q40784|AAPC_CENCI Putative glucose-6-phosphate 1-epimerase OS=Cenchrus ciliaris PE=2 SV=1	gi|595847762|ref|XP_007209396.1| hypothetical protein PRUPE_ppa009170mg [Prunus persica] gi|462405131|gb|EMJ10595.1| hypothetical protein PRUPE_ppa009170mg [Prunus persica]
Pav_sc0000754.1_g100.1.mk	L-(+)-Aspartic acid	0.952939	positive	10.8549	11.69	11.7344	3.40123	4.19862	3.81576	5.91049	4.68792	5.80835	6.02322	8.8666	8.18538	-1.24641	1.24641	1.96789e-11	PAV_r1.0chr5	9281526	9283993	+	2468	GO:0030246;GO:0016853;GO:0005975	K01792	virNOG16177;virNOG13383	G	sp|Q40784|AAPC_CENCI Putative glucose-6-phosphate 1-epimerase OS=Cenchrus ciliaris PE=2 SV=1	gi|595847762|ref|XP_007209396.1| hypothetical protein PRUPE_ppa009170mg [Prunus persica] gi|462405131|gb|EMJ10595.1| hypothetical protein PRUPE_ppa009170mg [Prunus persica]
Pav_sc0000754.1_g100.1.mk	Psoralen	0.902185	positive	10.8549	11.69	11.7344	3.40123	4.19862	3.81576	5.91049	4.68792	5.80835	6.02322	8.8666	8.18538	-1.24641	1.24641	1.96789e-11	PAV_r1.0chr5	9281526	9283993	+	2468	GO:0030246;GO:0016853;GO:0005975	K01792	virNOG16177;virNOG13383	G	sp|Q40784|AAPC_CENCI Putative glucose-6-phosphate 1-epimerase OS=Cenchrus ciliaris PE=2 SV=1	gi|595847762|ref|XP_007209396.1| hypothetical protein PRUPE_ppa009170mg [Prunus persica] gi|462405131|gb|EMJ10595.1| hypothetical protein PRUPE_ppa009170mg [Prunus persica]
Pav_sc0000299.1_g340.1.mk	Psoralen	0.957446	positive	23.0844	27.8129	23.8361	9.67249	8.57602	10.826	7.51786	9.15138	8.19512	9.3204	8.9044	9.90102	-1.02506	1.02506	2.2838e-11	PAV_r1.0chr3	19820319	19823280	+	2962	GO:0008375;GO:0016021	-	virNOG06516	G	sp|Q9LFQ0|GT14B_ARATH Beta-glucuronosyltransferase GlcAT14B OS=Arabidopsis thaliana GN=GLCAT14B PE=2 SV=1	gi|595933628|ref|XP_007215424.1| hypothetical protein PRUPE_ppa006088mg [Prunus persica] gi|462411574|gb|EMJ16623.1| hypothetical protein PRUPE_ppa006088mg [Prunus persica]
Pav_sc0000586.1_g800.1.mk	Psoralen	0.913273	positive	24.762	28.1578	33.3799	4.75749	5.18247	10.1004	8.05306	3.69347	10.3219	5.74054	6.45309	16.4071	-1.77803	1.77803	2.63914e-11	PAV_r1.0chr2	17217146	17217682	+	537	GO:0009733	K14488	virNOG23945;virNOG23894	S	sp|Q9ZUZ3|SAU32_ARATH Auxin-responsive protein SAUR32 OS=Arabidopsis thaliana GN=SAUR32 PE=2 SV=1	gi|645254527|ref|XP_008233080.1| PREDICTED: auxin-responsive protein SAUR32 [Prunus mume]
Pav_sc0000017.1_g750.1.mk	Psoralen	0.907512	positive	25.2175	42.1178	20.9209	0.779844	0.35724	0.809093	0.292057	0.249295	0.528524	0.361634	0.241977	0.854295	-5.17047	5.17047	2.65575e-11	PAV_r1.0chr1	12107918	12109243	-	1326	-	K12462	virNOG06748;KOG3205	T	sp|Q9SFC6|GDIR_ARATH Rho GDP-dissociation inhibitor 1 OS=Arabidopsis thaliana GN=GDI1 PE=1 SV=1	gi|645232130|ref|XP_008222721.1| PREDICTED: rho GDP-dissociation inhibitor 1-like [Prunus mume]
Pav_sc0000484.1_g090.1.mk	4-Hydroxy-5-(phenyl)-valeric acid-O-sulphate	0.906489	positive	13.3157	12.6622	12.4793	4.02945	4.22779	5.01225	6.4263	6.08419	6.64658	6.95635	8.19655	7.88848	-1.19771	1.19771	2.86839e-11	PAV_r1.0chr3	19097934	19100454	-	2521	-	-	virNOG14938	S	-	gi|645249606|ref|XP_008230826.1| PREDICTED: uncharacterized protein LOC103330061 [Prunus mume]
Pav_sc0000484.1_g090.1.mk	L-(+)-Aspartic acid	0.939373	positive	13.3157	12.6622	12.4793	4.02945	4.22779	5.01225	6.4263	6.08419	6.64658	6.95635	8.19655	7.88848	-1.19771	1.19771	2.86839e-11	PAV_r1.0chr3	19097934	19100454	-	2521	-	-	virNOG14938	S	-	gi|645249606|ref|XP_008230826.1| PREDICTED: uncharacterized protein LOC103330061 [Prunus mume]
Pav_sc0000484.1_g090.1.mk	Psoralen	0.94954	positive	13.3157	12.6622	12.4793	4.02945	4.22779	5.01225	6.4263	6.08419	6.64658	6.95635	8.19655	7.88848	-1.19771	1.19771	2.86839e-11	PAV_r1.0chr3	19097934	19100454	-	2521	-	-	virNOG14938	S	-	gi|645249606|ref|XP_008230826.1| PREDICTED: uncharacterized protein LOC103330061 [Prunus mume]
Pav_sc0002009.1_g340.1.mk	Psoralen	0.913453	positive	12.1269	17.0658	12.761	2.00402	2.40981	3.11877	0	1.40939	1.11124	0.132759	0	0.121963	-2.14419	2.14419	3.04144e-11	PAV_r1.0chr4	2288529	2289044	+	516	-	-	virNOG24819	R	-	gi|595875595|ref|XP_007212186.1| hypothetical protein PRUPE_ppa012753mg [Prunus persica] gi|462408051|gb|EMJ13385.1| hypothetical protein PRUPE_ppa012753mg [Prunus persica]
Pav_sc0000269.1_g470.1.mk	Psoralen	0.955246	positive	22.2237	21.7619	22.4896	6.38126	6.81294	8.72365	8.73701	6.71199	6.62984	6.20127	7.60079	7.56049	-1.26473	1.26473	3.11759e-11	PAV_r1.0chr4	14972469	14973650	+	1182	GO:0016021	-	virNOG21085;virNOG22193	R	-	gi|645240775|ref|XP_008226760.1| PREDICTED: uncharacterized protein LOC103326315 [Prunus mume]
Pav_sc0001528.1_g470.1.mk	Psoralen	0.912343	positive	15.456	17.6021	21.7058	2.93291	3.16791	5.86584	2.34475	2.27073	4.29229	1.31216	0.720562	1.6627	-1.86481	1.86481	3.23912e-11	PAV_r1.0chr5	3914638	3916151	+	1514	GO:0016021	-	virNOG01531	R	sp|Q9FIQ5|TRN2_ARATH Protein TORNADO 2 OS=Arabidopsis thaliana GN=TRN2 PE=1 SV=1	gi|595857353|ref|XP_007210528.1| hypothetical protein PRUPE_ppa009969mg [Prunus persica] gi|462406263|gb|EMJ11727.1| hypothetical protein PRUPE_ppa009969mg [Prunus persica]
Pav_sc0001102.1_g550.1.mk	Psoralen	0.939987	positive	10.2807	11.3901	12.2206	3.26458	3.79401	3.49263	3.39337	2.24481	3.34954	2.32598	2.60063	2.72273	-1.34338	1.34338	3.97987e-11	PAV_r1.0chr2	22507027	22508852	-	1826	-	-	virNOG20200	S	-	gi|596001898|ref|XP_007218211.1| hypothetical protein PRUPE_ppa007832mg [Prunus persica] gi|462414673|gb|EMJ19410.1| hypothetical protein PRUPE_ppa007832mg [Prunus persica]
Pav_sc0000659.1_g170.1.mk	Psoralen	0.951781	positive	19.6277	19.6845	16.0731	6.84225	5.92812	7.92559	8.65752	9.53235	8.49646	9.55928	9.47578	9.9496	-1.08333	1.08333	5.14817e-11	PAV_r1.0chr6	1041058	1043644	-	2587	GO:0005874;GO:0007017;GO:0005525;GO:0005200;GO:0003924	K07374	virNOG01909	Z	sp|P33627|TBA6_MAIZE Tubulin alpha-6 chain OS=Zea mays GN=TUBA6 PE=2 SV=1	gi|595824133|ref|XP_007205189.1| hypothetical protein PRUPE_ppa005642mg [Prunus persica] gi|462400831|gb|EMJ06388.1| hypothetical protein PRUPE_ppa005642mg [Prunus persica]
Pav_sc0000094.1_g590.1.mk	Citric acid	0.956027	positive	10.6636	10.3525	10.1464	3.76452	4.31297	3.98541	5.61165	5.78092	5.01063	7.68351	7.99626	7.80007	-1.0287	1.0287	6.05648e-11	PAV_r1.0chr6	6483932	6489958	-	6027	GO:0050794;GO:0044763;GO:0009725;GO:0006351;GO:0044767	-	virNOG12865	K	sp|Q9ZTX9|ARFD_ARATH Auxin response factor 4 OS=Arabidopsis thaliana GN=ARF4 PE=1 SV=1	gi|1009127077|ref|XP_015880502.1| PREDICTED: auxin response factor 4 isoform X2 [Ziziphus jujuba]
Pav_sc0000094.1_g590.1.mk	4-Hydroxy-5-(phenyl)-valeric acid-O-sulphate	0.96608	positive	10.6636	10.3525	10.1464	3.76452	4.31297	3.98541	5.61165	5.78092	5.01063	7.68351	7.99626	7.80007	-1.0287	1.0287	6.05648e-11	PAV_r1.0chr6	6483932	6489958	-	6027	GO:0050794;GO:0044763;GO:0009725;GO:0006351;GO:0044767	-	virNOG12865	K	sp|Q9ZTX9|ARFD_ARATH Auxin response factor 4 OS=Arabidopsis thaliana GN=ARF4 PE=1 SV=1	gi|1009127077|ref|XP_015880502.1| PREDICTED: auxin response factor 4 isoform X2 [Ziziphus jujuba]
Pav_sc0000094.1_g590.1.mk	Fenoterol	0.95402	positive	10.6636	10.3525	10.1464	3.76452	4.31297	3.98541	5.61165	5.78092	5.01063	7.68351	7.99626	7.80007	-1.0287	1.0287	6.05648e-11	PAV_r1.0chr6	6483932	6489958	-	6027	GO:0050794;GO:0044763;GO:0009725;GO:0006351;GO:0044767	-	virNOG12865	K	sp|Q9ZTX9|ARFD_ARATH Auxin response factor 4 OS=Arabidopsis thaliana GN=ARF4 PE=1 SV=1	gi|1009127077|ref|XP_015880502.1| PREDICTED: auxin response factor 4 isoform X2 [Ziziphus jujuba]
Pav_sc0000094.1_g590.1.mk	L-(+)-Aspartic acid	0.919842	positive	10.6636	10.3525	10.1464	3.76452	4.31297	3.98541	5.61165	5.78092	5.01063	7.68351	7.99626	7.80007	-1.0287	1.0287	6.05648e-11	PAV_r1.0chr6	6483932	6489958	-	6027	GO:0050794;GO:0044763;GO:0009725;GO:0006351;GO:0044767	-	virNOG12865	K	sp|Q9ZTX9|ARFD_ARATH Auxin response factor 4 OS=Arabidopsis thaliana GN=ARF4 PE=1 SV=1	gi|1009127077|ref|XP_015880502.1| PREDICTED: auxin response factor 4 isoform X2 [Ziziphus jujuba]
Pav_sc0000094.1_g590.1.mk	Psoralen	0.910956	positive	10.6636	10.3525	10.1464	3.76452	4.31297	3.98541	5.61165	5.78092	5.01063	7.68351	7.99626	7.80007	-1.0287	1.0287	6.05648e-11	PAV_r1.0chr6	6483932	6489958	-	6027	GO:0050794;GO:0044763;GO:0009725;GO:0006351;GO:0044767	-	virNOG12865	K	sp|Q9ZTX9|ARFD_ARATH Auxin response factor 4 OS=Arabidopsis thaliana GN=ARF4 PE=1 SV=1	gi|1009127077|ref|XP_015880502.1| PREDICTED: auxin response factor 4 isoform X2 [Ziziphus jujuba]
Pav_sc0001539.1_g100.1.mk	Psoralen	0.928096	positive	30.1623	35.7443	27.6846	9.27704	8.00446	10.9496	3.13215	1.48955	1.76669	5.34258	5.56086	5.56254	-1.39321	1.39321	6.05727e-11	PAV_r1.0chr1	1479062	1479638	+	577	GO:0008270	-	virNOG25163;virNOG19651	O	sp|Q6AVN2|SIRP1_ORYSJ E3 ubiquitin-protein ligase SIRP1 OS=Oryza sativa subsp. japonica GN=SIRP1 PE=1 SV=1	gi|645235415|ref|XP_008224257.1| PREDICTED: E3 ubiquitin-protein ligase SGR9, amyloplastic-like isoform X2 [Prunus mume]
Pav_sc0002195.1_g170.1.mk	Psoralen	0.92177	positive	10.965	9.64278	9.44445	3.50982	3.62686	4.02116	3.35185	3.27191	2.77128	2.35643	2.66317	2.68157	-1.09054	1.09054	6.6301e-11	PAV_r1.0chr7	505122	509627	+	4506	-	K03086	virNOG06412	K	sp|O22056|SIGB_ARATH RNA polymerase sigma factor sigB OS=Arabidopsis thaliana GN=SIGB PE=2 SV=2	gi|645270783|ref|XP_008240611.1| PREDICTED: RNA polymerase sigma factor sigB isoform X2 [Prunus mume]
Pav_co4056559.1_g010.1.mk	Psoralen	0.926774	positive	14.7662	21.1861	29.7941	0.590562	1.34138	0.192891	0	0	0.41237	0	0	0	-4.59592	4.59592	7.42561e-11	PAV_r1.0chr0	167553328	167553636	+	309	GO:0015035;GO:0009055;GO:0005623;GO:0055114;GO:0045454	K03676	virNOG21428;KOG1752	O	sp|Q9LIF1|GRS10_ARATH Monothiol glutaredoxin-S10 OS=Arabidopsis thaliana GN=GRXS10 PE=3 SV=1	gi|596292637|ref|XP_007226534.1| hypothetical protein PRUPE_ppa025150mg [Prunus persica] gi|645232970|ref|XP_008223117.1| PREDICTED: monothiol glutaredoxin-S10 [Prunus mume] gi|462423470|gb|EMJ27733.1| hypothetical protein PRUPE_ppa025150mg [Prunus persica]
Pav_sc0000506.1_g450.1.mk	Psoralen	0.938447	positive	18.2708	24.1084	14.8966	2.477	2.82714	3.05512	2.51194	2.69222	2.59441	3.16671	3.36242	3.19594	-2.43975	2.43975	8.38111e-11	PAV_r1.0chr4	4031131	4041665	-	10535	GO:0050832;GO:0009414;GO:0006970;GO:0042742;GO:0016760;GO:0046872;GO:0005618;GO:0016021;GO:0030244;GO:0071555;GO:0005886;GO:0009834	K10999	virNOG07900	R	sp|Q8LPK5|CESA8_ARATH Cellulose synthase A catalytic subunit 8 [UDP-forming] OS=Arabidopsis thaliana GN=CESA8 PE=1 SV=1	gi|658040909|ref|XP_008356063.1| PREDICTED: cellulose synthase A catalytic subunit 8 [UDP-forming]-like [Malus domestica]
Pav_sc0000119.1_g310.1.mk	Psoralen	0.932998	positive	21.6573	27.4787	34.1477	5.94275	4.79585	4.99482	1.03286	1.90247	1.5114	2.0578	2.34206	2.25266	-2.0633	2.0633	1.38643e-10	PAV_r1.0chr1	2811581	2818704	+	7124	GO:0006817;GO:0055085;GO:0005315;GO:0005887;GO:0022891	K08176	virNOG32684;virNOG02775	P	sp|Q96243|PHT12_ARATH Probable inorganic phosphate transporter 1-2 OS=Arabidopsis thaliana GN=PHT1-2 PE=2 SV=2	gi|674900004|emb|CDY32949.1| BnaA09g16440D [Brassica napus]
Pav_sc0000028.1_g1130.1.mk	Psoralen	0.900256	positive	13.4817	12.9719	16.6017	2.94328	2.07862	5.42875	0.428665	0.31363	0.967152	0	0	0	-1.71458	1.71458	1.38904e-10	PAV_r1.0chr1	6696823	6697876	-	1054	-	K10523	virNOG06671	D	sp|Q9C870|MCC01_ARATH MATH domain and coiled-coil domain-containing protein At1g31390 OS=Arabidopsis thaliana GN=At1g31390 PE=4 SV=2	gi|596291379|ref|XP_007226333.1| hypothetical protein PRUPE_ppa022254mg [Prunus persica] gi|462423269|gb|EMJ27532.1| hypothetical protein PRUPE_ppa022254mg [Prunus persica]
Pav_sc0000093.1_g660.1.mk	Psoralen	0.936647	positive	15.7996	13.1507	18.2712	4.76953	5.13048	5.76185	5.82358	3.69268	5.49745	4.43938	5.07773	5.34018	-1.25348	1.25348	1.41875e-10	PAV_r1.0chr8	9108358	9111150	-	2793	GO:0046983	-	virNOG15161	K	sp|Q8GY61|BH063_ARATH Transcription factor bHLH63 OS=Arabidopsis thaliana GN=BHLH63 PE=1 SV=1	gi|595792231|ref|XP_007199864.1| hypothetical protein PRUPE_ppa005829mg [Prunus persica] gi|462395264|gb|EMJ01063.1| hypothetical protein PRUPE_ppa005829mg [Prunus persica]
Pav_sc0000648.1_g350.1.mk	Psoralen	0.941475	positive	24.8672	23.274	25.4627	6.68052	8.21445	7.23507	5.68963	6.97436	6.81304	4.35573	5.74955	6.63889	-1.39284	1.39284	1.44265e-10	PAV_r1.0chr8	15938634	15939325	+	692	GO:0016021	-	virNOG18148	S	-	gi|595797838|ref|XP_007201317.1| hypothetical protein PRUPE_ppa011902mg [Prunus persica] gi|462396717|gb|EMJ02516.1| hypothetical protein PRUPE_ppa011902mg [Prunus persica]
Pav_sc0001413.1_g230.1.mk	Psoralen	0.908825	positive	23.4646	30.7965	36.6395	6.01838	4.4966	7.15935	6.99882	3.86203	6.46648	1.57566	2.31948	2.73422	-2.02779	2.02779	1.56359e-10	PAV_r1.0chr8	10862049	10864787	-	2739	GO:0043531;GO:0007165;GO:0016021	-	virNOG28573;virNOG24621	S	-	gi|1027106680|ref|XP_016650449.1| PREDICTED: TMV resistance protein N-like [Prunus mume]
Pav_sc0000158.1_g230.1.mk	Psoralen	0.981687	positive	16.6327	17.9795	16.2585	1.53818	3.9475	4.52162	2.81919	2.58373	2.3434	5.19684	4.27816	4.05086	-2.01408	2.01408	2.03701e-10	PAV_r1.0chr3	903317	903751	-	435	-	-	virNOG23662	S	-	gi|645243512|ref|XP_008228008.1| PREDICTED: uncharacterized protein LOC103327446 [Prunus mume]
Pav_sc0002233.1_g310.1.mk	Psoralen	0.941258	positive	18.687	13.4454	16.4389	4.08287	3.70499	5.9671	2.12946	1.35385	2.53685	3.74082	4.59938	3.86619	-1.48545	1.48545	2.22237e-10	PAV_r1.0chr4	382189	383067	+	879	GO:0016021;GO:0005886	-	virNOG08378	S	sp|A7R385|CSPLC_VITVI CASP-like protein 2B1 OS=Vitis vinifera GN=GSVIVT00013502001 PE=2 SV=1	gi|595873968|ref|XP_007212067.1| hypothetical protein PRUPE_ppa011591mg [Prunus persica] gi|462407932|gb|EMJ13266.1| hypothetical protein PRUPE_ppa011591mg [Prunus persica]
Pav_sc0001015.1_g070.1.mk	Psoralen	0.935262	positive	16.0636	19.7336	23.6951	4.82794	5.66571	4.77212	6.17592	4.31422	5.48433	4.22452	4.44002	4.64553	-1.62124	1.62124	2.54707e-10	PAV_r1.0chr1	34850262	34858904	+	8643	GO:0016020;GO:0004630;GO:0046470;GO:0016042;GO:0005509;GO:0070290	K01115	COG1502;virNOG09085	I	sp|P86387|PLDA1_CARPA Phospholipase D alpha 1 OS=Carica papaya GN=PLD1 PE=1 SV=1	gi|645225243|ref|XP_008219493.1| PREDICTED: phospholipase D alpha 1-like [Prunus mume]
Pav_sc0001305.1_g530.1.mk	Psoralen	0.9446	positive	19.6877	18.7989	20.3439	6.17589	7.40156	8.3931	7.73878	7.7919	7.76886	6.0465	6.61368	8.41248	-1.08385	1.08385	3.09819e-10	PAV_r1.0chr4	2770738	2772697	-	1960	-	K10666	-	-	-	gi|595863788|ref|XP_007211651.1| hypothetical protein PRUPE_ppa008909mg [Prunus persica] gi|462407516|gb|EMJ12850.1| hypothetical protein PRUPE_ppa008909mg [Prunus persica]
Pav_sc0001077.1_g150.1.mk	Psoralen	0.911923	positive	20.2093	26.4792	13.5783	0.619789	1.46523	1.56166	5.82499	2.5021	4.35869	5.98286	7.65958	5.12991	-3.71454	3.71454	3.38797e-10	PAV_r1.0chr3	15781817	15782503	-	687	-	K05907	virNOG05633	E	sp|P92979|APR1_ARATH 5&apos;-adenylylsulfate reductase 1, chloroplastic OS=Arabidopsis thaliana GN=APR1 PE=1 SV=2	gi|645247709|ref|XP_008229962.1| PREDICTED: 5&apos;-adenylylsulfate reductase 1, chloroplastic-like [Prunus mume]
Pav_sc0000648.1_g140.1.mk	Psoralen	0.921013	positive	20.5963	24.5482	20.1509	5.52311	6.0933	8.94769	5.93874	5.76289	8.02174	3.73204	6.91446	6.85711	-1.33423	1.33423	3.44374e-10	PAV_r1.0chr8	16031963	16032788	+	826	-	-	euNOG26101;virNOG22730	S	-	gi|645279430|ref|XP_008244716.1| PREDICTED: uncharacterized protein LOC103342836 [Prunus mume]
Pav_sc0000103.1_g820.1.mk	Psoralen	0.934159	positive	21.1402	20.1142	20.5091	6.65186	7.97707	9.39277	7.00464	6.57008	6.46383	5.78223	6.0837	5.86154	-1.0259	1.0259	3.88196e-10	PAV_r1.0chr5	16338730	16341134	+	2405	GO:0009535;GO:0016021;GO:0010190	-	virNOG22323	S	-	gi|645269738|ref|XP_008240136.1| PREDICTED: uncharacterized protein LOC103338681 [Prunus mume]
Pav_sc0000184.1_g500.1.mk	Psoralen	0.93118	positive	17.8932	18.82	17.7706	6.80163	6.30721	7.04373	4.58346	5.32549	5.19953	4.53787	3.67282	4.76917	-1.09586	1.09586	4.26747e-10	PAV_r1.0chr1	9721752	9723638	+	1887	GO:0016021	-	virNOG06391	S	-	gi|645232743|ref|XP_008223009.1| PREDICTED: uncharacterized protein LOC103322845 [Prunus mume]
Pav_sc0003851.1_g070.1.mk	Psoralen	0.900914	positive	11.602	22.3111	31.9646	0.196854	0	0	0	0	0	0	0	0	-8.02428	8.02428	4.73703e-10	PAV_r1.0chr7	17463921	17464229	+	309	GO:0015035;GO:0009055;GO:0005623;GO:0055114;GO:0045454	K03676	virNOG22047	O	sp|Q8L8Z8|GRXS2_ARATH Monothiol glutaredoxin-S2 OS=Arabidopsis thaliana GN=GRXS2 PE=3 SV=1	gi|1027092526|ref|XP_016647237.1| PREDICTED: monothiol glutaredoxin-S2 [Prunus mume]
Pav_sc0004637.1_g040.1.mk	Psoralen	0.908469	positive	20.2554	17.5842	23.5176	2.69247	2.40701	7.59173	1.80748	1.01529	2.47478	0.0618823	0.927514	0.625351	-1.95047	1.95047	4.86137e-10	PAV_r1.0chr7	7563558	7564664	-	1107	-	-	virNOG22529	S	-	gi|595816188|ref|XP_007204022.1| hypothetical protein PRUPE_ppa020196mg [Prunus persica] gi|462399553|gb|EMJ05221.1| hypothetical protein PRUPE_ppa020196mg [Prunus persica]
Pav_sc0001236.1_g210.1.mk	Psoralen	0.924636	positive	46.7281	45.8589	50.6165	12.4063	14.3826	15.0673	12.1343	7.51238	11.7743	6.29718	6.71833	7.67329	-1.43598	1.43598	9.06915e-23	PAV_r1.0chr6	21316495	21319627	-	3133	GO:0003824;GO:0050662	-	virNOG05762	R	sp|Q9SA52|CP41B_ARATH Chloroplast stem-loop binding protein of 41 kDa b, chloroplastic OS=Arabidopsis thaliana GN=CSP41B PE=1 SV=1	gi|645221753|ref|XP_008246177.1| PREDICTED: chloroplast stem-loop binding protein of 41 kDa b, chloroplastic isoform X1 [Prunus mume]
Pav_sc0000981.1_g150.1.mk	Psoralen	0.904073	positive	135.217	154.526	122.345	37.3884	39.6065	33.7459	19.7104	19.0501	21.4908	8.01204	7.41698	9.13918	-1.55419	1.55419	3.65823e-21	PAV_r1.0chr3	7201992	7206343	+	4352	GO:0003824;GO:0050662	K09753	virNOG04079	Q	sp|Q9S9N9|CCR1_ARATH Cinnamoyl-CoA reductase 1 OS=Arabidopsis thaliana GN=CCR1 PE=1 SV=1	gi|645245246|ref|XP_008228791.1| PREDICTED: cinnamoyl-CoA reductase 1-like [Prunus mume]
Pav_sc0000071.1_g860.1.mk	Psoralen	0.928425	positive	50.5545	46.5646	59.6527	10.395	9.95215	15.5584	15.4544	14.2159	13.6396	7.71873	8.13453	10.9911	-1.79244	1.79244	1.64961e-20	PAV_r1.0chr7	12059361	12060425	-	1065	-	-	virNOG26486;virNOG25825	TR	sp|Q94CL9|KRP7_ARATH Cyclin-dependent kinase inhibitor 7 OS=Arabidopsis thaliana GN=KRP7 PE=1 SV=2	gi|645272665|ref|XP_008241505.1| PREDICTED: cyclin-dependent kinase inhibitor 7-like [Prunus mume]
Pav_sc0000865.1_g030.1.br	Psoralen	0.930465	positive	390.514	569.811	532.738	74.8858	58.6862	50.0667	49.9146	14.6918	66.2596	8.22045	5.13379	9.23018	-2.68011	2.68011	3.61176e-18	PAV_r1.0chr0	22004690	22004914	-	225	-	-	-	-	-	-
Pav_sc0002327.1_g900.1.mk	Psoralen	0.918093	positive	67.0486	65.3164	86.8498	12.2719	12.1402	17.6399	17.5505	10.2024	20.5686	4.9712	7.51834	10.028	-2.04736	2.04736	7.22099e-18	PAV_r1.0chr1	42389441	42394015	-	4575	GO:0015810;GO:0015175;GO:0015172;GO:0016021;GO:0015804;GO:0015827;GO:0005886	-	KOG1303;virNOG02870	E	sp|P92934|AAP6_ARATH Amino acid permease 6 OS=Arabidopsis thaliana GN=AAP6 PE=1 SV=1	gi|645224526|ref|XP_008219153.1| PREDICTED: amino acid permease 6-like isoform X2 [Prunus mume]
Pav_sc0000164.1_g160.1.mk	Psoralen	0.91301	positive	72.1979	66.3801	69.5004	19.4625	21.9585	23.3281	12.3784	10.0269	11.7199	7.44023	6.34189	8.99044	-1.34546	1.34546	1.4919e-17	PAV_r1.0chr8	17229475	17230496	+	1022	GO:0009538;GO:0015979	K02693	virNOG24351	R	sp|Q41228|PSAEA_NICSY Photosystem I reaction center subunit IV A, chloroplastic OS=Nicotiana sylvestris GN=PSAEA PE=1 SV=1	gi|658021685|ref|XP_008346243.1| PREDICTED: photosystem I reaction center subunit IV B, chloroplastic-like [Malus domestica]
Pav_sc0001878.1_g120.1.mk	Psoralen	0.906257	positive	57.8189	68.6948	52.3718	14.7573	14.7695	16.5841	16.3931	22.2048	17.4855	10.595	8.07628	10.2582	-1.61814	1.61814	2.22349e-17	PAV_r1.0chr1	9954655	9955973	+	1319	-	-	virNOG10167	R	sp|Q84MC0|UGPI4_ARATH Uncharacterized GPI-anchored protein At3g06035 OS=Arabidopsis thaliana GN=At3g06035 PE=2 SV=1	gi|596189371|ref|XP_007223465.1| hypothetical protein PRUPE_ppa011639mg [Prunus persica] gi|462420401|gb|EMJ24664.1| hypothetical protein PRUPE_ppa011639mg [Prunus persica]
Pav_sc0000736.1_g390.1.mk	Psoralen	0.911293	positive	79.4661	76.2841	108.257	11.8163	13.0891	10.7514	22.5752	10.0277	18.7475	1.50774	3.80736	6.41375	-2.54555	2.54555	4.45376e-17	PAV_r1.0chr4	9079407	9081496	-	2090	GO:0008725;GO:0006284	K01246	virNOG06387	L	sp|Q7VG78|GUAA_HELHP Probable GMP synthase [glutamine-hydrolyzing] OS=Helicobacter hepaticus (strain ATCC 51449 / 3B1) GN=guaA PE=3 SV=1	gi|595864201|ref|XP_007211731.1| hypothetical protein PRUPE_ppa006139mg [Prunus persica] gi|462407596|gb|EMJ12930.1| hypothetical protein PRUPE_ppa006139mg [Prunus persica]
Pav_sc0000123.1_g640.1.mk	Psoralen	0.93039	positive	34.2207	34.0361	35.954	9.1689	10.5363	11.3071	13.9056	11.7156	15.5062	8.56297	10.1449	10.1341	-1.4104	1.4104	7.02781e-17	PAV_r1.0chr0	4423061	4424420	+	1360	-	-	-	-	-	gi|645251802|ref|XP_008231840.1| PREDICTED: uncharacterized protein LOC103331010 [Prunus mume]
Pav_sc0000592.1_g560.1.mk	Psoralen	0.907939	positive	110.79	90.3086	83.1016	26.2709	23.2359	26.2033	16.8855	16.2724	13.758	9.91502	8.69208	8.67034	-1.56823	1.56823	2.42288e-16	PAV_r1.0chr3	11351614	11352905	+	1292	GO:0005622;GO:0008270	-	virNOG04397	S	sp|Q96288|BBX24_ARATH B-box zinc finger protein 24 OS=Arabidopsis thaliana GN=BBX24 PE=1 SV=1	gi|645246075|ref|XP_008229182.1| PREDICTED: B-box zinc finger protein 24-like [Prunus mume]
Pav_sc0002080.1_g080.1.mk	Psoralen	0.903104	positive	63.8097	59.5249	46.1597	13.7545	13.7506	15.2964	8.09517	16.4627	12.3067	7.06569	5.24815	6.60634	-1.64675	1.64675	1.00844e-14	PAV_r1.0chr1	28143558	28146834	+	3277	GO:0016021;GO:0030245;GO:0008810	-	virNOG01050	R	sp|Q9FXI9|GUN2_ARATH Endoglucanase 2 OS=Arabidopsis thaliana GN=At1g19940 PE=2 SV=1	gi|645229061|ref|XP_008221286.1| PREDICTED: endoglucanase 10-like [Prunus mume]
Pav_sc0001974.1_g080.1.mk	Psoralen	0.924155	positive	60.5096	77.5565	63.264	16.1336	12.84	21.8972	8.097	15.2842	14.5006	8.22536	7.70528	12.8573	-1.65187	1.65187	2.10258e-14	PAV_r1.0chr7	6397698	6398255	+	558	GO:0016021;GO:0055114;GO:0006629;GO:0016717	K10256	virNOG02312	I	sp|Q8GZC3|FAD2_VERFO Delta(12)-fatty-acid desaturase FAD2 OS=Vernicia fordii GN=FAD2 PE=1 SV=1	gi|595818669|ref|XP_007204396.1| hypothetical protein PRUPE_ppa007098mg [Prunus persica] gi|462399927|gb|EMJ05595.1| hypothetical protein PRUPE_ppa007098mg [Prunus persica] gi|507593280|gb|AGM53489.1| omega-6 fatty acid desaturase [Prunus persica]
Pav_sc0000416.1_g240.1.mk	Psoralen	0.906897	positive	35.3804	43.9723	44.6285	7.26098	12.536	14.4981	13.5195	18.0173	10.188	7.40581	9.8282	7.9375	-1.52064	1.52064	4.18821e-12	PAV_r1.0chr6	2688217	2688660	+	444	GO:0009507	-	virNOG25411;virNOG24376	O	sp|Q9FYB5|DNJ11_ARATH Chaperone protein dnaJ 11, chloroplastic OS=Arabidopsis thaliana GN=ATJ11 PE=1 SV=2	gi|595830571|ref|XP_007206102.1| hypothetical protein PRUPE_ppa012971mg [Prunus persica] gi|462401744|gb|EMJ07301.1| hypothetical protein PRUPE_ppa012971mg [Prunus persica]
Pav_sc0000544.1_g070.1.mk	Psoralen	0.901767	positive	77.7	102.04	126.957	15.353	15.6763	12.1823	29.3948	9.15971	21.4992	3.28893	2.99295	6.04296	-2.48419	2.48419	1.45684e-11	PAV_r1.0chr8	10037682	10038410	-	729	-	-	virNOG07228	S	-	gi|645262378|ref|XP_008236736.1| PREDICTED: uncharacterized protein LOC103335502 [Prunus mume]
Pav_sc0000852.1_g880.1.mk	L-(+)-Aspartic acid	0.905616	positive	79.7712	77.9878	81.9613	10.2883	9.7407	13.3403	7.44746	6.86253	6.55416	15.2372	18.4667	18.2267	-2.50884	2.50884	1.14884e-60	PAV_r1.0chr1	32223740	32225897	+	2158	-	-	virNOG23762	S	-	gi|596298775|ref|XP_007227548.1| hypothetical protein PRUPE_ppa010429mg [Prunus persica] gi|462424484|gb|EMJ28747.1| hypothetical protein PRUPE_ppa010429mg [Prunus persica]
Pav_sc0000852.1_g880.1.mk	Psoralen	0.984923	positive	79.7712	77.9878	81.9613	10.2883	9.7407	13.3403	7.44746	6.86253	6.55416	15.2372	18.4667	18.2267	-2.50884	2.50884	1.14884e-60	PAV_r1.0chr1	32223740	32225897	+	2158	-	-	virNOG23762	S	-	gi|596298775|ref|XP_007227548.1| hypothetical protein PRUPE_ppa010429mg [Prunus persica] gi|462424484|gb|EMJ28747.1| hypothetical protein PRUPE_ppa010429mg [Prunus persica]
Pav_sc0003327.1_g010.1.mk	Psoralen	0.96869	positive	46.4781	45.1074	45.0578	13.6552	12.487	12.4957	8.18284	8.79055	10.0078	12.201	11.1121	10.8586	-1.48124	1.48124	5.56269e-21	PAV_r1.0chr0	64001223	64002839	-	1617	GO:0043531;GO:0006952	-	KOG4658;virNOG04327;COG4886	ST	sp|Q9LRR5|DRL21_ARATH Putative disease resistance protein At3g14460 OS=Arabidopsis thaliana GN=At3g14460 PE=3 SV=1	gi|1027086866|ref|XP_016652530.1| PREDICTED: LOW QUALITY PROTEIN: putative disease resistance RPP13-like protein 1 [Prunus mume]
Pav_sc0000220.1_g1770.1.mk	Psoralen	0.966733	positive	51.1037	49.362	46.4529	11.5863	14.6017	13.0762	8.89136	10.0069	10.1851	12.6988	12.8781	10.1678	-1.56342	1.56342	2.13563e-16	PAV_r1.0chr1	21862332	21862919	-	588	GO:0016021	-	virNOG20844	S	-	gi|645229856|ref|XP_008221656.1| PREDICTED: uncharacterized protein LOC103321610 [Prunus mume]
Pav_sc0000631.1_g130.1.mk	Psoralen	0.92528	positive	120.072	145.569	137.27	45.6505	32.0879	22.54	6.54254	8.37691	12.6677	10.0152	9.13174	11.1636	-1.65939	1.65939	2.94691e-16	PAV_r1.0chr2	13423771	13424283	+	513	GO:0009733	K14488	virNOG24062;virNOG22840	S	sp|O22150|SAU36_ARATH Auxin-responsive protein SAUR36 OS=Arabidopsis thaliana GN=SAUR36 PE=2 SV=1	gi|645253488|ref|XP_008232597.1| PREDICTED: auxin-responsive protein SAUR36 [Prunus mume]
Pav_co4060979.1_g010.1.mk	Psoralen	0.906367	positive	103.694	112.785	88.154	30.9162	35.8534	30.075	6.39525	7.03589	6.42956	9.67851	13.07	12.933	-1.31201	1.31201	1.93243e-15	PAV_r1.0chr0	168701099	168701643	+	545	GO:0046872;GO:0016021;GO:0004053	K01476	virNOG09848	E	sp|B8AU84|ARGI1_ORYSI Arginase 1, mitochondrial OS=Oryza sativa subsp. indica GN=B0616E02-H0507E05.7 PE=1 SV=1	gi|645253527|ref|XP_008232616.1| PREDICTED: arginase 1, mitochondrial [Prunus mume]
Pav_sc0000383.1_g470.1.mk	Psoralen	0.96289	positive	41.8011	39.1173	41.213	13.9349	12.4047	14.5976	10.2629	8.32019	10.5145	11.1506	13.202	13.5636	-1.23794	1.23794	3.14909e-14	PAV_r1.0chr5	15679727	15681053	-	1327	GO:0016021	-	virNOG22830	S	-	gi|645270055|ref|XP_008240280.1| PREDICTED: uncharacterized protein LOC103338801 [Prunus mume]
Pav_sc0000103.1_g640.1.mk	Psoralen	0.940986	positive	43.7636	37.8314	38.2588	17.5211	14.8526	12.733	7.28556	7.82191	8.84285	11.3123	13.0652	12.2604	-1.06558	1.06558	8.75033e-13	PAV_r1.0chr5	16244141	16246532	+	2392	GO:0016020	-	virNOG04444	S	-	gi|645269778|ref|XP_008240155.1| PREDICTED: uncharacterized protein LOC103338699 [Prunus mume]
Pav_sc0000800.1_g500.1.mk	Psoralen	0.909427	positive	33.5149	46.706	63.1799	14.0742	14.403	12.1407	5.91411	3.66085	7.26567	10.1604	7.74129	12.3626	-1.47793	1.47793	0.000187642	PAV_r1.0chr1	32853742	32855258	-	1517	GO:0050794;GO:0006351	K14484	virNOG16865	K	sp|Q8LAL2|IAA26_ARATH Auxin-responsive protein IAA26 OS=Arabidopsis thaliana GN=IAA26 PE=1 SV=2	gi|645226609|ref|XP_008220118.1| PREDICTED: auxin-responsive protein IAA2-like [Prunus mume]
Pav_sc0002156.1_g130.1.mk	Psoralen	0.901853	positive	22.966	28.5311	51.2182	2.1191	3.00048	3.30342	0.153313	0.0523461	0.201777	1.2475	2.43885	2.54124	-3.27204	3.27204	8.64878e-06	PAV_r1.0chr7	17831470	17832732	+	1263	GO:0046522;GO:0016310;GO:0009086	K00899	virNOG14341	H	sp|Q9C6D2|MTK_ARATH Methylthioribose kinase OS=Arabidopsis thaliana GN=MTK PE=1 SV=1	gi|645275153|ref|XP_008242675.1| PREDICTED: methylthioribose kinase-like [Prunus mume]
Pav_sc0001309.1_g150.1.mk	Psoralen	0.925877	positive	10.2752	13.1192	17.0798	4.89829	2.77423	1.77442	0.913517	1.32291	0.808438	2.67462	1.40935	1.81213	-1.74928	1.74928	9.61952e-06	PAV_r1.0chr5	13453892	13455940	+	2049	GO:0016787;GO:0006629	K18875	virNOG13660	R	sp|Q9XF23|EDS1L_ARATH Protein EDS1L OS=Arabidopsis thaliana GN=EDS1 PE=1 SV=1	gi|595857705|ref|XP_007210599.1| hypothetical protein PRUPE_ppa019013mg [Prunus persica] gi|462406334|gb|EMJ11798.1| hypothetical protein PRUPE_ppa019013mg [Prunus persica]
Pav_sc0000691.1_g190.1.mk	Citric acid	0.924761	positive	9.98286	16.0753	13.2924	3.34279	4.32091	4.6179	6.28002	4.05017	5.45275	9.31898	10.522	10.1487	-1.34424	1.34424	1.00227e-05	PAV_r1.0chr1	37128206	37129315	+	1110	-	-	virNOG13176	S	-	gi|645225646|ref|XP_008219670.1| PREDICTED: uncharacterized protein LOC103319854 [Prunus mume]
Pav_sc0000691.1_g190.1.mk	4-Hydroxy-5-(phenyl)-valeric acid-O-sulphate	0.9277	positive	9.98286	16.0753	13.2924	3.34279	4.32091	4.6179	6.28002	4.05017	5.45275	9.31898	10.522	10.1487	-1.34424	1.34424	1.00227e-05	PAV_r1.0chr1	37128206	37129315	+	1110	-	-	virNOG13176	S	-	gi|645225646|ref|XP_008219670.1| PREDICTED: uncharacterized protein LOC103319854 [Prunus mume]
Pav_sc0000065.1_g640.1.mk	Psoralen	0.903322	positive	26.3209	23.2715	19.5927	6.55861	8.38739	12.0971	7.91457	6.01028	7.27357	5.93796	10.311	7.3178	-1.02238	1.02238	2.94226e-05	PAV_r1.0chr1	6172941	6173413	-	473	GO:0016020	-	virNOG25848	S	-	gi|1027092595|ref|XP_016647249.1| PREDICTED: uncharacterized protein LOC103323386 [Prunus mume]
Pav_co4092319.1_g060.1.br	L-(+)-Aspartic acid	0.912212	positive	13.806	9.45447	10.585	2.32329	2.05599	3.10433	3.13759	1.37736	4.6456	5.23293	4.67923	8.08515	-1.84101	1.84101	3.64549e-05	PAV_r1.0chr0	173076745	173077032	-	288	GO:0020037;GO:0005506;GO:0004129;GO:0009060;GO:0006119;GO:0022900;GO:1902600;GO:0005507;GO:0016021;GO:0005743;GO:0070469;GO:0005886	K02256	virNOG11095;COG0843	C	sp|P60621|COX1_RAPSA Cytochrome c oxidase subunit 1 OS=Raphanus sativus GN=COX1 PE=3 SV=1	gi|984914771|gb|AMC32812.1| cytochrome c oxidase subunit 1 (mitochondrion) [Prunus virginiana]
Pav_sc0000554.1_g1420.1.br	Psoralen	0.915762	positive	12.744	12.2552	9.77075	4.09418	2.2774	2.10139	0.413748	0.211901	0.612607	1.31738	0.205681	0.605126	-1.69067	1.69067	3.85321e-05	PAV_r1.0chr2	19880441	19880752	-	312	GO:0003677;GO:0009506;GO:0046982;GO:0006334;GO:0009579;GO:0005774;GO:0005730;GO:0005829;GO:0005886;GO:0009507;GO:0000786	K11254	COG2036	B	sp|P0CG89|H4_SOYBN Histone H4 OS=Glycine max PE=3 SV=1	gi|195617694|gb|ACG30677.1| histone H4 [Zea mays]
Pav_sc0000040.1_g1010.1.mk	Psoralen	0.956008	positive	10.2919	10.7285	11.5283	2.96432	3.3473	4.18268	3.90036	3.47964	4.84353	3.33839	4.62842	4.41636	-1.29724	1.29724	6.71076e-05	PAV_r1.0chr3	21543115	21543627	-	513	GO:0034450;GO:0006511;GO:0000151;GO:0005829;GO:0016567	K10597	virNOG08159	O	sp|Q9LF41|UBE4_ARATH Probable ubiquitin conjugation factor E4 OS=Arabidopsis thaliana GN=PUB1 PE=2 SV=1	gi|595924280|ref|XP_007214914.1| hypothetical protein PRUPE_ppa000705mg [Prunus persica] gi|462411064|gb|EMJ16113.1| hypothetical protein PRUPE_ppa000705mg [Prunus persica]
Pav_sc0000362.1_g110.1.mk	Psoralen	0.920008	positive	13.2401	16.8974	16.8301	6.01942	4.31758	1.24173	1.34468	4.13207	1.65914	3.21111	1.33692	0.983329	-1.66534	1.66534	0.000163264	PAV_r1.0chr6	16573333	16573524	-	192	-	-	-	-	-	-
Pav_sc0000861.1_g120.1.br	Psoralen	0.931849	positive	14.2167	18.1192	16.8105	6.00769	5.60448	3.92449	3.45301	4.35313	4.45716	4.79244	3.96126	1.5539	-1.31649	1.31649	0.000413285	PAV_r1.0chr1	884418	884660	+	243	-	-	-	-	-	-
Pav_sc0000758.1_g400.1.br	Psoralen	0.936382	positive	9.04737	11.1481	10.386	2.30263	2.98864	4.32452	4.68305	2.71126	4.01963	3.2415	4.4536	5.1617	-1.33758	1.33758	0.0013178	PAV_r1.0chr2	6768384	6768700	-	317	GO:0005840;GO:0006412;GO:0003735	K02953	virNOG02958	J	sp|P62302|RS13_SOYBN 40S ribosomal protein S13 OS=Glycine max GN=RPS13 PE=2 SV=1	gi|645250812|ref|XP_008231387.1| PREDICTED: 40S ribosomal protein S13-2-like [Prunus mume]
Pav_sc0000638.1_g960.1.mk	Psoralen	0.90129	positive	21.3123	21.0039	20.1096	13.0314	6.83058	3.80082	2.46648	3.93173	3.33239	5.35007	5.08842	6.23769	-1.04735	1.04735	0.00173863	PAV_r1.0chr6	495538	499724	-	4187	GO:0005524;GO:0004672;GO:0016021;GO:0006468	-	virNOG07510;virNOG03837	T	sp|Q9LYN6|Y3565_ARATH Probable inactive receptor-like protein kinase At3g56050 OS=Arabidopsis thaliana GN=At3g56050 PE=2 SV=1	gi|645216503|ref|XP_008221441.1| PREDICTED: probable inactive receptor-like protein kinase At3g56050 [Prunus mume]
Pav_sc0002968.1_g050.1.mk	2-Amino-4-[(4-aminobenzoyl)amino]benzoic acid	0.92626	positive	76.0846	68.5984	53.908	162.736	146.432	131.759	165.026	145.562	135.255	94.6996	90.5285	82.438	1.49361	1.49361	8.50488e-17	PAV_r1.0chr2	18926302	18932483	+	6182	GO:0016021	K15015	virNOG10987	E	sp|F4IUW3|AVT1C_ARATH Amino acid transporter AVT1C OS=Arabidopsis thaliana GN=AVT1C PE=1 SV=1	gi|645254978|ref|XP_008233286.1| PREDICTED: vacuolar amino acid transporter 1 [Prunus mume] gi|645254981|ref|XP_008233287.1| PREDICTED: vacuolar amino acid transporter 1 [Prunus mume]
Pav_sc0001405.1_g790.1.mk	Citric acid	0.912172	positive	80.1593	70.0268	71.3283	19.0948	21.4621	25.1722	28.5125	33.5915	35.8762	63.5156	87.0169	78.6154	-1.41543	1.41543	1.09838e-16	PAV_r1.0chr2	23289637	23290254	-	618	-	-	virNOG08592	S	sp|P42404|PHI_BACSU 3-hexulose-6-phosphate isomerase OS=Bacillus subtilis (strain 168) GN=hxlB PE=1 SV=1	gi|596031546|ref|XP_007219468.1| hypothetical protein PRUPE_ppa021377mg [Prunus persica] gi|462415930|gb|EMJ20667.1| hypothetical protein PRUPE_ppa021377mg [Prunus persica]
Pav_sc0001405.1_g790.1.mk	Fenoterol	0.923002	positive	80.1593	70.0268	71.3283	19.0948	21.4621	25.1722	28.5125	33.5915	35.8762	63.5156	87.0169	78.6154	-1.41543	1.41543	1.09838e-16	PAV_r1.0chr2	23289637	23290254	-	618	-	-	virNOG08592	S	sp|P42404|PHI_BACSU 3-hexulose-6-phosphate isomerase OS=Bacillus subtilis (strain 168) GN=hxlB PE=1 SV=1	gi|596031546|ref|XP_007219468.1| hypothetical protein PRUPE_ppa021377mg [Prunus persica] gi|462415930|gb|EMJ20667.1| hypothetical protein PRUPE_ppa021377mg [Prunus persica]
Pav_sc0001405.1_g790.1.mk	D-Glucose 6-phosphate	0.942847	positive	80.1593	70.0268	71.3283	19.0948	21.4621	25.1722	28.5125	33.5915	35.8762	63.5156	87.0169	78.6154	-1.41543	1.41543	1.09838e-16	PAV_r1.0chr2	23289637	23290254	-	618	-	-	virNOG08592	S	sp|P42404|PHI_BACSU 3-hexulose-6-phosphate isomerase OS=Bacillus subtilis (strain 168) GN=hxlB PE=1 SV=1	gi|596031546|ref|XP_007219468.1| hypothetical protein PRUPE_ppa021377mg [Prunus persica] gi|462415930|gb|EMJ20667.1| hypothetical protein PRUPE_ppa021377mg [Prunus persica]
Pav_sc0000890.1_g020.1.mk	Psoralen	0.918591	positive	53.7484	43.3128	49.0864	14.7434	13.9968	19.9869	16.3539	12.5883	15.2512	10.647	10.1983	12.4231	-1.24874	1.24874	1.79408e-16	PAV_r1.0chr1	29866142	29868142	-	2001	GO:0051537;GO:0046872;GO:0010277;GO:0016021;GO:0055114	-	virNOG10522	S	sp|O49931|TIC55_PEA Protein TIC 55, chloroplastic OS=Pisum sativum GN=TIC55 PE=1 SV=1	gi|645227685|ref|XP_008220635.1| PREDICTED: protein TIC 55, chloroplastic-like [Prunus mume]
Pav_sc0000290.1_g240.1.mk	Psoralen	0.910209	positive	116.488	110.602	112.371	44.0437	42.4216	36.276	18.7257	21.9595	19.5272	16.3594	18.1973	19.4605	-1.12459	1.12459	1.94142e-16	PAV_r1.0chr1	8992479	8996142	-	3664	GO:0016114;GO:0008661	K01662	virNOG06626	H	sp|O78328|DXS_CAPAN Probable 1-deoxy-D-xylulose-5-phosphate synthase, chloroplastic OS=Capsicum annuum GN=TKT2 PE=2 SV=1	gi|645232915|ref|XP_008223088.1| PREDICTED: probable 1-deoxy-D-xylulose-5-phosphate synthase, chloroplastic [Prunus mume]
Pav_sc0000015.1_g210.1.mk	Psoralen	0.928104	positive	342.42	437.545	453.83	74.0791	113.296	93.4722	76.6574	40.1711	72.6574	29.8468	47.9187	53.6831	-1.79579	1.79579	2.22366e-16	PAV_r1.0chr3	3477775	3478536	+	762	-	-	virNOG22155;virNOG24891;virNOG20412	SK	-	gi|645244385|ref|XP_008228406.1| PREDICTED: uncharacterized protein LOC103327821 [Prunus mume]
Pav_sc0001181.1_g970.1.mk	Psoralen	0.959739	positive	171.782	214.536	178.78	46.8881	58.2873	58.3615	64.5447	53.3726	68.0249	59.2272	73.5308	71.1275	-1.45113	1.45113	3.93332e-16	PAV_r1.0chr1	25336307	25336498	-	192	-	-	-	-	-	-
Pav_sc0000290.1_g010.1.mk	Psoralen	0.926061	positive	369.08	423.605	420.153	156.095	140.435	98.0508	141.466	115.683	145.328	87.0737	99.1384	107.893	-1.2744	1.2744	6.01187e-16	PAV_r1.0chr1	8849766	8851971	+	2206	GO:0000272;GO:0016161	-	virNOG11912	R	sp|Q8VYW2|BAM9_ARATH Inactive beta-amylase 9 OS=Arabidopsis thaliana GN=BAM9 PE=2 SV=1	gi|596141787|ref|XP_007222488.1| hypothetical protein PRUPE_ppa004116mg [Prunus persica] gi|462419424|gb|EMJ23687.1| hypothetical protein PRUPE_ppa004116mg [Prunus persica]
Pav_sc0001539.1_g190.1.mk	Psoralen	0.924962	positive	28.9044	31.934	28.3164	9.76001	10.6837	11.9677	16.6392	17.3969	16.7486	18.8104	19.0255	19.8833	-1.1224	1.1224	1.20667e-15	PAV_r1.0chr1	1421676	1429534	+	7859	-	-	virNOG04750	S	sp|Q9LUI2|NET1A_ARATH Protein NETWORKED 1A OS=Arabidopsis thaliana GN=NET1A PE=1 SV=1	gi|645235430|ref|XP_008224265.1| PREDICTED: protein NETWORKED 1A-like [Prunus mume]
Pav_sc0000308.1_g160.1.br	Psoralen	0.963754	positive	51.3446	56.5313	53.1354	15.4052	15.3269	13.9851	16.3465	13.789	17.0845	14.6703	14.3402	15.3524	-1.50694	1.50694	1.34608e-15	PAV_r1.0chr1	5387661	5388197	+	537	-	-	-	-	-	gi|645272910|ref|XP_008241621.1| PREDICTED: pentatricopeptide repeat-containing protein At2g01390 [Prunus mume]
Pav_sc0000983.1_g340.1.mk	Psoralen	0.932819	positive	201.97	197.678	167.067	57.6838	74.4747	74.8018	60.3188	42.6022	62.5695	51.8381	54.9733	57.9453	-1.11499	1.11499	1.37093e-15	PAV_r1.0chr8	18707206	18708656	-	1451	-	-	virNOG03160;virNOG06547	S	-	gi|595792325|ref|XP_007199911.1| hypothetical protein PRUPE_ppa006774mg [Prunus persica] gi|462395311|gb|EMJ01110.1| hypothetical protein PRUPE_ppa006774mg [Prunus persica]
Pav_sc0001147.1_g140.1.mk	Psoralen	0.952179	positive	53.8317	50.145	46.7029	17.2125	18.4423	18.2396	14.4213	12.2322	13.5009	17.1259	11.791	14.9879	-1.14316	1.14316	1.92013e-15	PAV_r1.0chr0	28496396	28499519	+	3124	-	-	virNOG32599;virNOG02575	O	sp|Q84WU2|UBP13_ARATH Ubiquitin carboxyl-terminal hydrolase 13 OS=Arabidopsis thaliana GN=UBP13 PE=1 SV=1	gi|1027106232|ref|XP_016650317.1| PREDICTED: uncharacterized protein LOC103330896 isoform X2 [Prunus mume]
Pav_sc0000373.1_g760.1.mk	Psoralen	0.975833	positive	34.744	35.8575	31.447	12.4506	11.3107	13.4219	15.7108	13.3388	15.4457	16.786	16.6852	16.2811	-1.11828	1.11828	5.05248e-14	PAV_r1.0chr8	14257957	14261029	-	3073	GO:0005768;GO:0016021;GO:0005802	-	virNOG06024	S	-	gi|645260940|ref|XP_008236056.1| PREDICTED: uncharacterized protein LOC103334858 isoform X1 [Prunus mume]
Pav_sc0000028.1_g310.1.mk	2-Amino-4-[(4-aminobenzoyl)amino]benzoic acid	0.903044	positive	140.513	114.548	113.758	186.988	211.891	192.767	206.134	194.029	173.431	122.613	90.8161	104.397	1.02327	1.02327	6.16969e-14	PAV_r1.0chr1	7214981	7216560	-	1580	GO:0016021	-	virNOG23321	S	-	gi|596203140|ref|XP_007223726.1| hypothetical protein PRUPE_ppa010423mg [Prunus persica] gi|462420662|gb|EMJ24925.1| hypothetical protein PRUPE_ppa010423mg [Prunus persica]
Pav_sc0001502.1_g120.1.mk	L-(+)-Aspartic acid	0.907644	positive	26.5573	28.7504	33.9283	11.0407	10.3808	10.8566	11.9497	11.9859	13.2646	13.5749	15.8273	17.0536	-1.12709	1.12709	6.63698e-14	PAV_r1.0chr6	19915758	19920440	+	4683	GO:0006886;GO:0005622	-	NOG11213;virNOG10072	SU	sp|O80910|TOL6_ARATH TOM1-like protein 6 OS=Arabidopsis thaliana GN=TOL6 PE=1 SV=1	gi|595840452|ref|XP_007208024.1| hypothetical protein PRUPE_ppa003104mg [Prunus persica] gi|462403666|gb|EMJ09223.1| hypothetical protein PRUPE_ppa003104mg [Prunus persica]
Pav_sc0001502.1_g120.1.mk	Psoralen	0.964516	positive	26.5573	28.7504	33.9283	11.0407	10.3808	10.8566	11.9497	11.9859	13.2646	13.5749	15.8273	17.0536	-1.12709	1.12709	6.63698e-14	PAV_r1.0chr6	19915758	19920440	+	4683	GO:0006886;GO:0005622	-	NOG11213;virNOG10072	SU	sp|O80910|TOL6_ARATH TOM1-like protein 6 OS=Arabidopsis thaliana GN=TOL6 PE=1 SV=1	gi|595840452|ref|XP_007208024.1| hypothetical protein PRUPE_ppa003104mg [Prunus persica] gi|462403666|gb|EMJ09223.1| hypothetical protein PRUPE_ppa003104mg [Prunus persica]
Pav_sc0000254.1_g1560.1.mk	Citric acid	0.902408	positive	28.1066	30.8329	32.2815	12.628	11.2807	11.2964	17.112	14.7755	17.6727	20.2855	20.0644	20.6766	-1.03268	1.03268	7.31153e-14	PAV_r1.0chr2	15688592	15697719	+	9128	GO:0005634;GO:0040029;GO:0005524;GO:0006355;GO:0010199;GO:0005829;GO:0003682;GO:0043044;GO:0008094	K11647	virNOG13442	K	sp|Q6EVK6|BRM_ARATH ATP-dependent helicase BRM OS=Arabidopsis thaliana GN=BRM PE=1 SV=1	gi|596048934|ref|XP_007220437.1| hypothetical protein PRUPE_ppa000033mg [Prunus persica] gi|462416899|gb|EMJ21636.1| hypothetical protein PRUPE_ppa000033mg [Prunus persica]
Pav_sc0000254.1_g1560.1.mk	4-Hydroxy-5-(phenyl)-valeric acid-O-sulphate	0.926018	positive	28.1066	30.8329	32.2815	12.628	11.2807	11.2964	17.112	14.7755	17.6727	20.2855	20.0644	20.6766	-1.03268	1.03268	7.31153e-14	PAV_r1.0chr2	15688592	15697719	+	9128	GO:0005634;GO:0040029;GO:0005524;GO:0006355;GO:0010199;GO:0005829;GO:0003682;GO:0043044;GO:0008094	K11647	virNOG13442	K	sp|Q6EVK6|BRM_ARATH ATP-dependent helicase BRM OS=Arabidopsis thaliana GN=BRM PE=1 SV=1	gi|596048934|ref|XP_007220437.1| hypothetical protein PRUPE_ppa000033mg [Prunus persica] gi|462416899|gb|EMJ21636.1| hypothetical protein PRUPE_ppa000033mg [Prunus persica]
Pav_sc0000254.1_g1560.1.mk	Psoralen	0.942499	positive	28.1066	30.8329	32.2815	12.628	11.2807	11.2964	17.112	14.7755	17.6727	20.2855	20.0644	20.6766	-1.03268	1.03268	7.31153e-14	PAV_r1.0chr2	15688592	15697719	+	9128	GO:0005634;GO:0040029;GO:0005524;GO:0006355;GO:0010199;GO:0005829;GO:0003682;GO:0043044;GO:0008094	K11647	virNOG13442	K	sp|Q6EVK6|BRM_ARATH ATP-dependent helicase BRM OS=Arabidopsis thaliana GN=BRM PE=1 SV=1	gi|596048934|ref|XP_007220437.1| hypothetical protein PRUPE_ppa000033mg [Prunus persica] gi|462416899|gb|EMJ21636.1| hypothetical protein PRUPE_ppa000033mg [Prunus persica]
Pav_sc0001411.1_g840.1.br	2-Amino-4-[(4-aminobenzoyl)amino]benzoic acid	0.964329	positive	19.6269	22.51	21.8499	35.6952	41.1644	35.3435	34.2993	33.9522	33.7779	22.8205	24.4993	23.7162	1.15128	1.15128	8.14553e-14	PAV_r1.0chr3	10637377	10639000	+	1624	GO:0016021	-	virNOG25914;virNOG27227	S	-	gi|595790383|ref|XP_007198944.1| hypothetical protein PRUPE_ppa014299mg [Prunus persica] gi|462394239|gb|EMJ00143.1| hypothetical protein PRUPE_ppa014299mg [Prunus persica]
Pav_sc0000713.1_g030.1.mk	Psoralen	0.97528	positive	53.0446	46.7086	49.0333	21.1535	15.943	17.398	15.4621	16.0375	17.7955	20.3408	21.2508	19.8903	-1.10728	1.10728	1.12126e-13	PAV_r1.0chr0	19251228	19253214	+	1987	-	-	virNOG09163	S	-	gi|645218311|ref|XP_008229988.1| PREDICTED: uncharacterized protein LOC103329311 [Prunus mume]
Pav_sc0000557.1_g1080.1.mk	Psoralen	0.923698	positive	49.7406	45.0857	43.8578	18.1235	16.8904	17.6781	18.9694	18.5731	17.1067	16.0619	11.2501	12.5798	-1.05567	1.05567	1.26095e-13	PAV_r1.0chr7	19246718	19250419	-	3702	GO:0016021;GO:0005789	-	virNOG06842	S	sp|Q56X72|RTNLS_ARATH Reticulon-like protein B21 OS=Arabidopsis thaliana GN=RTNLB21 PE=2 SV=2	gi|645275766|ref|XP_008242972.1| PREDICTED: reticulon-like protein B21 [Prunus mume]
Pav_sc0000112.1_g100.1.mk	L-(+)-Aspartic acid	0.934817	positive	36.8446	39.7074	39.4694	9.621	14.4833	14.6303	7.86586	12.1141	18.1717	16.3414	20.5218	25.9456	-1.24577	1.24577	1.62393e-13	PAV_r1.0chr7	7968965	7970121	-	1157	GO:0006950	-	virNOG17597;virNOG28058	SR	sp|Q8LGG8|USPAL_ARATH Universal stress protein A-like protein OS=Arabidopsis thaliana GN=At3g01520 PE=1 SV=2	gi|645272065|ref|XP_008241215.1| PREDICTED: universal stress protein YxiE-like [Prunus mume]
Pav_sc0000112.1_g100.1.mk	Psoralen	0.935795	positive	36.8446	39.7074	39.4694	9.621	14.4833	14.6303	7.86586	12.1141	18.1717	16.3414	20.5218	25.9456	-1.24577	1.24577	1.62393e-13	PAV_r1.0chr7	7968965	7970121	-	1157	GO:0006950	-	virNOG17597;virNOG28058	SR	sp|Q8LGG8|USPAL_ARATH Universal stress protein A-like protein OS=Arabidopsis thaliana GN=At3g01520 PE=1 SV=2	gi|645272065|ref|XP_008241215.1| PREDICTED: universal stress protein YxiE-like [Prunus mume]
Pav_sc0001280.1_g100.1.mk	Psoralen	0.958225	positive	43.5762	37.3226	49.2941	15.1663	13.8714	16.1646	10.7914	11.8088	11.7823	14.0004	15.4544	15.4006	-1.18684	1.18684	1.79997e-13	PAV_r1.0chr6	18076540	18080654	-	4115	-	-	virNOG15591	S	sp|Q9XIN0|LHW_ARATH Transcription factor LHW OS=Arabidopsis thaliana GN=LHW PE=1 SV=1	gi|645220494|ref|XP_008240519.1| PREDICTED: transcription factor EMB1444-like [Prunus mume]
Pav_sc0003003.1_g010.1.mk	Psoralen	0.920992	positive	40.4624	41.6291	37.4822	8.25608	9.80966	14.5141	20.3554	19.7944	16.4047	13.5367	19.0852	16.3299	-1.54337	1.54337	2.45091e-13	PAV_r1.0chr0	59626069	59626569	-	501	GO:0005634;GO:0003677;GO:0006355;GO:0003700	K09286	virNOG22511;virNOG21719	K	sp|O22174|ERF08_ARATH Ethylene-responsive transcription factor ERF008 OS=Arabidopsis thaliana GN=ERF008 PE=2 SV=1	gi|595830249|ref|XP_007206034.1| hypothetical protein PRUPE_ppa012516mg [Prunus persica] gi|462401676|gb|EMJ07233.1| hypothetical protein PRUPE_ppa012516mg [Prunus persica]
Pav_sc0001518.1_g260.1.mk	4-Hydroxy-5-(phenyl)-valeric acid-O-sulphate	0.907253	positive	39.3046	39.2961	37.2897	13.5908	14.627	16.6312	19.1091	15.8297	19.5159	20.3375	24.0284	23.474	-1.03192	1.03192	3.32058e-13	PAV_r1.0chr8	8634363	8639236	+	4874	GO:0005634;GO:0003677;GO:0006355	-	virNOG08958	K	sp|O65685|BLH6_ARATH BEL1-like homeodomain protein 6 OS=Arabidopsis thaliana GN=BLH6 PE=1 SV=1	gi|645262852|ref|XP_008236952.1| PREDICTED: BEL1-like homeodomain protein 7 [Prunus mume]
Pav_sc0001518.1_g260.1.mk	L-(+)-Aspartic acid	0.947342	positive	39.3046	39.2961	37.2897	13.5908	14.627	16.6312	19.1091	15.8297	19.5159	20.3375	24.0284	23.474	-1.03192	1.03192	3.32058e-13	PAV_r1.0chr8	8634363	8639236	+	4874	GO:0005634;GO:0003677;GO:0006355	-	virNOG08958	K	sp|O65685|BLH6_ARATH BEL1-like homeodomain protein 6 OS=Arabidopsis thaliana GN=BLH6 PE=1 SV=1	gi|645262852|ref|XP_008236952.1| PREDICTED: BEL1-like homeodomain protein 7 [Prunus mume]
Pav_sc0001518.1_g260.1.mk	Psoralen	0.965266	positive	39.3046	39.2961	37.2897	13.5908	14.627	16.6312	19.1091	15.8297	19.5159	20.3375	24.0284	23.474	-1.03192	1.03192	3.32058e-13	PAV_r1.0chr8	8634363	8639236	+	4874	GO:0005634;GO:0003677;GO:0006355	-	virNOG08958	K	sp|O65685|BLH6_ARATH BEL1-like homeodomain protein 6 OS=Arabidopsis thaliana GN=BLH6 PE=1 SV=1	gi|645262852|ref|XP_008236952.1| PREDICTED: BEL1-like homeodomain protein 7 [Prunus mume]
Pav_sc0001305.1_g910.1.mk	Psoralen	0.96271	positive	405.861	455.432	478.306	16.2507	20.9319	24.941	7.1928	6.78209	11.2846	1.6178	3.22046	3.99428	-4.09524	4.09524	3.35437e-146	PAV_r1.0chr4	3003179	3004533	+	1355	GO:0003677;GO:0005634	-	virNOG23409;virNOG21403;virNOG24288	K	sp|Q38741|SBP1_ANTMA Squamosa promoter-binding protein 1 OS=Antirrhinum majus GN=SBP1 PE=2 SV=1	gi|595875378|ref|XP_007212177.1| hypothetical protein PRUPE_ppa012607mg [Prunus persica] gi|462408042|gb|EMJ13376.1| hypothetical protein PRUPE_ppa012607mg [Prunus persica]
Pav_sc0000491.1_g760.1.mk	Psoralen	0.967331	positive	444.449	424.359	475.407	15.9128	17.9886	11.82	9.25957	5.85813	9.13999	6.64804	10.56	6.63851	-4.53223	4.53223	2.08998e-130	PAV_r1.0chr2	10397654	10397890	-	237	GO:0009768;GO:0009535;GO:0010287;GO:0009416;GO:0018298;GO:0031409;GO:0016021;GO:0009941;GO:0016168	K08912	virNOG02411	O	sp|P10707|CB2D_SOLLC Chlorophyll a-b binding protein 1D (Fragment) OS=Solanum lycopersicum GN=CAB1D PE=3 SV=1	gi|720086031|ref|XP_010243712.1| PREDICTED: chlorophyll a-b binding protein 1D [Nelumbo nucifera]
Pav_sc0001710.1_g820.1.mk	Psoralen	0.959515	positive	203.24	178.998	210.774	5.68646	8.2193	16.941	1.76751	1.81046	2.94792	0.129374	0.363583	0.415988	-3.93881	3.93881	9.65872e-127	PAV_r1.0chr3	4552468	4553526	+	1059	GO:0009538;GO:0015979	K02695	virNOG19231;virNOG26795	RG	sp|P22179|PSAH_SPIOL Photosystem I reaction center subunit VI, chloroplastic OS=Spinacia oleracea GN=PSAH PE=1 SV=1	gi|595928498|ref|XP_007215129.1| hypothetical protein PRUPE_ppa013021mg [Prunus persica] gi|645244736|ref|XP_008228558.1| PREDICTED: photosystem I reaction center subunit VI, chloroplastic [Prunus mume] gi|462411279|gb|EMJ16328.1| hypothetical protein PRUPE_ppa013021mg [Prunus persica]
Pav_sc0000700.1_g840.1.mk	Psoralen	0.957324	positive	1652.36	1472.4	1544.87	100.376	97.9356	132.149	4.83573	4.74335	8.98023	1.73978	1.14084	2.9169	-3.48456	3.48456	9.98021e-126	PAV_r1.0chr6	22688880	22690454	+	1575	GO:0000160;GO:0005622;GO:0004871	K14490	virNOG19777	T	sp|Q9ZNV9|AHP1_ARATH Histidine-containing phosphotransfer protein 1 OS=Arabidopsis thaliana GN=AHP1 PE=1 SV=1	gi|645222331|ref|XP_008246539.1| PREDICTED: histidine-containing phosphotransfer protein 1-like [Prunus mume]
Pav_sc0000124.1_g140.1.mk	Psoralen	0.954485	positive	98.0692	102.568	107.388	13.9644	11.3663	6.88026	1.33945	0.771749	2.56167	1.06621	0.332931	1.22438	-2.9091	2.9091	1.31336e-64	PAV_r1.0chr4	14560239	14561009	-	771	GO:0005622;GO:0008270	-	virNOG23008	S	sp|Q9LJB7|BBX32_ARATH B-box zinc finger protein 32 OS=Arabidopsis thaliana GN=BBX32 PE=1 SV=1	gi|645240709|ref|XP_008226729.1| PREDICTED: transcriptional regulator IFH1 [Prunus mume]
Pav_sc0000747.1_g100.1.mk	Psoralen	0.953696	positive	229.659	181.333	196.118	11.6587	16.6782	22.8479	7.74536	8.15395	7.53915	7.53541	7.16591	8.81063	-3.23479	3.23479	8.31885e-58	PAV_r1.0chr1	19393866	19394465	-	600	GO:0009523;GO:0016021;GO:0015979;GO:0030145	K02723	virNOG19759	G	sp|P80470|PSBY_SPIOL Photosystem II core complex proteins psbY, chloroplastic OS=Spinacia oleracea GN=PSBY PE=1 SV=2	gi|645230493|ref|XP_008221960.1| PREDICTED: photosystem II core complex proteins psbY, chloroplastic [Prunus mume]
Pav_sc0000354.1_g810.1.mk	Psoralen	0.936213	positive	160.567	135.887	138.591	17.4097	23.5093	25.7968	2.36551	1.2115	2.22377	0.777093	1.28793	0.933562	-2.36789	2.36789	1.52765e-54	PAV_r1.0chr1	20192917	20194062	-	1146	-	-	virNOG10100	R	sp|Q9LDE3|FBK9_ARATH F-box/kelch-repeat protein At1g23390 OS=Arabidopsis thaliana GN=At1g23390 PE=2 SV=1	gi|645230251|ref|XP_008221849.1| PREDICTED: F-box/kelch-repeat protein At1g23390 [Prunus mume]
Pav_sc0000586.1_g840.1.mk	Psoralen	0.938198	positive	88.9942	95.177	79.1446	9.3791	12.5167	16.0712	3.67466	3.39801	3.97985	1.04724	1.16708	1.27724	-2.46022	2.46022	1.6021e-53	PAV_r1.0chr2	17243922	17247715	+	3794	GO:0007165	-	virNOG12723	T	sp|Q8GYY5|RGAP3_ARATH Rho GTPase-activating protein 3 OS=Arabidopsis thaliana GN=ROPGAP3 PE=2 SV=1	gi|596021885|ref|XP_007219050.1| hypothetical protein PRUPE_ppa004698mg [Prunus persica] gi|462415512|gb|EMJ20249.1| hypothetical protein PRUPE_ppa004698mg [Prunus persica]
Pav_sc0000078.1_g050.1.mk	Psoralen	0.955527	positive	93.3553	95.1905	89.3979	14.2609	12.2148	18.2283	8.66513	10.088	10.2639	7.62648	9.7078	8.98455	-2.30113	2.30113	9.94469e-51	PAV_r1.0chr1	28905196	28906722	-	1527	-	-	virNOG05909	I	sp|Q55CU8|PITC_DICDI Phosphatidylinositol transfer protein 3 OS=Dictyostelium discoideum GN=pitC PE=2 SV=1	gi|645228016|ref|XP_008220793.1| PREDICTED: random slug protein 5 [Prunus mume] gi|645228018|ref|XP_008220794.1| PREDICTED: random slug protein 5 [Prunus mume] gi|1027094740|ref|XP_016647681.1| PREDICTED: random slug protein 5 [Prunus mume]
Pav_sc0006018.1_g140.1.mk	Psoralen	0.934072	positive	98.6469	84.014	80.3288	12.4164	11.8425	16.9183	5.8556	6.04333	5.56104	2.44824	2.29345	2.33566	-2.33951	2.33951	1.5012e-45	PAV_r1.0chr5	12601314	12602768	+	1455	GO:0005622;GO:0003746;GO:0006414;GO:0005525;GO:0003924	K02358	virNOG04003;COG0050	J	sp|P46280|EFTU2_SOYBN Elongation factor Tu, chloroplastic OS=Glycine max GN=TUFB1 PE=3 SV=1	gi|645268011|ref|XP_008239338.1| PREDICTED: elongation factor Tu, chloroplastic [Prunus mume]
Pav_sc0000549.1_g660.1.br	Psoralen	0.947276	positive	723.55	550.371	543.253	27.4245	18.7253	34.6412	3.17207	5.22689	8.71263	1.171	3.15377	3.8997	-4.1565	4.1565	1.68976e-44	PAV_r1.0chr5	5883572	5884039	+	468	-	-	-	-	-	-
Pav_sc0000861.1_g040.1.mk	Psoralen	0.926666	positive	235.956	193.835	208.74	32.8774	40.0284	48.6481	10.1542	9.7831	8.53451	2.9877	4.29815	4.8033	-2.05675	2.05675	1.82561e-41	PAV_r1.0chr1	938893	939534	+	642	-	K02692	virNOG08713	H	sp|P32869|PSAD_CUCSA Photosystem I reaction center subunit II, chloroplastic OS=Cucumis sativus GN=psaD PE=1 SV=1	gi|645236013|ref|XP_008224535.1| PREDICTED: photosystem I reaction center subunit II, chloroplastic-like [Prunus mume]
Pav_sc0001911.1_g170.1.mk	Psoralen	0.935092	positive	65.8296	59.779	55.1648	9.97827	11.8425	14.2272	6.07869	5.63773	6.2402	4.31667	3.78002	4.26738	-1.98982	1.98982	6.36071e-41	PAV_r1.0chr5	2605022	2607941	-	2920	GO:0016310;GO:0005524;GO:0004849;GO:0043097;GO:0006222;GO:0005829;GO:0005975;GO:0006206;GO:0009507;GO:0008974	K00855	virNOG05206	ZT	sp|P26302|KPPR_WHEAT Phosphoribulokinase, chloroplastic OS=Triticum aestivum PE=2 SV=1	gi|595857285|ref|XP_007210511.1| hypothetical protein PRUPE_ppa006386mg [Prunus persica] gi|462406246|gb|EMJ11710.1| hypothetical protein PRUPE_ppa006386mg [Prunus persica]
Pav_sc0002741.1_g080.1.mk	Psoralen	0.958486	positive	109.883	115.723	107.951	17.5961	13.1419	18.7282	7.40413	9.23276	6.19634	8.37078	9.28179	9.41642	-2.41633	2.41633	3.45114e-39	PAV_r1.0chr6	14013923	14014323	-	401	-	-	-	-	-	gi|595829449|ref|XP_007205877.1| hypothetical protein PRUPE_ppa011251mg [Prunus persica] gi|462401519|gb|EMJ07076.1| hypothetical protein PRUPE_ppa011251mg [Prunus persica]
Pav_sc0000588.1_g460.1.mk	Psoralen	0.923672	positive	70.0174	63.6211	65.8193	14.8229	13.6069	14.581	2.36338	2.85906	3.37862	0.864946	1.37744	0.913801	-1.87304	1.87304	5.75414e-38	PAV_r1.0chr1	23456830	23459997	-	3168	GO:0004674;GO:0005524;GO:0016021;GO:0006468	-	virNOG00985;virNOG08955	T	sp|Q9LFS4|NIK1_ARATH Protein NSP-INTERACTING KINASE 1 OS=Arabidopsis thaliana GN=NIK1 PE=1 SV=1	gi|596127017|ref|XP_007221991.1| hypothetical protein PRUPE_ppa002873mg [Prunus persica] gi|462418927|gb|EMJ23190.1| hypothetical protein PRUPE_ppa002873mg [Prunus persica]
Pav_sc0001938.1_g620.1.mk	Psoralen	0.949576	positive	53.5599	48.9142	50.3527	10.2448	11.429	13.8734	8.60312	8.15889	8.74384	7.16025	7.94757	8.1672	-1.76736	1.76736	1.69402e-34	PAV_r1.0chr6	20803329	20807882	-	4554	GO:0016020;GO:0005634;GO:0003723;GO:0005524;GO:0004386;GO:0008270;GO:0009941;GO:0009570	-	virNOG10182	A	sp|Q0DM51|RH3_ORYSJ DEAD-box ATP-dependent RNA helicase 3, chloroplastic OS=Oryza sativa subsp. japonica GN=Os03g0827700 PE=2 SV=2	gi|645221922|ref|XP_008246347.1| PREDICTED: DEAD-box ATP-dependent RNA helicase 3, chloroplastic [Prunus mume]
Pav_sc0000195.1_g750.1.mk	Psoralen	0.92818	positive	127.232	104.361	108.56	12.6332	14.9217	28.4491	1.96425	2.54146	2.65321	0.402318	0.205571	0.470402	-2.27349	2.27349	8.95124e-31	PAV_r1.0chr1	35954971	35956843	+	1873	GO:0016021	K03542	virNOG10593	R	sp|Q02060|PSBS_SPIOL Photosystem II 22 kDa protein, chloroplastic OS=Spinacia oleracea GN=PSBS PE=1 SV=1	gi|645225581|ref|XP_008219642.1| PREDICTED: photosystem II 22 kDa protein, chloroplastic [Prunus mume]
Pav_sc0001243.1_g210.1.br	Psoralen	0.927194	positive	111.373	115.438	130.52	16.0706	23.3926	30.0223	4.78109	4.40754	13.2142	1.8606	1.42605	1.86468	-2.029	2.029	1.45826e-30	PAV_r1.0chr5	5037712	5038116	+	405	-	-	-	-	-	gi|1027101756|ref|XP_016649344.1| PREDICTED: uncharacterized protein LOC107881011 [Prunus mume]
Pav_sc0001710.1_g1550.1.mk	Psoralen	0.92533	positive	60.6786	55.2337	69.3447	15.1697	15.3236	14.7668	8.36495	6.27075	7.65784	4.92913	4.01405	4.55403	-1.69201	1.69201	5.95157e-30	PAV_r1.0chr3	4149892	4152337	-	2446	GO:0005634;GO:0006355;GO:0009734	K14484	virNOG04542	S	sp|Q9ZSY8|IAA27_ARATH Auxin-responsive protein IAA27 OS=Arabidopsis thaliana GN=IAA27 PE=1 SV=1	gi|645244559|ref|XP_008228477.1| PREDICTED: auxin-responsive protein IAA27-like [Prunus mume]
Pav_sc0002706.1_g040.1.mk	Psoralen	0.94743	positive	103.942	132.575	131.683	15.3699	21.4645	18.3067	7.60705	6.31617	7.907	6.91154	5.61508	5.56283	-2.39979	2.39979	9.28753e-30	PAV_r1.0chr0	55031811	55032930	+	1120	GO:0005622;GO:0008270	-	virNOG11011	K	sp|Q9FHH8|COL5_ARATH Zinc finger protein CONSTANS-LIKE 5 OS=Arabidopsis thaliana GN=COL5 PE=2 SV=2	gi|596170617|ref|XP_007223099.1| hypothetical protein PRUPE_ppa007083mg [Prunus persica] gi|462420035|gb|EMJ24298.1| hypothetical protein PRUPE_ppa007083mg [Prunus persica]
Pav_sc0000598.1_g260.1.mk	Psoralen	0.93832	positive	119.805	141.126	157.146	17.2334	26.1251	20.4907	3.10797	4.36806	4.16179	1.27853	1.12583	1.66788	-2.37045	2.37045	6.47002e-29	PAV_r1.0chr4	1981484	1984162	-	2679	-	-	virNOG11224	S	-	gi|595863913|ref|XP_007211679.1| hypothetical protein PRUPE_ppa005876mg [Prunus persica] gi|462407544|gb|EMJ12878.1| hypothetical protein PRUPE_ppa005876mg [Prunus persica]
Pav_sc0001809.1_g070.1.br	Psoralen	0.946842	positive	108.47	140.972	129.912	19.6521	21.4076	22.1602	1.82049	4.9161	6.53447	7.20168	4.93634	13.0707	-2.2469	2.2469	2.10327e-28	PAV_r1.0chr0	40384286	40384675	-	390	-	-	-	-	-	gi|596289054|ref|XP_007226036.1| hypothetical protein PRUPE_ppa013101mg [Prunus persica] gi|462422972|gb|EMJ27235.1| hypothetical protein PRUPE_ppa013101mg [Prunus persica]
Pav_sc0000095.1_g1510.1.br	Psoralen	0.927646	positive	45.8317	41.8185	47.1166	9.44126	12.457	11.1181	3.28909	5.34716	2.94876	3.49084	2.01007	3.05986	-1.68886	1.68886	9.09737e-28	PAV_r1.0chr4	11227046	11229184	+	2139	GO:0016705;GO:0020037;GO:0005506;GO:0004497;GO:0055114	-	virNOG01211	Q	sp|H2DH21|C7A29_PANGI Cytochrome P450 CYP72A219 OS=Panax ginseng PE=2 SV=1	gi|645239616|ref|XP_008226213.1| PREDICTED: cytochrome P450 CYP72A219-like isoform X1 [Prunus mume]
Pav_sc0000030.1_g140.1.mk	Psoralen	0.917087	positive	53.6294	48.8546	48.8552	12.7103	9.44528	11.1756	2.10734	3.08363	2.61501	0.255611	0.179587	0.352237	-1.84228	1.84228	1.90653e-27	PAV_r1.0chr1	36926712	36927783	-	1072	-	-	virNOG23210	S	-	gi|596198186|ref|XP_007223641.1| hypothetical protein PRUPE_ppa012701mg [Prunus persica] gi|462420577|gb|EMJ24840.1| hypothetical protein PRUPE_ppa012701mg [Prunus persica]
Pav_sc0000465.1_g590.1.mk	Psoralen	0.926719	positive	68.6636	58.6078	53.1024	13.3815	12.4625	11.7567	5.52948	5.94354	7.10896	3.94866	3.97047	5.02533	-1.91996	1.91996	5.30533e-27	PAV_r1.0chr4	21396672	21398562	+	1891	GO:0046872;GO:0055114;GO:0016491	-	virNOG08227	Q	sp|D4N502|DIOX3_PAPSO Codeine O-demethylase OS=Papaver somniferum GN=CODM PE=1 SV=1	gi|595912333|ref|XP_007214430.1| hypothetical protein PRUPE_ppa025640mg [Prunus persica] gi|462410295|gb|EMJ15629.1| hypothetical protein PRUPE_ppa025640mg [Prunus persica]
Pav_sc0000103.1_g1760.1.mk	Psoralen	0.914595	positive	50.4105	51.8673	53.1239	14.2127	14.7916	13.3211	5.27925	4.68423	6.53873	2.94429	2.00591	2.96715	-1.53495	1.53495	1.00123e-26	PAV_r1.0chr5	16825158	16828996	-	3839	GO:0055085;GO:0016021	-	virNOG05848	P	sp|Q6R3K4|YSL8_ARATH Probable metal-nicotianamine transporter YSL8 OS=Arabidopsis thaliana GN=YSL8 PE=1 SV=2	gi|645270174|ref|XP_008240337.1| PREDICTED: probable metal-nicotianamine transporter YSL7 [Prunus mume]
Pav_sc0000095.1_g910.1.mk	Psoralen	0.924494	positive	108.584	84.8187	99.9787	20.5399	21.5201	28.5002	10.066	9.79055	10.0742	7.56198	8.66771	7.88584	-1.71944	1.71944	4.82965e-25	PAV_r1.0chr4	10926366	10930052	+	3687	GO:0010181;GO:0055114;GO:0016491	K11517	virNOG00280	C	sp|Q9LRR9|GLO1_ARATH (S)-2-hydroxy-acid oxidase GLO1 OS=Arabidopsis thaliana GN=GLO1 PE=1 SV=1	gi|595862763|ref|XP_007211461.1| hypothetical protein PRUPE_ppa007390mg [Prunus persica] gi|462407326|gb|EMJ12660.1| hypothetical protein PRUPE_ppa007390mg [Prunus persica]
Pav_sc0001080.1_g090.1.mk	Psoralen	0.916347	positive	73.4075	61.1733	68.022	15.575	18.1561	24.474	10.041	8.91661	10.9216	7.1694	7.28379	7.38473	-1.46442	1.46442	7.39825e-25	PAV_r1.0chr3	22284564	22290554	-	5991	GO:0050661;GO:0016620;GO:0006006;GO:0051287;GO:0055114	K05298	virNOG04721	G	sp|P25856|G3PA1_ARATH Glyceraldehyde-3-phosphate dehydrogenase GAPA1, chloroplastic OS=Arabidopsis thaliana GN=GAPA1 PE=1 SV=3	gi|645250435|ref|XP_008231212.1| PREDICTED: glyceraldehyde-3-phosphate dehydrogenase A, chloroplastic [Prunus mume]
Pav_sc0000093.1_g180.1.mk	Psoralen	0.946221	positive	102.447	146.758	124.521	9.42568	7.29471	14.9151	1.24244	1.39989	2.63674	0.791189	1.11174	1.63541	-3.23268	3.23268	8.97218e-25	PAV_r1.0chr8	9352962	9354000	+	1039	-	-	virNOG16059;virNOG18290	R	sp|Q9XI99|USPL1_ARATH BURP domain protein USPL1 OS=Arabidopsis thaliana GN=USPL1 PE=2 SV=1	gi|595793597|ref|XP_007200547.1| hypothetical protein PRUPE_ppa009549mg [Prunus persica] gi|462395947|gb|EMJ01746.1| hypothetical protein PRUPE_ppa009549mg [Prunus persica]
Pav_sc0000138.1_g640.1.mk	Psoralen	0.940599	positive	97.542	81.5669	69.523	9.62579	11.348	12.0202	7.57288	6.81835	7.42188	6.77887	5.84116	6.56921	-2.57505	2.57505	5.64397e-24	PAV_r1.0chr2	24629680	24632074	-	2395	GO:0044238;GO:0009534;GO:0009570	-	virNOG09172	J	sp|P19954|PRSP1_SPIOL Ribosome-binding factor PSRP1, chloroplastic OS=Spinacia oleracea GN=PSRP1 PE=1 SV=2	gi|645257935|ref|XP_008234645.1| PREDICTED: ribosome-binding factor PSRP1, chloroplastic isoform X2 [Prunus mume]
Pav_sc0000311.1_g1290.1.mk	Psoralen	0.920686	positive	84.7601	86.917	84.0229	27.5931	18.0733	8.85616	4.4868	14.122	6.14788	3.64532	1.71944	3.7616	-1.87768	1.87768	2.41473e-21	PAV_r1.0chr7	18439530	18444866	+	5337	GO:0009055	-	virNOG24016;virNOG18485;NOG142960	SR	sp|P42849|UMEC_ARMRU Umecyanin OS=Armoracia rusticana PE=1 SV=1	gi|645275396|ref|XP_008242795.1| PREDICTED: cucumber peeling cupredoxin-like [Prunus mume]
Pav_sc0000175.1_g270.1.mk	Psoralen	0.928129	positive	250.306	193.142	198.708	20.8248	25.4361	52.7615	3.62356	5.40172	5.2374	2.81569	3.66699	4.54254	-2.3695	2.3695	8.77203e-21	PAV_r1.0chr8	8054214	8056208	-	1995	GO:0004332;GO:0006096	K01623	virNOG10404	G	sp|Q944G9|ALFP2_ARATH Fructose-bisphosphate aldolase 2, chloroplastic OS=Arabidopsis thaliana GN=FBA2 PE=1 SV=2	gi|645262624|ref|XP_008236845.1| PREDICTED: fructose-bisphosphate aldolase 1, chloroplastic [Prunus mume]
Pav_sc0000700.1_g670.1.mk	Psoralen	0.911357	positive	48.3756	41.5831	41.5846	11.233	10.8831	13.7067	5.73481	5.01032	5.32776	2.68525	3.68935	3.06991	-1.53911	1.53911	8.28558e-20	PAV_r1.0chr6	22589928	22591075	-	1148	GO:0016021	-	virNOG00560	S	sp|Q9ZVL6|U603_ARATH UPF0603 protein At1g54780, chloroplastic OS=Arabidopsis thaliana GN=At1g54780 PE=1 SV=1	gi|595826955|ref|XP_007205656.1| hypothetical protein PRUPE_ppa009374mg [Prunus persica] gi|462401298|gb|EMJ06855.1| hypothetical protein PRUPE_ppa009374mg [Prunus persica]
Pav_sc0001543.1_g010.1.mk	Psoralen	0.936806	positive	284.427	396.722	398.197	48.3241	51.8055	46.9588	1.65257	1.40255	1.67783	0.60135	1.1736	2.25583	-2.53521	2.53521	2.89587e-19	PAV_r1.0chr3	13861153	13862519	-	1367	GO:0016021;GO:0005385;GO:0071577	K14709	virNOG08191	P	sp|A3BI11|ZIP8_ORYSJ Zinc transporter 8 OS=Oryza sativa subsp. japonica GN=ZIP8 PE=2 SV=1	gi|645247042|ref|XP_008229645.1| PREDICTED: zinc transporter 8-like [Prunus mume]
Pav_sc0002148.1_g090.1.mk	Psoralen	0.91429	positive	76.3441	84.481	66.1715	20.0703	23.6709	21.0176	4.1592	3.11631	3.64932	6.49886	7.58122	6.98422	-1.46921	1.46921	5.79309e-19	PAV_r1.0chr0	46517752	46519427	-	1676	GO:0046872;GO:0009445;GO:0016813	K01476	COG0010;virNOG09848	E	sp|B8AU84|ARGI1_ORYSI Arginase 1, mitochondrial OS=Oryza sativa subsp. indica GN=B0616E02-H0507E05.7 PE=1 SV=1	gi|645253527|ref|XP_008232616.1| PREDICTED: arginase 1, mitochondrial [Prunus mume]
Pav_sc0000557.1_g170.1.mk	Psoralen	0.930049	positive	40.4681	37.2807	39.5104	10.7505	11.4489	11.2544	5.36247	4.4941	3.75337	3.98398	4.79839	6.08416	-1.46909	1.46909	1.2799e-18	PAV_r1.0chr7	19737891	19739214	+	1324	GO:0016021	-	virNOG27208	S	-	gi|595808542|ref|XP_007202774.1| hypothetical protein PRUPE_ppa013582mg [Prunus persica] gi|462398305|gb|EMJ03973.1| hypothetical protein PRUPE_ppa013582mg [Prunus persica]
Pav_sc0000131.1_g890.1.mk	Psoralen	0.921576	positive	46.333	44.441	40.0656	12.6922	11.5862	13.314	8.55007	9.38749	9.37739	5.93106	4.72264	7.35581	-1.46031	1.46031	2.79645e-18	PAV_r1.0chr1	29965517	29966671	-	1155	-	-	virNOG10551	S	sp|Q8VZF6|EDR2L_ARATH Protein ENHANCED DISEASE RESISTANCE 2-like OS=Arabidopsis thaliana GN=EDR2L PE=2 SV=1	gi|1027096034|ref|XP_016647954.1| PREDICTED: protein ENHANCED DISEASE RESISTANCE 2-like isoform X2 [Prunus mume]
Pav_sc0002053.1_g090.1.mk	Psoralen	0.935985	positive	43.7348	56.1918	53.0078	9.6154	12.8192	15.4641	7.15315	5.05504	9.08595	5.00242	8.10424	9.73192	-1.67839	1.67839	1.56629e-17	PAV_r1.0chr0	44782406	44783569	-	1164	GO:0005524	K03283	virNOG03266;KOG0101;NOG01021	O	sp|P09189|HSP7C_PETHY Heat shock cognate 70 kDa protein OS=Petunia hybrida GN=HSP70 PE=2 SV=1	gi|595819222|ref|XP_007204472.1| hypothetical protein PRUPE_ppa022171mg, partial [Prunus persica] gi|462400003|gb|EMJ05671.1| hypothetical protein PRUPE_ppa022171mg, partial [Prunus persica]
Pav_sc0001781.1_g130.1.mk	Psoralen	0.90766	positive	49.6574	42.8884	48.3819	15.4697	15.2266	17.1838	5.84942	6.8903	6.91061	5.7038	5.72481	6.07765	-1.21834	1.21834	2.63213e-17	PAV_r1.0chr6	14998201	15001731	+	3531	GO:0005524;GO:0033612;GO:0048437;GO:0006468;GO:0010075;GO:0004672;GO:0048229;GO:0016021;GO:0005886	-	virNOG04808	T	sp|O49545|BAME1_ARATH Leucine-rich repeat receptor-like serine/threonine-protein kinase BAM1 OS=Arabidopsis thaliana GN=BAM1 PE=1 SV=1	gi|595842447|ref|XP_007208421.1| hypothetical protein PRUPE_ppa000739mg [Prunus persica] gi|462404063|gb|EMJ09620.1| hypothetical protein PRUPE_ppa000739mg [Prunus persica]
Pav_sc0000431.1_g460.1.mk	Psoralen	0.909972	positive	44.5983	35.1779	35.81	10.875	12.296	11.657	8.14244	8.82772	7.59367	6.28501	4.94139	4.67842	-1.38967	1.38967	3.48756e-17	PAV_r1.0chr5	4933330	4938212	-	4883	GO:0008168;GO:0016021;GO:0032259	-	euNOG10987;virNOG05462;virNOG04772	R	sp|Q94EJ6|PMTE_ARATH Probable methyltransferase PMT14 OS=Arabidopsis thaliana GN=At4g18030 PE=2 SV=1	gi|645246851|ref|XP_008229546.1| PREDICTED: probable methyltransferase PMT14 [Prunus mume] gi|645246853|ref|XP_008229547.1| PREDICTED: probable methyltransferase PMT14 [Prunus mume] gi|645246855|ref|XP_008229548.1| PREDICTED: probable methyltransferase PMT14 [Prunus mume]
Pav_sc0001142.1_g450.1.mk	Psoralen	0.927929	positive	60.6975	68.9485	79.2219	20.2866	10.7603	9.7043	0.610191	2.22229	1.94078	2.41058	0.370744	0.892433	-2.01104	2.01104	1.15064e-16	PAV_r1.0chr6	11260101	11262004	-	1904	-	-	virNOG08196;NOG131066	T	sp|P93604|LRK10_WHEAT Rust resistance kinase Lr10 OS=Triticum aestivum GN=LRK10 PE=2 SV=1	gi|1027087300|ref|XP_008245710.2| PREDICTED: rust resistance kinase Lr10-like [Prunus mume]
Pav_sc0002234.1_g160.1.mk	2-Amino-4-[(4-aminobenzoyl)amino]benzoic acid	0.94116	positive	14.6958	12.6278	12.275	23.2785	23.8426	23.9008	20.9958	23.7611	18.8165	17.7243	15.0554	15.3929	1.18338	1.18338	9.79474e-12	PAV_r1.0chr8	11307727	11308928	+	1202	GO:0006662;GO:0015035;GO:0005623;GO:0055114;GO:0008047;GO:0043085;GO:0045454	K03671	virNOG18024	O	sp|Q9SEU7|TRXM3_ARATH Thioredoxin M3, chloroplastic OS=Arabidopsis thaliana GN=GAT1 PE=2 SV=2	gi|595791765|ref|XP_007199631.1| hypothetical protein PRUPE_ppa012298mg [Prunus persica] gi|462395031|gb|EMJ00830.1| hypothetical protein PRUPE_ppa012298mg [Prunus persica]
Pav_sc0000554.1_g1350.1.mk	Psoralen	0.932101	positive	173.341	195.194	141.838	51.7589	50.0413	56.1499	58.1126	75.3828	60.4382	59.6663	52.2996	56.297	-1.35392	1.35392	1.24114e-11	PAV_r1.0chr2	19923980	19926568	-	2589	GO:0003824;GO:0050662	K08678	virNOG05663	G	sp|Q9SN95|UXS5_ARATH UDP-glucuronic acid decarboxylase 5 OS=Arabidopsis thaliana GN=UXS5 PE=2 SV=1	gi|567887012|ref|XP_006436028.1| hypothetical protein CICLE_v10031983mg [Citrus clementina] gi|557538224|gb|ESR49268.1| hypothetical protein CICLE_v10031983mg [Citrus clementina]
Pav_sc0001405.1_g170.1.mk	2-Amino-4-[(4-aminobenzoyl)amino]benzoic acid	0.92177	positive	15.482	15.1839	17.3587	25.9064	25.1953	24.7572	27.5397	22.4073	25.7429	18.542	16.6438	16.2242	1.00047	1.00047	4.00999e-11	PAV_r1.0chr2	22972213	22974776	+	2564	GO:0016021;GO:0015012;GO:0006024	K02367	virNOG30902;virNOG10233	WMG	sp|Q9LY62|GT644_ARATH Glycosyltransferase family 64 protein C4 OS=Arabidopsis thaliana GN=EPC1 PE=2 SV=1	gi|596001462|ref|XP_007218170.1| hypothetical protein PRUPE_ppa007532mg [Prunus persica] gi|462414632|gb|EMJ19369.1| hypothetical protein PRUPE_ppa007532mg [Prunus persica]
Pav_sc0000206.1_g520.1.mk	2-Amino-4-[(4-aminobenzoyl)amino]benzoic acid	0.948542	positive	40.9018	44.1745	36.5817	68.4313	72.2392	72.2689	54.863	70.7411	67.3745	36.6495	42.3538	41.3785	1.14708	1.14708	4.4511e-11	PAV_r1.0chr6	2036391	2036790	+	400	GO:0016021;GO:0005739	-	virNOG26541;virNOG25713	SO	sp|P48505|UCR11_SOLTU Ubiquinol-cytochrome c reductase complex 6.7 kDa protein OS=Solanum tuberosum PE=1 SV=2	gi|719990701|ref|XP_010253042.1| PREDICTED: ubiquinol-cytochrome c reductase complex 6.7 kDa protein [Nelumbo nucifera]
Pav_sc0000862.1_g450.1.br	Psoralen	0.965681	positive	73.33	63.3187	80.5109	23.9802	24.1025	21.5871	22.3424	14.4093	20.0118	23.9324	25.7101	23.8016	-1.29766	1.29766	5.43688e-11	PAV_r1.0chr6	5215181	5215492	+	312	GO:0003677;GO:0009506;GO:0046982;GO:0006334;GO:0009579;GO:0005774;GO:0005730;GO:0005829;GO:0005886;GO:0009507;GO:0000786	K11254	COG2036	B	sp|P0CG89|H4_SOYBN Histone H4 OS=Glycine max PE=3 SV=1	gi|195617694|gb|ACG30677.1| histone H4 [Zea mays]
Pav_sc0000704.1_g940.1.mk	Psoralen	0.940206	positive	127.145	118.008	161.399	20.8201	18.7011	45.9948	10.9206	11.7774	13.6046	19.0777	15.2756	16.5961	-1.92231	1.92231	7.0288e-11	PAV_r1.0chr7	18332050	18334620	+	2571	-	K14515	virNOG01826	R	sp|Q9SKK0|EBF1_ARATH EIN3-binding F-box protein 1 OS=Arabidopsis thaliana GN=EBF1 PE=1 SV=1	gi|658054289|ref|XP_008362900.1| PREDICTED: EIN3-binding F-box protein 1-like [Malus domestica]
Pav_sc0000044.1_g440.1.mk	Psoralen	0.900852	positive	124.724	91.8129	101.447	28.6593	29.2439	40.9511	20.1138	19.5045	18.5453	13.1738	15.426	14.578	-1.34968	1.34968	9.03468e-11	PAV_r1.0chr7	14097379	14099666	+	2288	GO:0009535;GO:0048046;GO:0045157;GO:0045156;GO:0031977;GO:0008266;GO:0009767;GO:0004324;GO:0009941;GO:0009570	K02641	virNOG05776	C	sp|P41343|FENR_MESCR Ferredoxin--NADP reductase, chloroplastic OS=Mesembryanthemum crystallinum GN=PETH PE=2 SV=1	gi|645273332|ref|XP_008241828.1| PREDICTED: ferredoxin--NADP reductase, leaf isozyme, chloroplastic [Prunus mume]
Pav_sc0000700.1_g1540.1.mk	2-Amino-4-[(4-aminobenzoyl)amino]benzoic acid	0.917708	positive	51.915	48.3209	43.434	77.1114	75.0636	85.5807	74.8261	84.8354	81.4713	58.9557	54.944	53.883	1.0654	1.0654	1.04825e-10	PAV_r1.0chr6	23059094	23059545	-	452	GO:0016787;GO:0008270	-	virNOG01432;COG0590	FJ	sp|O34598|GUAD_BACSU Guanine deaminase OS=Bacillus subtilis (strain 168) GN=guaD PE=1 SV=1	gi|645222497|ref|XP_008218191.1| PREDICTED: guanine deaminase isoform X2 [Prunus mume]
Pav_sc0000038.1_g250.1.mk	Psoralen	0.930267	positive	41.3233	46.8828	42.1577	9.20759	17.4056	17.9396	11.9943	11.1351	16.7118	10.7549	11.7559	14.1953	-1.21402	1.21402	1.09958e-10	PAV_r1.0chr7	7192000	7197687	+	5688	-	-	virNOG18168	D	sp|Q9FPT1|UBP12_ARATH Ubiquitin carboxyl-terminal hydrolase 12 OS=Arabidopsis thaliana GN=UBP12 PE=1 SV=2	gi|645252975|ref|XP_008232367.1| PREDICTED: uncharacterized protein LOC103331517 isoform X1 [Prunus mume]
Pav_sc0000131.1_g150.1.mk	Psoralen	0.950093	positive	31.8573	28.6216	29.233	10.4334	11.4896	12.0785	12.7807	10.9021	12.8266	11.3417	10.2846	10.5027	-1.06055	1.06055	1.94442e-10	PAV_r1.0chr1	30351286	30352795	+	1510	-	-	virNOG13133	S	-	gi|645227543|ref|XP_008220570.1| PREDICTED: uncharacterized protein LOC103320641 [Prunus mume]
Pav_sc0000373.1_g820.1.mk	2-Amino-4-[(4-aminobenzoyl)amino]benzoic acid	0.907708	positive	13.2706	16.8829	14.6035	57.9139	59.9216	39.4975	29.6313	51.2014	32.555	26.9366	16.5234	15.9531	2.15856	2.15856	4.63905e-10	PAV_r1.0chr8	14295012	14295512	+	501	-	-	virNOG24937;virNOG38539	S	-	gi|645260966|ref|XP_008236068.1| PREDICTED: uncharacterized protein LOC103334865 [Prunus mume]
Pav_sc0000373.1_g290.1.mk	Psoralen	0.936947	positive	198.964	160.001	164.229	39.9596	37.7008	35.9405	16.9218	29.2681	20.6644	22.2188	16.3916	18.6206	-1.86117	1.86117	5.35636e-31	PAV_r1.0chr8	13951694	13953028	+	1335	GO:0004252;GO:0016020;GO:0006508	-	virNOG03883	O	sp|O49607|SBT16_ARATH Subtilisin-like protease SBT1.6 OS=Arabidopsis thaliana GN=SBT1.6 PE=2 SV=1	gi|645260828|ref|XP_008236002.1| PREDICTED: subtilisin-like protease SBT1.6 [Prunus mume]
Pav_sc0002862.1_g110.1.mk	Psoralen	0.932224	positive	63.9818	61.2413	65.2362	15.8511	13.4128	11.5804	29.5384	30.6215	28.2183	24.9793	21.2726	21.3254	-1.87739	1.87739	1.05594e-30	PAV_r1.0chr5	7386378	7387463	-	1086	GO:0016021	-	virNOG12282	G	sp|Q9LDH3|PT112_ARATH Probable sugar phosphate/phosphate translocator At1g12500 OS=Arabidopsis thaliana GN=At1g12500 PE=1 SV=1	gi|595847258|ref|XP_007209287.1| hypothetical protein PRUPE_ppa007625mg [Prunus persica] gi|462405022|gb|EMJ10486.1| hypothetical protein PRUPE_ppa007625mg [Prunus persica]
Pav_sc0000451.1_g050.1.br	L-(+)-Aspartic acid	0.903126	positive	122.536	120.269	122.985	27.134	26.1232	21.7668	15.8198	14.0977	20.3001	28.879	30.5133	37.4822	-1.9423	1.9423	3.99474e-29	PAV_r1.0chr2	4240868	4241275	-	408	-	-	virNOG06047	O	-	gi|645273087|ref|XP_008241709.1| PREDICTED: auxilin-like protein 1 [Prunus mume]
Pav_sc0000451.1_g050.1.br	Psoralen	0.981448	positive	122.536	120.269	122.985	27.134	26.1232	21.7668	15.8198	14.0977	20.3001	28.879	30.5133	37.4822	-1.9423	1.9423	3.99474e-29	PAV_r1.0chr2	4240868	4241275	-	408	-	-	virNOG06047	O	-	gi|645273087|ref|XP_008241709.1| PREDICTED: auxilin-like protein 1 [Prunus mume]
Pav_sc0002053.1_g100.1.mk	Psoralen	0.926999	positive	116.464	127.838	137.806	24.038	31.1757	41.1118	15.4363	9.5187	20.8404	6.80911	15.1153	17.2118	-1.65434	1.65434	1.45874e-27	PAV_r1.0chr0	44787014	44788673	+	1660	GO:0005524	K03283	virNOG03266	O	sp|P09189|HSP7C_PETHY Heat shock cognate 70 kDa protein OS=Petunia hybrida GN=HSP70 PE=2 SV=1	gi|645276983|ref|XP_008243548.1| PREDICTED: heat shock cognate 70 kDa protein-like [Prunus mume]
Pav_sc0000326.1_g120.1.mk	Psoralen	0.936667	positive	669.204	709.045	645.26	175.725	170.729	171.856	192.2	120.106	166.357	97.8081	114.084	122.719	-1.62482	1.62482	2.09303e-27	PAV_r1.0chr4	17096950	17097129	-	180	-	-	-	-	-	-
Pav_sc0001015.1_g080.1.mk	Psoralen	0.963836	positive	250.527	247.62	303.199	42.7138	37.9718	70.112	39.1791	36.4554	42.4579	45.8866	49.5833	49.0571	-2.07824	2.07824	1.66449e-26	PAV_r1.0chr1	34865087	34867712	+	2626	-	K14515	virNOG01826	R	sp|Q9SKK0|EBF1_ARATH EIN3-binding F-box protein 1 OS=Arabidopsis thaliana GN=EBF1 PE=1 SV=1	gi|596272808|ref|XP_007225116.1| hypothetical protein PRUPE_ppa002673mg [Prunus persica] gi|462422052|gb|EMJ26315.1| hypothetical protein PRUPE_ppa002673mg [Prunus persica]
Pav_sc0000449.1_g490.1.mk	Psoralen	0.917477	positive	11.385	11.2309	17.6706	1.63453	3.18225	1.37282	0.495545	0.38069	0.856003	0.26297	0.246343	0.84555	-2.35443	2.35443	8.95665e-08	PAV_r1.0chr1	1233307	1233827	-	521	-	-	COG1670;virNOG20615	JR	sp|P05332|YP20_BACLI Uncharacterized N-acetyltransferase p20 OS=Bacillus licheniformis GN=p20 PE=4 SV=1	gi|645235480|ref|XP_008224291.1| PREDICTED: uncharacterized N-acetyltransferase p20-like [Prunus mume]
Pav_sc0001227.1_g130.1.mk	L-(+)-Aspartic acid	0.911671	positive	17.9283	14.1135	20.6625	3.70464	5.52572	6.67462	8.36925	4.4162	7.13464	6.52737	10.6534	9.33486	-1.39313	1.39313	1.17528e-07	PAV_r1.0chr1	17003453	17004470	-	1018	GO:0016021	-	virNOG25602;virNOG19258	S	-	gi|645231179|ref|XP_008222278.1| PREDICTED: uncharacterized protein LOC103322165 [Prunus mume]
Pav_sc0001227.1_g130.1.mk	Psoralen	0.909948	positive	17.9283	14.1135	20.6625	3.70464	5.52572	6.67462	8.36925	4.4162	7.13464	6.52737	10.6534	9.33486	-1.39313	1.39313	1.17528e-07	PAV_r1.0chr1	17003453	17004470	-	1018	GO:0016021	-	virNOG25602;virNOG19258	S	-	gi|645231179|ref|XP_008222278.1| PREDICTED: uncharacterized protein LOC103322165 [Prunus mume]
Pav_sc0006558.1_g040.1.mk	Psoralen	0.917215	positive	12.0086	10.8993	12.0416	4.17865	4.02146	4.09452	3.77896	2.58053	3.82963	2.08559	3.10592	2.35815	-1.16654	1.16654	1.30811e-07	PAV_r1.0chr1	41612505	41613785	+	1281	GO:0010598;GO:0009535;GO:0016021	-	virNOG03374	O	sp|Q9SMS0|NDHT_ARATH NAD(P)H-quinone oxidoreductase subunit T, chloroplastic OS=Arabidopsis thaliana GN=ndhT PE=1 SV=1	gi|596200165|ref|XP_007223682.1| hypothetical protein PRUPE_ppa010245mg [Prunus persica] gi|462420618|gb|EMJ24881.1| hypothetical protein PRUPE_ppa010245mg [Prunus persica]
Pav_sc0000800.1_g050.1.mk	Psoralen	0.904672	positive	17.2705	14.8548	23.9709	2.59948	3.96437	5.00938	4.04554	3.4846	4.71934	1.85409	2.19393	2.51015	-1.94291	1.94291	1.37944e-07	PAV_r1.0chr1	32614462	32615163	+	702	-	-	virNOG02019	S	sp|O22227|MIZ1_ARATH Protein MIZU-KUSSEI 1 OS=Arabidopsis thaliana GN=MIZ1 PE=1 SV=1	gi|596212549|ref|XP_007223872.1| hypothetical protein PRUPE_ppa010854mg [Prunus persica] gi|645226686|ref|XP_008220157.1| PREDICTED: protein MIZU-KUSSEI 1 [Prunus mume] gi|462420808|gb|EMJ25071.1| hypothetical protein PRUPE_ppa010854mg [Prunus persica]
Pav_sc0000449.1_g480.1.mk	Psoralen	0.903413	positive	19.201	18.1885	36.6289	1.06095	0.80327	1.50163	0.500346	0.128126	0.864298	0.132759	0.24873	0.243927	-4.12547	4.12547	1.44565e-07	PAV_r1.0chr1	1232175	1232690	-	516	GO:0016020;GO:0008080	-	virNOG20615	R	sp|P05332|YP20_BACLI Uncharacterized N-acetyltransferase p20 OS=Bacillus licheniformis GN=p20 PE=4 SV=1	gi|645235482|ref|XP_008224292.1| PREDICTED: uncharacterized protein LOC103324034 [Prunus mume]
Pav_sc0002250.1_g230.1.mk	Psoralen	0.914666	positive	12.7965	8.17471	14.513	2.61224	1.96164	1.82832	2.69266	1.54129	1.48529	1.17675	2.04722	1.77603	-2.12527	2.12527	1.45445e-07	PAV_r1.0chr5	10491437	10492251	+	815	-	-	virNOG23868	S	-	gi|595849481|ref|XP_007209732.1| hypothetical protein PRUPE_ppa012842mg [Prunus persica] gi|462405467|gb|EMJ10931.1| hypothetical protein PRUPE_ppa012842mg [Prunus persica]
Pav_sc0002001.1_g120.1.mk	Psoralen	0.913745	positive	10.5252	13.7677	7.53242	1.65616	1.75196	1.66033	1.80814	1.6752	1.58425	1.44468	1.84821	1.89176	-2.31131	2.31131	1.60174e-07	PAV_r1.0chr7	11215470	11221823	+	6354	-	-	virNOG06598	S	-	gi|645272353|ref|XP_008241355.1| PREDICTED: intracellular protein transport protein USO1-like [Prunus mume]
Pav_sc0000481.1_g340.1.mk	Psoralen	0.919065	positive	17.1741	21.0767	13.0343	5.33277	2.7205	3.10171	0.786761	1.58076	1.34412	2.95469	1.11316	1.9473	-1.8577	1.8577	2.23741e-07	PAV_r1.0chr4	5383889	5386021	+	2133	-	-	virNOG07921	O	sp|Q0WPX7|BAG2_ARATH BAG family molecular chaperone regulator 2 OS=Arabidopsis thaliana GN=BAG2 PE=1 SV=1	gi|645238155|ref|XP_008225543.1| PREDICTED: BAG family molecular chaperone regulator 3-like [Prunus mume]
Pav_sc0000130.1_g470.1.mk	Psoralen	0.902154	positive	40.5726	19.9024	37.8467	4.75864	3.12175	3.24371	4.7201	4.60993	3.68398	3.14558	2.94669	2.24761	-2.79811	2.79811	2.48715e-07	PAV_r1.0chr8	20534954	20535541	-	588	-	-	-	-	-	gi|645259034|ref|XP_008235169.1| PREDICTED: extensin-like [Prunus mume]
Pav_sc0000583.1_g420.1.mk	Psoralen	0.910257	positive	10.7623	10.448	17.0774	2.63039	2.26957	1.49374	3.93294	0.584784	2.41069	1.7168	1.38751	3.06161	-2.23465	2.23465	2.71984e-07	PAV_r1.0chr8	18283315	18285349	-	2035	GO:0055085;GO:0016021;GO:0022857	-	virNOG04911	S	sp|Q501F8|WTR32_ARATH WAT1-related protein At4g08300 OS=Arabidopsis thaliana GN=At4g08300 PE=2 SV=1	gi|595797305|ref|XP_007201258.1| hypothetical protein PRUPE_ppa008369mg [Prunus persica] gi|462396658|gb|EMJ02457.1| hypothetical protein PRUPE_ppa008369mg [Prunus persica]
Pav_sc0001472.1_g020.1.mk	Psoralen	0.915039	positive	8.66844	13.8081	11.3725	1.78596	1.2272	3.7059	0	0.114185	0.110036	1.06483	0	0	-2.0089	2.0089	3.23296e-07	PAV_r1.0chr6	24498172	24498750	-	579	GO:0016021	-	virNOG13067	S	-	gi|595829864|ref|XP_007205953.1| hypothetical protein PRUPE_ppa011894mg [Prunus persica] gi|645223149|ref|XP_008218491.1| PREDICTED: uncharacterized protein LOC103318830 [Prunus mume] gi|462401595|gb|EMJ07152.1| hypothetical protein PRUPE_ppa011894mg [Prunus persica]
Pav_sc0001710.1_g840.1.mk	Psoralen	0.903962	positive	12.3324	13.9128	18.5766	2.21079	1.79005	5.48657	0.723497	0.561423	1.01713	0.139614	0.370561	0.513041	-1.91657	1.91657	3.69492e-07	PAV_r1.0chr3	4538650	4541593	+	2944	GO:0052852;GO:0010181;GO:0052854;GO:0055114;GO:0052853	K11517	virNOG00280	C	sp|P05414|GOX_SPIOL Peroxisomal (S)-2-hydroxy-acid oxidase OS=Spinacia oleracea PE=1 SV=1	gi|595862803|ref|XP_007211466.1| hypothetical protein PRUPE_ppa007462mg [Prunus persica] gi|462407331|gb|EMJ12665.1| hypothetical protein PRUPE_ppa007462mg [Prunus persica]
Pav_sc0000054.1_g230.1.mk	Psoralen	0.914207	positive	7.73182	9.56865	16.936	0.913331	0.266723	0.536966	0.193828	0.099269	0.0956623	1.33716	0.0963549	0.755953	-3.97561	3.97561	6.26695e-07	PAV_r1.0chr1	21001589	21002254	+	666	GO:0045735;GO:0005576;GO:0030145	-	virNOG17626	R	sp|P92998|GL11_ARATH Germin-like protein subfamily 1 member 1 OS=Arabidopsis thaliana GN=GLP7 PE=2 SV=2	gi|645229463|ref|XP_008221479.1| PREDICTED: germin-like protein subfamily 1 member 1 [Prunus mume]
Pav_sc0001280.1_g090.1.mk	Psoralen	0.917002	positive	28.5026	31.7701	31.031	10.029	7.85255	10.4679	6.01492	2.84358	4.5671	3.19193	5.06019	2.93236	-1.3498	1.3498	9.0266e-07	PAV_r1.0chr6	18089311	18089589	+	279	-	-	virNOG25631	S	-	gi|595833769|ref|XP_007206731.1| hypothetical protein PRUPE_ppa024811mg [Prunus persica] gi|462402373|gb|EMJ07930.1| hypothetical protein PRUPE_ppa024811mg [Prunus persica]
Pav_sc0002359.1_g140.1.mk	Psoralen	0.962182	positive	12.8696	11.7562	12.205	3.78089	5.35835	4.522	6.72586	4.71373	4.54247	5.76083	5.63121	5.40741	-1.09016	1.09016	1.64012e-06	PAV_r1.0chr1	14732140	14733233	-	1094	-	-	virNOG21525	R	-	gi|645231918|ref|XP_008222622.1| PREDICTED: uncharacterized protein LOC103322479 [Prunus mume]
Pav_sc0000373.1_g1010.1.mk	Psoralen	0.920155	positive	17.5509	27.8199	21.8595	5.60545	3.87929	8.02433	1.53346	2.66547	3.30252	3.25504	4.25044	5.25575	-1.6108	1.6108	2.23494e-06	PAV_r1.0chr8	14394274	14395662	-	1389	GO:0008171;GO:0032259;GO:0046983	-	virNOG10358	R	sp|Q7XB10|4OMT2_PAPSO 3&apos;-hydroxy-N-methyl-(S)-coclaurine 4&apos;-O-methyltransferase 2 OS=Papaver somniferum GN=4&apos;OMT2 PE=1 SV=1	gi|645260996|ref|XP_008236083.1| PREDICTED: (RS)-norcoclaurine 6-O-methyltransferase-like [Prunus mume]
Pav_sc0000649.1_g050.1.mk	Psoralen	0.907561	positive	13.3618	17.7967	14.9616	4.30096	4.15156	7.72044	1.72579	1.21777	3.02845	3.13416	2.78347	3.25322	-1.18236	1.18236	4.48234e-06	PAV_r1.0chr2	6671931	6673613	-	1683	GO:0005524	K08900	virNOG02808	O	sp|Q9FKM3|AATPK_ARATH AAA-ATPase At5g57480 OS=Arabidopsis thaliana GN=At5g57480 PE=3 SV=1	gi|596021039|ref|XP_007218964.1| hypothetical protein PRUPE_ppa003630mg [Prunus persica] gi|462415426|gb|EMJ20163.1| hypothetical protein PRUPE_ppa003630mg [Prunus persica]
Pav_sc0002963.1_g060.1.mk	Psoralen	0.919705	positive	13.4712	13.5456	20.8984	5.02378	4.04087	2.33421	0.875946	1.33303	0.988152	2.23122	1.91596	2.61103	-1.72226	1.72226	6.74215e-06	PAV_r1.0chr6	5538603	5541181	+	2579	GO:0016021	-	virNOG04295	R	sp|Q6AWW5|Y5262_ARATH Ankyrin repeat-containing protein At5g02620 OS=Arabidopsis thaliana GN=At5g02620 PE=1 SV=1	gi|645216787|ref|XP_008222732.1| PREDICTED: ankyrin repeat-containing protein At5g02620 [Prunus mume]
Pav_sc0000348.1_g280.1.mk	2-Amino-4-[(4-aminobenzoyl)amino]benzoic acid	0.947529	positive	9.65502	9.98593	9.51699	15.5554	16.4796	17.2812	14.6839	14.382	13.14	11.1253	12.1908	11.7464	1.09714	1.09714	3.10022e-12	PAV_r1.0chr7	12476025	12479035	+	3011	-	-	virNOG15165	S	sp|F4K265|AT101_ARATH Autophagy-related protein 101 OS=Arabidopsis thaliana GN=ATG101 PE=1 SV=1	gi|645272778|ref|XP_008241561.1| PREDICTED: autophagy-related protein 101 [Prunus mume]
Pav_sc0000481.1_g070.1.mk	Psoralen	0.95838	positive	77.4322	78.4996	83.0373	31.4724	31.1862	26.4135	34.4438	33.1333	29.7121	28.9273	29.9273	29.4953	-1.08101	1.08101	6.15573e-10	PAV_r1.0chr4	5599690	5600120	-	431	GO:0003677;GO:0016602;GO:0006355;GO:0003700	K08064	virNOG16428	K	sp|Q84JP1|NFYA7_ARATH Nuclear transcription factor Y subunit A-7 OS=Arabidopsis thaliana GN=NFYA7 PE=1 SV=1	gi|595874000|ref|XP_007212071.1| hypothetical protein PRUPE_ppa011627mg [Prunus persica] gi|645238258|ref|XP_008225593.1| PREDICTED: nuclear transcription factor Y subunit A-7 [Prunus mume] gi|462407936|gb|EMJ13270.1| hypothetical protein PRUPE_ppa011627mg [Prunus persica]
Pav_sc0001080.1_g830.1.mk	2-Amino-4-[(4-aminobenzoyl)amino]benzoic acid	0.902156	positive	38.0314	37.5229	40.139	85.121	69.8049	64.1594	47.2086	51.9829	50.9391	39.346	33.2375	37.6191	1.26436	1.26436	6.52416e-10	PAV_r1.0chr3	21901108	21904953	+	3846	GO:0055085;GO:0016021	-	virNOG02626	P	sp|Q6R3K6|YSL6_ARATH Probable metal-nicotianamine transporter YSL6 OS=Arabidopsis thaliana GN=YSL6 PE=2 SV=2	gi|645250186|ref|XP_008231092.1| PREDICTED: probable metal-nicotianamine transporter YSL6 [Prunus mume]
Pav_sc0000563.1_g180.1.mk	Citric acid	0.90922	positive	27.7847	30.3534	31.9833	10.5839	10.1879	14.9586	12.9006	19.1583	16.4841	30.9286	32.1692	33.2983	-1.00044	1.00044	1.35879e-09	PAV_r1.0chr6	4569482	4571027	-	1546	GO:0005634;GO:0003677;GO:0006355	-	virNOG03005	K	sp|Q9SNB4|PCL1_ARATH Transcription factor LUX OS=Arabidopsis thaliana GN=LUX PE=1 SV=1	gi|595826482|ref|XP_007205582.1| hypothetical protein PRUPE_ppa008837mg [Prunus persica] gi|462401224|gb|EMJ06781.1| hypothetical protein PRUPE_ppa008837mg [Prunus persica]
Pav_sc0000563.1_g180.1.mk	Trifluoroacetic acid	0.901272	positive	27.7847	30.3534	31.9833	10.5839	10.1879	14.9586	12.9006	19.1583	16.4841	30.9286	32.1692	33.2983	-1.00044	1.00044	1.35879e-09	PAV_r1.0chr6	4569482	4571027	-	1546	GO:0005634;GO:0003677;GO:0006355	-	virNOG03005	K	sp|Q9SNB4|PCL1_ARATH Transcription factor LUX OS=Arabidopsis thaliana GN=LUX PE=1 SV=1	gi|595826482|ref|XP_007205582.1| hypothetical protein PRUPE_ppa008837mg [Prunus persica] gi|462401224|gb|EMJ06781.1| hypothetical protein PRUPE_ppa008837mg [Prunus persica]
Pav_sc0000563.1_g180.1.mk	Fenoterol	0.90454	positive	27.7847	30.3534	31.9833	10.5839	10.1879	14.9586	12.9006	19.1583	16.4841	30.9286	32.1692	33.2983	-1.00044	1.00044	1.35879e-09	PAV_r1.0chr6	4569482	4571027	-	1546	GO:0005634;GO:0003677;GO:0006355	-	virNOG03005	K	sp|Q9SNB4|PCL1_ARATH Transcription factor LUX OS=Arabidopsis thaliana GN=LUX PE=1 SV=1	gi|595826482|ref|XP_007205582.1| hypothetical protein PRUPE_ppa008837mg [Prunus persica] gi|462401224|gb|EMJ06781.1| hypothetical protein PRUPE_ppa008837mg [Prunus persica]
Pav_sc0000563.1_g180.1.mk	D-Glucose 6-phosphate	0.948205	positive	27.7847	30.3534	31.9833	10.5839	10.1879	14.9586	12.9006	19.1583	16.4841	30.9286	32.1692	33.2983	-1.00044	1.00044	1.35879e-09	PAV_r1.0chr6	4569482	4571027	-	1546	GO:0005634;GO:0003677;GO:0006355	-	virNOG03005	K	sp|Q9SNB4|PCL1_ARATH Transcription factor LUX OS=Arabidopsis thaliana GN=LUX PE=1 SV=1	gi|595826482|ref|XP_007205582.1| hypothetical protein PRUPE_ppa008837mg [Prunus persica] gi|462401224|gb|EMJ06781.1| hypothetical protein PRUPE_ppa008837mg [Prunus persica]
Pav_sc0006018.1_g200.1.mk	Psoralen	0.902706	positive	209.474	382.759	292.167	34.6597	24.7984	37.8676	61.2347	27.1233	82.2255	16.0037	31.9948	40.521	-2.84935	2.84935	2.75188e-09	PAV_r1.0chr5	12621054	12621404	-	351	-	-	virNOG37585	S	-	gi|595849698|ref|XP_007209778.1| hypothetical protein PRUPE_ppa013557mg [Prunus persica] gi|462405513|gb|EMJ10977.1| hypothetical protein PRUPE_ppa013557mg [Prunus persica]
Pav_sc0002208.1_g210.1.mk	L-(+)-Aspartic acid	0.903703	positive	128.046	124.056	136.02	37.0305	48.1358	68.4129	15.4728	24.2771	35.9607	42.6527	55.6358	93.7746	-1.00474	1.00474	2.79609e-09	PAV_r1.0chr1	28417485	28419649	+	2165	GO:0055085;GO:0016021;GO:0022857	-	virNOG07825	S	sp|Q94AP3|WAT1_ARATH Protein WALLS ARE THIN 1 OS=Arabidopsis thaliana GN=WAT1 PE=1 SV=1	gi|1009118707|ref|XP_015876000.1| PREDICTED: protein WALLS ARE THIN 1-like [Ziziphus jujuba] gi|1009135280|ref|XP_015884902.1| PREDICTED: protein WALLS ARE THIN 1-like [Ziziphus jujuba]
Pav_sc0000157.1_g730.1.mk	Psoralen	0.923149	positive	59.8178	58.2037	58.4133	21.7242	23.1701	24.8038	19.3434	22.3799	17.6096	15.424	14.2495	17.59	-1.0011	1.0011	5.00931e-09	PAV_r1.0chr3	14667371	14668014	-	644	GO:0016021	-	virNOG23420	S	-	gi|645247629|ref|XP_008229924.1| PREDICTED: uncharacterized protein LOC103329257 [Prunus mume]
Pav_sc0000598.1_g150.1.mk	Psoralen	0.905471	positive	71.8651	76.2695	95.4856	23.2285	32.3777	19.0411	22.8256	16.0125	24.0455	11.9093	16.0193	11.1278	-1.36103	1.36103	8.06356e-09	PAV_r1.0chr4	1931392	1932064	+	673	GO:0005622;GO:0008270	-	virNOG23549;virNOG25245	S	sp|Q9LRM4|MIP1B_ARATH B-box domain protein 31 OS=Arabidopsis thaliana GN=MIP1B PE=2 SV=1	gi|1027098486|ref|XP_016648576.1| PREDICTED: zinc finger protein CONSTANS-LIKE 2-like isoform X1 [Prunus mume]
Pav_sc0000551.1_g050.1.br	Psoralen	0.942559	positive	40.8475	43.2572	37.9365	7.84003	8.6845	15.8942	10.9009	11.7534	12.4591	8.82937	10.838	10.6287	-1.58314	1.58314	1.04167e-08	PAV_r1.0chr1	102120	102344	-	225	GO:0043565;GO:0006351	-	virNOG19907;virNOG22224	S	sp|Q9SN47|DOGL1_ARATH Protein DOG1-like 1 OS=Arabidopsis thaliana GN=DOGL1 PE=2 SV=1	gi|595845796|ref|XP_007209009.1| hypothetical protein PRUPE_ppa023349mg, partial [Prunus persica] gi|462404744|gb|EMJ10208.1| hypothetical protein PRUPE_ppa023349mg, partial [Prunus persica]
Pav_sc0005984.1_g050.1.mk	Psoralen	0.911113	positive	159.334	209.456	160.694	64.8655	64.3391	52.8946	41.1205	87.9123	67.4805	109.873	34.7716	97.3964	-1.19781	1.19781	1.44016e-08	PAV_r1.0chr4	13523295	13524680	+	1386	GO:0009055	-	virNOG21662;virNOG22660;virNOG18036	SR	sp|Q5JNJ5|ENL1_ORYSJ Early nodulin-like protein 1 OS=Oryza sativa subsp. japonica GN=ENODL1 PE=1 SV=1	gi|645240450|ref|XP_008226613.1| PREDICTED: early nodulin-like protein 2 [Prunus mume]
Pav_sc0000108.1_g440.1.mk	2-Amino-4-[(4-aminobenzoyl)amino]benzoic acid	0.908373	positive	8.85056	11.5739	13.4696	25.9965	20.759	19.0717	16.9533	19.0944	16.6989	14.0667	12.6773	14.919	1.30028	1.30028	1.74724e-07	PAV_r1.0chr5	3584387	3586183	-	1797	GO:0043269;GO:0005509;GO:0000325	K13448	virNOG18448	T	sp|Q9M8U1|CML18_ARATH Probable calcium-binding protein CML18 OS=Arabidopsis thaliana GN=CML18 PE=1 SV=1	gi|645265521|ref|XP_008238190.1| PREDICTED: probable calcium-binding protein CML18 [Prunus mume]
Pav_sc0000051.1_g170.1.mk	Psoralen	0.94388	positive	6923.09	6235.89	6242.43	906.978	1152	1370.15	209.901	240.534	289.549	395.428	207.125	343.318	-2.16416	2.16416	1.00963e-54	PAV_r1.0chr3	18076653	18076898	+	246	-	-	-	-	-	-
Pav_sc0000091.1_g450.1.mk	Psoralen	0.945317	positive	164.907	165.441	160.52	32.1041	31.1243	23.0946	19.52	17.2134	21.713	10.1588	12.669	12.9267	-2.16281	2.16281	3.08139e-53	PAV_r1.0chr1	18284451	18287707	-	3257	GO:0009535;GO:0009765;GO:0046872;GO:0016021;GO:0016168;GO:0018298;GO:0009522	K08908	virNOG07463	R	sp|P10708|CB12_SOLLC Chlorophyll a-b binding protein 7, chloroplastic OS=Solanum lycopersicum GN=CAB7 PE=3 SV=1	gi|596148037|ref|XP_007222715.1| hypothetical protein PRUPE_ppa009903mg [Prunus persica] gi|462419651|gb|EMJ23914.1| hypothetical protein PRUPE_ppa009903mg [Prunus persica]
Pav_sc0000449.1_g150.1.mk	Psoralen	0.976369	positive	64.4427	68.0244	74.5182	9.62042	12.0124	12.4496	10.2298	10.5666	10.204	13.4173	13.6824	11.7593	-2.26447	2.26447	1.52066e-52	PAV_r1.0chr1	1063659	1066655	+	2997	GO:0005524;GO:0004672;GO:0006468	K08867	virNOG15535	T	sp|Q9CAV6|WNK1_ARATH Serine/threonine-protein kinase WNK1 OS=Arabidopsis thaliana GN=WNK1 PE=1 SV=1	gi|645235538|ref|XP_008224319.1| PREDICTED: probable serine/threonine-protein kinase WNK9 [Prunus mume]
Pav_sc0003470.1_g040.1.mk	2-Amino-4-[(4-aminobenzoyl)amino]benzoic acid	0.958511	positive	11.7653	11.6589	10.8531	40.9641	44.3725	50.774	27.4248	34.099	34.2612	18.7604	16.802	15.1979	2.32702	2.32702	3.64422e-52	PAV_r1.0chr0	65487506	65489915	+	2410	-	-	virNOG04577	S	-	gi|976914437|gb|KVI00642.1| Non-heme dioxygenase N-terminal domain-containing protein [Cynara cardunculus var. scolymus]
Pav_sc0001518.1_g090.1.mk	4-Hydroxy-5-(phenyl)-valeric acid-O-sulphate	0.922223	positive	239.689	217.802	229.472	26.8207	34.8529	39.8612	41.8043	58.0233	47.5817	93.0726	88.8124	94.2668	-2.4217	2.4217	4.44551e-52	PAV_r1.0chr8	8739716	8740189	-	474	GO:0006355;GO:0043565;GO:0003700	-	virNOG22608;virNOG21589	K	sp|C0Z2L5|BZP44_ARATH bZIP transcription factor 44 OS=Arabidopsis thaliana GN=BZIP44 PE=1 SV=1	gi|595793343|ref|XP_007200420.1| hypothetical protein PRUPE_ppa012739mg [Prunus persica] gi|341958409|gb|AEL13842.1| bZIP transcription factor [Prunus persica] gi|462395820|gb|EMJ01619.1| hypothetical protein PRUPE_ppa012739mg [Prunus persica]
Pav_sc0001518.1_g090.1.mk	L-(+)-Aspartic acid	0.930532	positive	239.689	217.802	229.472	26.8207	34.8529	39.8612	41.8043	58.0233	47.5817	93.0726	88.8124	94.2668	-2.4217	2.4217	4.44551e-52	PAV_r1.0chr8	8739716	8740189	-	474	GO:0006355;GO:0043565;GO:0003700	-	virNOG22608;virNOG21589	K	sp|C0Z2L5|BZP44_ARATH bZIP transcription factor 44 OS=Arabidopsis thaliana GN=BZIP44 PE=1 SV=1	gi|595793343|ref|XP_007200420.1| hypothetical protein PRUPE_ppa012739mg [Prunus persica] gi|341958409|gb|AEL13842.1| bZIP transcription factor [Prunus persica] gi|462395820|gb|EMJ01619.1| hypothetical protein PRUPE_ppa012739mg [Prunus persica]
Pav_sc0001518.1_g090.1.mk	Psoralen	0.987904	positive	239.689	217.802	229.472	26.8207	34.8529	39.8612	41.8043	58.0233	47.5817	93.0726	88.8124	94.2668	-2.4217	2.4217	4.44551e-52	PAV_r1.0chr8	8739716	8740189	-	474	GO:0006355;GO:0043565;GO:0003700	-	virNOG22608;virNOG21589	K	sp|C0Z2L5|BZP44_ARATH bZIP transcription factor 44 OS=Arabidopsis thaliana GN=BZIP44 PE=1 SV=1	gi|595793343|ref|XP_007200420.1| hypothetical protein PRUPE_ppa012739mg [Prunus persica] gi|341958409|gb|AEL13842.1| bZIP transcription factor [Prunus persica] gi|462395820|gb|EMJ01619.1| hypothetical protein PRUPE_ppa012739mg [Prunus persica]
Pav_sc0000174.1_g1260.1.mk	2-Amino-4-[(4-aminobenzoyl)amino]benzoic acid	0.955986	positive	62.0783	68.0175	82.6942	229.628	265.921	271.297	246.414	207.458	238.524	117.21	112.539	102.098	2.18824	2.18824	1.60972e-49	PAV_r1.0chr2	9059164	9059772	-	609	-	-	virNOG24949	S	-	gi|596181369|ref|XP_007223284.1| hypothetical protein PRUPE_ppa009469mg [Prunus persica] gi|462420220|gb|EMJ24483.1| hypothetical protein PRUPE_ppa009469mg [Prunus persica]
Pav_sc0009852.1_g010.1.mk	Psoralen	0.961187	positive	112.873	110.802	100.676	18.2789	17.1389	15.8143	11.2223	16.0798	10.4371	14.1138	12.899	12.2071	-2.32046	2.32046	8.26739e-49	PAV_r1.0chr0	118951304	118952298	+	995	-	-	virNOG04341	S	-	gi|645250304|ref|XP_008231148.1| PREDICTED: uncharacterized protein LOC103330360 [Prunus mume] gi|645250306|ref|XP_008231149.1| PREDICTED: uncharacterized protein LOC103330360 [Prunus mume]
Pav_sc0002181.1_g190.1.mk	Psoralen	0.961716	positive	88.0059	98.2837	100.87	18.9273	15.3464	15.2198	13.6195	11.9287	13.5898	15.3976	9.6651	8.99731	-2.19478	2.19478	3.79704e-46	PAV_r1.0chr8	17658958	17660265	+	1308	GO:0006396	-	virNOG16709	S	-	gi|645259929|ref|XP_008235595.1| PREDICTED: uncharacterized protein LOC103334411 [Prunus mume]
Pav_sc0001422.1_g120.1.mk	2-Amino-4-[(4-aminobenzoyl)amino]benzoic acid	0.925832	positive	87.1784	135.676	130.326	619.716	628.162	530.383	410.359	410.778	343.05	332.248	273.868	255.313	2.67325	2.67325	3.44849e-45	PAV_r1.0chr8	12220982	12223002	+	2021	-	K14487	virNOG03990	R	sp|O82333|GH31_ARATH Probable indole-3-acetic acid-amido synthetase GH3.1 OS=Arabidopsis thaliana GN=GH3.1 PE=2 SV=1	gi|595792029|ref|XP_007199763.1| hypothetical protein PRUPE_ppa003134mg [Prunus persica] gi|462395163|gb|EMJ00962.1| hypothetical protein PRUPE_ppa003134mg [Prunus persica]
Pav_sc0000588.1_g810.1.mk	Psoralen	0.913016	positive	66.4581	73.7284	74.6934	17.4341	13.1629	11.604	33.3891	10.8841	34.2495	15.3242	19.4244	27.8041	-2.00419	2.00419	5.62216e-43	PAV_r1.0chr1	23646423	23649283	-	2861	-	-	-	-	-	gi|596211470|ref|XP_007223861.1| hypothetical protein PRUPE_ppa014171mg [Prunus persica] gi|462420797|gb|EMJ25060.1| hypothetical protein PRUPE_ppa014171mg [Prunus persica]
Pav_sc0000254.1_g1300.1.mk	2-Amino-4-[(4-aminobenzoyl)amino]benzoic acid	0.915847	positive	19.0985	11.6991	19.0465	227.976	327.94	316.485	305.934	154.886	212.245	75.1173	81	82.0093	4.46947	4.46947	1.39675e-40	PAV_r1.0chr2	15835393	15837764	+	2372	GO:0005576;GO:0005975;GO:0071555;GO:0004650	-	virNOG05862	R	sp|A7PZL3|PGLR_VITVI Probable polygalacturonase OS=Vitis vinifera GN=GSVIVT00026920001 PE=1 SV=1	gi|1012365965|gb|KYP77147.1| putative polygalacturonase [Cajanus cajan]
Pav_sc0000311.1_g320.1.mk	Psoralen	0.943312	positive	439.328	435.276	498.324	86.0714	125.432	82.7491	55.1857	37.5743	66.5781	40.7597	45.6693	53.0735	-1.87832	1.87832	2.09473e-39	PAV_r1.0chr7	18954254	18954853	+	600	-	-	-	-	-	-
Pav_sc0000467.1_g730.1.mk	2-Amino-4-[(4-aminobenzoyl)amino]benzoic acid	0.914209	positive	17.3489	13.6133	13.6312	46.8583	46.8522	42.2888	36.4935	19.1301	28.1492	12.6328	12.5173	10.0262	1.95133	1.95133	3.15159e-39	PAV_r1.0chr6	8029124	8031753	+	2630	GO:0006508;GO:0004185	K09646	virNOG06156	O	sp|Q67Y83|SCP51_ARATH Serine carboxypeptidase-like 51 OS=Arabidopsis thaliana GN=SCPL51 PE=2 SV=2	gi|1027091075|ref|XP_016646802.1| PREDICTED: serine carboxypeptidase-like 51 isoform X1 [Prunus mume]
Pav_sc0006882.1_g010.1.mk	2-Amino-4-[(4-aminobenzoyl)amino]benzoic acid	0.900624	positive	14.8223	21.1101	25.0003	67.7161	65.6475	67.6591	66.7846	53.7358	70.2859	48.1716	35.1629	33.8517	2.06126	2.06126	1.01059e-38	PAV_r1.0chr0	97071867	97072961	-	1095	-	K08592	virNOG35638	R	sp|Q8GYL3|ULP1A_ARATH Ubiquitin-like-specific protease 1A OS=Arabidopsis thaliana GN=ULP1A PE=2 SV=2	gi|985433111|ref|XP_015382414.1| PREDICTED: ubiquitin-like-specific protease 1A [Citrus sinensis]
Pav_sc0000030.1_g760.1.mk	Psoralen	0.936655	positive	125.754	123.468	120.538	21.3302	24.6301	32.7926	26.6139	22.624	35.0141	14.4131	14.9373	21.5738	-1.89652	1.89652	2.01239e-38	PAV_r1.0chr1	36614059	36615712	+	1654	-	-	-	-	-	gi|645256444|ref|XP_008233953.1| PREDICTED: prostatic spermine-binding protein [Prunus mume]
Pav_sc0000023.1_g180.1.mk	2-Amino-4-[(4-aminobenzoyl)amino]benzoic acid	0.902445	positive	36.6551	41.4335	32.659	106.397	103.256	105.123	95.6113	86.8356	97.2514	68.6699	75.6617	70.8111	1.84671	1.84671	4.22458e-38	PAV_r1.0chr3	18653493	18655553	+	2061	GO:0007165	-	virNOG16072;virNOG18886	S	sp|Q94F39|AFP3_ARATH Ninja-family protein AFP3 OS=Arabidopsis thaliana GN=AFP3 PE=1 SV=1	gi|595937114|ref|XP_007215559.1| hypothetical protein PRUPE_ppa007375mg [Prunus persica] gi|462411709|gb|EMJ16758.1| hypothetical protein PRUPE_ppa007375mg [Prunus persica]
Pav_sc0000367.1_g110.1.mk	Psoralen	0.937565	positive	92.2332	76.2641	72.5682	21.6896	22.2342	26.9125	22.8864	18.2843	22.5273	19.2183	19.4094	19.6823	-1.42911	1.42911	1.39468e-18	PAV_r1.0chr1	27499125	27502136	-	3012	GO:0006508;GO:0005524;GO:0004222;GO:0016021	K03798	virNOG03425	O	sp|O82150|FTSH_TOBAC ATP-dependent zinc metalloprotease FTSH, chloroplastic OS=Nicotiana tabacum GN=FTSH PE=2 SV=2	gi|645228780|ref|XP_008221155.1| PREDICTED: ATP-dependent zinc metalloprotease FTSH, chloroplastic [Prunus mume]
Pav_sc0000877.1_g910.1.mk	Psoralen	0.920853	positive	333.211	326.573	233.208	44.526	39.6132	41.6626	54.4757	17.3878	32.2378	12.1937	14.6313	14.2229	-2.48717	2.48717	2.31669e-18	PAV_r1.0chr5	14269226	14270225	-	1000	GO:0009535;GO:0009765;GO:0046872;GO:0016021;GO:0016168;GO:0018298;GO:0009522	K08910	virNOG05253	R	sp|Q9SQL2|CB24_PEA Chlorophyll a-b binding protein P4, chloroplastic OS=Pisum sativum GN=lhcA-P4 PE=1 SV=1	gi|595848288|ref|XP_007209497.1| hypothetical protein PRUPE_ppa010291mg [Prunus persica] gi|462405232|gb|EMJ10696.1| hypothetical protein PRUPE_ppa010291mg [Prunus persica]
Pav_sc0000362.1_g010.1.mk	Psoralen	0.9735	positive	99.8274	93.1485	87.4835	31.1381	31.9283	28.5077	24.2721	25.51	24.4494	31.9492	34.2432	34.1989	-1.27282	1.27282	3.07154e-18	PAV_r1.0chr6	16607746	16609173	-	1428	GO:0008168;GO:0016021;GO:0032259	-	virNOG13179	S	-	gi|595823755|ref|XP_007205122.1| hypothetical protein PRUPE_ppa004877mg [Prunus persica] gi|462400764|gb|EMJ06321.1| hypothetical protein PRUPE_ppa004877mg [Prunus persica]
Pav_sc0001031.1_g010.1.mk	Psoralen	0.951995	positive	49.3936	50.8629	47.3102	15.2146	16.6972	18.9531	16.6543	16.0556	21.7858	15.3644	16.6549	19.1436	-1.19917	1.19917	3.43986e-18	PAV_r1.0chr1	7799764	7807735	-	7972	-	-	virNOG13706	K	sp|O23463|CMTA5_ARATH Calmodulin-binding transcription activator 5 OS=Arabidopsis thaliana GN=CAMTA5 PE=2 SV=2	gi|645233362|ref|XP_008223308.1| PREDICTED: calmodulin-binding transcription activator 5-like isoform X1 [Prunus mume]
Pav_sc0000099.1_g780.1.mk	2-Amino-4-[(4-aminobenzoyl)amino]benzoic acid	0.904189	positive	23.2251	19.405	15.4495	43.2291	56.1082	49.3028	36.6589	37.4855	37.5463	26.2043	32.46	27.9227	1.69655	1.69655	3.62518e-18	PAV_r1.0chr7	13342898	13343927	-	1030	GO:0055114;GO:0016491	-	COG1233;virNOG05479	HQ	sp|Q3U4I7|PYRD2_MOUSE Pyridine nucleotide-disulfide oxidoreductase domain-containing protein 2 OS=Mus musculus GN=Pyroxd2 PE=1 SV=3	gi|595817354|ref|XP_007204197.1| hypothetical protein PRUPE_ppa003555mg [Prunus persica] gi|462399728|gb|EMJ05396.1| hypothetical protein PRUPE_ppa003555mg [Prunus persica]
Pav_sc0006144.1_g030.1.mk	4-Hydroxy-5-(phenyl)-valeric acid-O-sulphate	0.908287	positive	40.4828	38.6404	43.4825	12.293	14.0096	13.7899	16.7426	16.8236	17.1349	23.6365	19.8488	20.6287	-1.27286	1.27286	3.66311e-18	PAV_r1.0chr0	90733500	90736745	+	3246	GO:0050896	-	COG4886;virNOG17255	ST	sp|Q9SZ66|DSC1_ARATH Disease resistance-like protein DSC1 OS=Arabidopsis thaliana GN=DSC1 PE=1 SV=1	gi|1027106555|ref|XP_016650397.1| PREDICTED: uncharacterized protein LOC103334707 [Prunus mume]
Pav_sc0006144.1_g030.1.mk	Psoralen	0.98904	positive	40.4828	38.6404	43.4825	12.293	14.0096	13.7899	16.7426	16.8236	17.1349	23.6365	19.8488	20.6287	-1.27286	1.27286	3.66311e-18	PAV_r1.0chr0	90733500	90736745	+	3246	GO:0050896	-	COG4886;virNOG17255	ST	sp|Q9SZ66|DSC1_ARATH Disease resistance-like protein DSC1 OS=Arabidopsis thaliana GN=DSC1 PE=1 SV=1	gi|1027106555|ref|XP_016650397.1| PREDICTED: uncharacterized protein LOC103334707 [Prunus mume]
Pav_sc0001196.1_g210.1.mk	Psoralen	0.913186	positive	69.9608	63.8861	67.3641	20.9297	22.8057	26.1457	17.5372	12.7539	22.0325	9.37516	14.7918	17.2677	-1.1879	1.1879	4.77633e-18	PAV_r1.0chr1	39749069	39756543	-	7475	GO:0005249;GO:0016021;GO:0071805	-	virNOG07276	P	sp|Q38898|AKT2_ARATH Potassium channel AKT2/3 OS=Arabidopsis thaliana GN=AKT2 PE=1 SV=1	gi|645223738|ref|XP_008218775.1| PREDICTED: potassium channel AKT2/3 [Prunus mume]
Pav_sc0002828.1_g060.1.mk	Psoralen	0.92338	positive	138.111	156.321	117.284	29.0655	30.2261	37.9126	7.23346	16.1619	13.5739	14.5528	7.86349	9.64922	-1.74675	1.74675	5.95174e-18	PAV_r1.0chr4	14015153	14016776	-	1624	GO:0016021	-	virNOG17613	R	-	gi|595874628|ref|XP_007212124.1| hypothetical protein PRUPE_ppa012067mg [Prunus persica] gi|462407989|gb|EMJ13323.1| hypothetical protein PRUPE_ppa012067mg [Prunus persica]
Pav_sc0000037.1_g510.1.mk	Psoralen	0.953855	positive	58.2816	64.2204	77.886	15.3747	16.8992	15.0388	14.0364	11.1695	13.1244	12.8426	14.1819	12.5755	-1.74134	1.74134	1.24247e-17	PAV_r1.0chr4	3667932	3670198	-	2267	GO:0018171;GO:0016702;GO:0070483;GO:0009061	K10712	virNOG08666	S	sp|Q9SJI9|PCO4_ARATH Plant cysteine oxidase 4 OS=Arabidopsis thaliana GN=PCO4 PE=1 SV=2	gi|645237640|ref|XP_008225299.1| PREDICTED: plant cysteine oxidase 4-like [Prunus mume] gi|645237644|ref|XP_008225301.1| PREDICTED: plant cysteine oxidase 4-like [Prunus mume] gi|1027099452|ref|XP_016648788.1| PREDICTED: plant cysteine oxidase 4-like [Prunus mume]
Pav_sc0002009.1_g320.1.mk	2-Amino-4-[(4-aminobenzoyl)amino]benzoic acid	0.926929	positive	28.572	30.2964	27.856	47.743	54.7791	53.7313	53.6975	49.0408	54.9239	31.8858	34.734	34.1945	1.18866	1.18866	1.35187e-17	PAV_r1.0chr4	2296287	2300600	-	4314	-	-	virNOG00862	S	-	gi|595865453|ref|XP_007211954.1| hypothetical protein PRUPE_ppa006425mg [Prunus persica] gi|462407819|gb|EMJ13153.1| hypothetical protein PRUPE_ppa006425mg [Prunus persica]
Pav_sc0000062.1_g400.1.mk	Citric acid	0.95157	positive	711.225	606.633	601.209	253.658	230.013	190.792	284.595	287.967	305.222	443.579	481.425	467.392	-1.16433	1.16433	2.18973e-17	PAV_r1.0chr6	750058	751027	-	970	-	-	virNOG17918	S	-	gi|595829904|ref|XP_007205961.1| hypothetical protein PRUPE_ppa012003mg [Prunus persica] gi|462401603|gb|EMJ07160.1| hypothetical protein PRUPE_ppa012003mg [Prunus persica]
Pav_sc0000062.1_g400.1.mk	4-Hydroxy-5-(phenyl)-valeric acid-O-sulphate	0.962217	positive	711.225	606.633	601.209	253.658	230.013	190.792	284.595	287.967	305.222	443.579	481.425	467.392	-1.16433	1.16433	2.18973e-17	PAV_r1.0chr6	750058	751027	-	970	-	-	virNOG17918	S	-	gi|595829904|ref|XP_007205961.1| hypothetical protein PRUPE_ppa012003mg [Prunus persica] gi|462401603|gb|EMJ07160.1| hypothetical protein PRUPE_ppa012003mg [Prunus persica]
Pav_sc0000062.1_g400.1.mk	Fenoterol	0.960934	positive	711.225	606.633	601.209	253.658	230.013	190.792	284.595	287.967	305.222	443.579	481.425	467.392	-1.16433	1.16433	2.18973e-17	PAV_r1.0chr6	750058	751027	-	970	-	-	virNOG17918	S	-	gi|595829904|ref|XP_007205961.1| hypothetical protein PRUPE_ppa012003mg [Prunus persica] gi|462401603|gb|EMJ07160.1| hypothetical protein PRUPE_ppa012003mg [Prunus persica]
Pav_sc0000062.1_g400.1.mk	L-(+)-Aspartic acid	0.938791	positive	711.225	606.633	601.209	253.658	230.013	190.792	284.595	287.967	305.222	443.579	481.425	467.392	-1.16433	1.16433	2.18973e-17	PAV_r1.0chr6	750058	751027	-	970	-	-	virNOG17918	S	-	gi|595829904|ref|XP_007205961.1| hypothetical protein PRUPE_ppa012003mg [Prunus persica] gi|462401603|gb|EMJ07160.1| hypothetical protein PRUPE_ppa012003mg [Prunus persica]
Pav_sc0000062.1_g400.1.mk	Psoralen	0.90775	positive	711.225	606.633	601.209	253.658	230.013	190.792	284.595	287.967	305.222	443.579	481.425	467.392	-1.16433	1.16433	2.18973e-17	PAV_r1.0chr6	750058	751027	-	970	-	-	virNOG17918	S	-	gi|595829904|ref|XP_007205961.1| hypothetical protein PRUPE_ppa012003mg [Prunus persica] gi|462401603|gb|EMJ07160.1| hypothetical protein PRUPE_ppa012003mg [Prunus persica]
Pav_sc0000744.1_g390.1.mk	Psoralen	0.912009	positive	241.422	208.342	220.416	71.9925	78.7751	77.1824	56.8647	41.0069	46.0494	32.7777	38.5034	36.8836	-1.2154	1.2154	2.21302e-17	PAV_r1.0chr6	24236543	24237332	-	790	GO:0009538;GO:0016021;GO:0015979	K02699	virNOG03549	G	sp|Q9SUI4|PSAL_ARATH Photosystem I reaction center subunit XI, chloroplastic OS=Arabidopsis thaliana GN=PSAL PE=1 SV=2	gi|595829430|ref|XP_007205874.1| hypothetical protein PRUPE_ppa011229mg [Prunus persica] gi|462401516|gb|EMJ07073.1| hypothetical protein PRUPE_ppa011229mg [Prunus persica]
Pav_sc0000212.1_g380.1.mk	Psoralen	0.936743	positive	93.5321	96.3152	93.8886	30.364	38.1097	33.0824	32.2829	26.4083	31.8242	22.0167	29.1865	26.5444	-1.14166	1.14166	4.61009e-17	PAV_r1.0chr7	17238999	17245084	-	6086	GO:0005634;GO:0006355;GO:0009734	K14484	virNOG04542	S	sp|Q9ZSY8|IAA27_ARATH Auxin-responsive protein IAA27 OS=Arabidopsis thaliana GN=IAA27 PE=1 SV=1	gi|645274920|ref|XP_008242568.1| PREDICTED: auxin-responsive protein IAA27 [Prunus mume]
Pav_sc0000480.1_g1030.1.mk	2-Amino-4-[(4-aminobenzoyl)amino]benzoic acid	0.912054	positive	111.185	112.816	109.993	189.318	203.127	195.385	145.271	170.297	159.949	142.444	148.399	132.098	1.15584	1.15584	5.52808e-17	PAV_r1.0chr6	7673513	7674936	+	1424	-	-	-	-	-	gi|1027090310|ref|XP_016651928.1| PREDICTED: uncharacterized protein LOC107881760 [Prunus mume]
Pav_sc0001280.1_g350.1.mk	Psoralen	0.957444	positive	41.031	34.0448	38.1363	4.36216	2.12316	2.37463	1.67148	0.921896	1.7768	1.09169	1.27833	1.50438	-3.32997	3.32997	1.16886e-38	PAV_r1.0chr6	17942090	17942591	-	502	GO:0009535;GO:0051082;GO:0031072;GO:0016021	-	virNOG24122	S	-	gi|645220537|ref|XP_008240695.1| PREDICTED: uncharacterized protein LOC103339189 [Prunus mume]
Pav_sc0001554.1_g190.1.mk	Psoralen	0.967572	positive	12.505	12.851	11.843	0.583481	0.0709982	0.142933	0.0773917	0	0.0763922	0	0.230836	0.528215	-5.19269	5.19269	1.18939e-38	PAV_r1.0chr5	4480440	4481273	+	834	GO:0009507	-	virNOG08045;virNOG02705	SP	-	gi|645265727|ref|XP_008238286.1| PREDICTED: uncharacterized protein LOC103336925 [Prunus mume]
Pav_sc0000254.1_g340.1.mk	Psoralen	0.948107	positive	13.9617	12.9015	9.69085	0.387768	0.301976	0.303969	0.0822924	0.11239	0.0270765	0.17468	0.0272726	0	-4.85873	4.85873	1.22808e-38	PAV_r1.0chr2	16356652	16359004	-	2353	GO:0016788	-	virNOG01674	R	sp|Q9M153|GDL61_ARATH GDSL esterase/lipase At4g01130 OS=Arabidopsis thaliana GN=At4g01130 PE=2 SV=1	gi|645254849|ref|XP_008233226.1| PREDICTED: GDSL esterase/lipase At4g01130 [Prunus mume]
Pav_sc0000800.1_g670.1.mk	Psoralen	0.959653	positive	9.68579	11.8457	11.3063	1.04717	1.57375	1.87216	1.50104	0.479225	1.5009	0.78621	1.70558	2.18584	-2.53573	2.53573	2.36744e-38	PAV_r1.0chr1	32941934	32945244	+	3311	GO:0005524;GO:0004672;GO:0016021;GO:0006468	-	virNOG12096	T	sp|O82318|Y2579_ARATH Probably inactive leucine-rich repeat receptor-like protein kinase At2g25790 OS=Arabidopsis thaliana GN=At2g25790 PE=2 SV=1	gi|645226553|ref|XP_008220093.1| PREDICTED: probably inactive leucine-rich repeat receptor-like protein kinase At2g25790 [Prunus mume]
Pav_sc0000848.1_g470.1.mk	L-(+)-Aspartic acid	0.908042	positive	21.8264	23.4638	21.3324	4.21222	2.88644	3.47572	4.82247	3.64451	4.90532	5.46157	6.69498	6.50834	-2.31503	2.31503	3.58016e-38	PAV_r1.0chr8	19898132	19900326	-	2195	GO:0008270;GO:0005622;GO:0044212	-	virNOG00102	S	sp|O82256|COL13_ARATH Zinc finger protein CONSTANS-LIKE 13 OS=Arabidopsis thaliana GN=COL13 PE=1 SV=1	gi|595795918|ref|XP_007201078.1| hypothetical protein PRUPE_ppa006893mg [Prunus persica] gi|462396478|gb|EMJ02277.1| hypothetical protein PRUPE_ppa006893mg [Prunus persica]
Pav_sc0000848.1_g470.1.mk	Psoralen	0.981193	positive	21.8264	23.4638	21.3324	4.21222	2.88644	3.47572	4.82247	3.64451	4.90532	5.46157	6.69498	6.50834	-2.31503	2.31503	3.58016e-38	PAV_r1.0chr8	19898132	19900326	-	2195	GO:0008270;GO:0005622;GO:0044212	-	virNOG00102	S	sp|O82256|COL13_ARATH Zinc finger protein CONSTANS-LIKE 13 OS=Arabidopsis thaliana GN=COL13 PE=1 SV=1	gi|595795918|ref|XP_007201078.1| hypothetical protein PRUPE_ppa006893mg [Prunus persica] gi|462396478|gb|EMJ02277.1| hypothetical protein PRUPE_ppa006893mg [Prunus persica]
Pav_co4015479.1_g010.1.mk	Psoralen	0.960474	positive	17.777	15.3843	17.3573	0.582085	0.84994	1.14073	0.0772066	0.0790827	0	0	0.0767612	0.0752788	-3.96214	3.96214	3.9357e-38	PAV_r1.0chr0	152178045	152178880	+	836	GO:0050661;GO:0004499;GO:0050660;GO:0055114	K11816	COG2072;virNOG04531	QP	sp|Q9FVQ0|YUC10_ARATH Probable indole-3-pyruvate monooxygenase YUCCA10 OS=Arabidopsis thaliana GN=YUC10 PE=2 SV=1	gi|645258660|ref|XP_008234989.1| PREDICTED: probable indole-3-pyruvate monooxygenase YUCCA10 [Prunus mume] gi|645258663|ref|XP_008234990.1| PREDICTED: probable indole-3-pyruvate monooxygenase YUCCA10 [Prunus mume]
Pav_sc0001695.1_g200.1.mk	L-(+)-Aspartic acid	0.904928	positive	25.283	22.7115	23.5227	4.22109	3.21974	3.64225	7.01936	6.67636	6.49979	8.83347	7.74322	9.02768	-2.34886	2.34886	5.11423e-38	PAV_r1.0chr0	38136724	38138654	-	1931	-	-	virNOG12209	L	sp|Q4V8B0|OXR1_RAT Oxidation resistance protein 1 OS=Rattus norvegicus GN=Oxr1 PE=1 SV=3	gi|645280634|ref|XP_008245267.1| PREDICTED: TLD domain-containing protein 2 [Prunus mume]
Pav_sc0001695.1_g200.1.mk	Psoralen	0.980651	positive	25.283	22.7115	23.5227	4.22109	3.21974	3.64225	7.01936	6.67636	6.49979	8.83347	7.74322	9.02768	-2.34886	2.34886	5.11423e-38	PAV_r1.0chr0	38136724	38138654	-	1931	-	-	virNOG12209	L	sp|Q4V8B0|OXR1_RAT Oxidation resistance protein 1 OS=Rattus norvegicus GN=Oxr1 PE=1 SV=3	gi|645280634|ref|XP_008245267.1| PREDICTED: TLD domain-containing protein 2 [Prunus mume]
Pav_sc0002286.1_g060.1.mk	Psoralen	0.947294	positive	80.1372	114.178	78.5344	0.802311	0.842663	1.30337	0.224036	0.183584	0.331714	0.166444	0.066823	0.0436883	-6.20066	6.20066	6.16764e-38	PAV_r1.0chr1	28752792	28755672	-	2881	-	-	virNOG12758	R	sp|E1U332|ALL12_OLEEU Isoflavone reductase-like protein OS=Olea europaea PE=1 SV=1	gi|596186428|ref|XP_007223341.1| hypothetical protein PRUPE_ppa009534mg [Prunus persica] gi|462420277|gb|EMJ24540.1| hypothetical protein PRUPE_ppa009534mg [Prunus persica]
Pav_sc0001846.1_g030.1.mk	Psoralen	0.951559	positive	30.7046	40.5884	48.9216	0	0.118189	0	4.25145	1.31962	1.65318	0.410202	2.30559	2.5123	-9.62923	9.62923	7.57861e-38	PAV_r1.0chr4	14449815	14450315	-	501	GO:0030286;GO:0007017	K10418	virNOG21404	Z	sp|O02414|DYL1_HELCR Dynein light chain LC6, flagellar outer arm OS=Heliocidaris crassispina PE=3 SV=1	gi|595878004|ref|XP_007212254.1| hypothetical protein PRUPE_ppa013659mg [Prunus persica] gi|462408119|gb|EMJ13453.1| hypothetical protein PRUPE_ppa013659mg [Prunus persica]
Pav_sc0002777.1_g050.1.mk	Psoralen	0.949322	positive	10.6553	11.379	13.1702	1.80099	1.43216	0.944504	0.188412	0.385982	0.212547	0.171402	0.0802824	0.183708	-2.72749	2.72749	7.90804e-38	PAV_r1.0chr0	56263457	56265854	+	2398	GO:0004674;GO:0005524;GO:0006468	-	virNOG08196	T	sp|P93604|LRK10_WHEAT Rust resistance kinase Lr10 OS=Triticum aestivum GN=LRK10 PE=2 SV=1	gi|645252340|ref|XP_008232078.1| PREDICTED: rust resistance kinase Lr10-like [Prunus mume]
Pav_sc0000087.1_g530.1.mk	Psoralen	0.952216	positive	56.6593	53.1327	59.7343	5.26503	7.08805	8.89108	10.4603	8.52287	9.73853	4.92016	5.31815	5.67904	-2.66164	2.66164	9.06643e-38	PAV_r1.0chr6	5034153	5034695	+	543	-	-	virNOG26758	S	-	gi|645216960|ref|XP_008223456.1| PREDICTED: uncharacterized protein LOC103323245 [Prunus mume]
Pav_sc0004349.1_g010.1.mk	Psoralen	0.945977	positive	15.8346	15.1143	13.7982	1.91197	1.16989	2.83697	1.50711	2.13747	2.3745	1.26118	0.778021	0.96081	-2.58781	2.58781	9.93756e-38	PAV_r1.0chr0	75106691	75108917	-	2227	GO:0043531;GO:0006952	K19613	KOG4658;virNOG14993	T	sp|Q7XA40|RGA3_SOLBU Putative disease resistance protein RGA3 OS=Solanum bulbocastanum GN=RGA3 PE=2 SV=2	gi|595833172|ref|XP_007206621.1| hypothetical protein PRUPE_ppa021741mg [Prunus persica] gi|462402263|gb|EMJ07820.1| hypothetical protein PRUPE_ppa021741mg [Prunus persica]
Pav_sc0000595.1_g560.1.mk	Psoralen	0.959208	positive	12.5406	11.7315	13.5898	1.90017	2.19789	2.71621	2.38395	1.28776	3.07902	1.72455	2.40558	2.64823	-2.13797	2.13797	1.42921e-37	PAV_r1.0chr7	1870183	1875624	-	5442	GO:0005524;GO:0004672;GO:0016021;GO:0006468	-	virNOG04817	T	sp|Q8LFN2|Y3037_ARATH Probable inactive leucine-rich repeat receptor-like protein kinase At3g03770 OS=Arabidopsis thaliana GN=At3g03770 PE=2 SV=1	gi|645278213|ref|XP_008244131.1| PREDICTED: probable inactive leucine-rich repeat receptor-like protein kinase At3g03770 [Prunus mume] gi|645278215|ref|XP_008244132.1| PREDICTED: probable inactive leucine-rich repeat receptor-like protein kinase At3g03770 [Prunus mume]
Pav_sc0000094.1_g040.1.mk	Psoralen	0.951571	positive	11.8101	14.7922	11.4895	0.695283	0.704257	1.41781	0.458612	0.153181	0.688875	0.190465	0.446054	0.534649	-3.42927	3.42927	1.60421e-37	PAV_r1.0chr6	6812525	6818998	+	6474	GO:0010051;GO:0005634;GO:0009855;GO:0030154;GO:0009956;GO:0044212;GO:0010089;GO:0010014;GO:0008289;GO:0009944	K09338	virNOG04230	K	sp|Q9SE43|REV_ARATH Homeobox-leucine zipper protein REVOLUTA OS=Arabidopsis thaliana GN=REV PE=1 SV=2	gi|645217406|ref|XP_008225704.1| PREDICTED: homeobox-leucine zipper protein REVOLUTA [Prunus mume]
Pav_sc0004348.1_g060.1.mk	Psoralen	0.94357	positive	15.0865	17.6802	11.0673	0.0567689	0	0.111252	0	0	0	0.0319663	0	0.0293668	-7.70996	7.70996	2.206e-37	PAV_r1.0chr2	5554515	5556657	-	2143	GO:0003677;GO:2000652;GO:0045893	K09422	virNOG16217;virNOG07954	K	-	gi|596025710|ref|XP_007219191.1| hypothetical protein PRUPE_ppa016923mg [Prunus persica] gi|462415653|gb|EMJ20390.1| hypothetical protein PRUPE_ppa016923mg [Prunus persica]
Pav_sc0000464.1_g710.1.mk	Psoralen	0.947658	positive	14.595	14.8524	13.4013	1.3745	1.70291	2.81609	2.65179	2.20015	2.25109	1.15393	1.39734	1.52549	-2.53175	2.53175	2.607e-37	PAV_r1.0chr3	11838001	11840434	+	2434	GO:0005524;GO:0004672;GO:0006468	-	virNOG13554	T	sp|Q9CAL8|PEK13_ARATH Proline-rich receptor-like protein kinase PERK13 OS=Arabidopsis thaliana GN=PERK13 PE=1 SV=1	gi|595940728|ref|XP_007215838.1| hypothetical protein PRUPE_ppa004124mg [Prunus persica] gi|462411988|gb|EMJ17037.1| hypothetical protein PRUPE_ppa004124mg [Prunus persica]
Pav_sc0000514.1_g180.1.mk	Psoralen	0.945049	positive	16.5181	15.6392	17.7079	2.6675	3.0862	2.22816	2.52889	1.49717	2.67944	1.1327	0.899613	1.37991	-2.29908	2.29908	6.47198e-37	PAV_r1.0chr7	4960326	4963107	+	2782	GO:0016021	-	virNOG14983	S	-	gi|595816756|ref|XP_007204107.1| hypothetical protein PRUPE_ppa004177mg [Prunus persica] gi|462399638|gb|EMJ05306.1| hypothetical protein PRUPE_ppa004177mg [Prunus persica]
Pav_sc0000363.1_g920.1.mk	Psoralen	0.948132	positive	22.0496	22.6526	23.983	3.70867	5.05983	4.86872	9.08609	7.28365	10.5735	7.06324	9.5473	8.51848	-1.9939	1.9939	6.64188e-37	PAV_r1.0chr7	9953945	9958192	-	4248	GO:0005634;GO:0043565;GO:0003700;GO:0009737;GO:0045893	K14432	virNOG10758	K	sp|Q9SJN0|ABI5_ARATH Protein ABSCISIC ACID-INSENSITIVE 5 OS=Arabidopsis thaliana GN=ABI5 PE=1 SV=1	gi|595811889|ref|XP_007203311.1| hypothetical protein PRUPE_ppa019833mg [Prunus persica] gi|462398842|gb|EMJ04510.1| hypothetical protein PRUPE_ppa019833mg [Prunus persica]
Pav_sc0001251.1_g510.1.mk	Psoralen	0.947064	positive	41.9028	35.7488	30.0008	0.362071	0.587426	3.07477	0.128065	0.393531	0	0	0	0	-4.43023	4.43023	7.52475e-37	PAV_r1.0chr6	12027300	12027803	+	504	-	-	virNOG23768	T	-	gi|595830802|ref|XP_007206139.1| hypothetical protein PRUPE_ppa013250mg [Prunus persica] gi|462401781|gb|EMJ07338.1| hypothetical protein PRUPE_ppa013250mg [Prunus persica]
Pav_sc0001740.1_g060.1.mk	Psoralen	0.940542	positive	55.4011	47.1832	42.4621	6.34059	4.47655	6.75912	0.887212	2.42339	1.97045	1.25551	1.24963	1.08132	-2.7074	2.7074	2.1389e-36	PAV_r1.0chr5	11101028	11101900	-	873	GO:0005506;GO:0016021	-	virNOG19220	S	sp|P24297|RUBR_PYRFU Rubredoxin OS=Pyrococcus furiosus (strain ATCC 43587 / DSM 3638 / JCM 8422 / Vc1) GN=rub PE=1 SV=2	gi|645268530|ref|XP_008239570.1| PREDICTED: uncharacterized protein LOC103338157 [Prunus mume]
Pav_sc0000323.1_g640.1.mk	Psoralen	0.944072	positive	29.852	39.9045	25.472	0.29636	0.144245	0.108897	0.432394	0.644221	0.0776018	0.333758	0.156327	0.114981	-7.08884	7.08884	2.95762e-36	PAV_r1.0chr6	5926860	5928501	+	1642	GO:0006857;GO:0016021;GO:0005215	K14638	virNOG05662	P	sp|Q9M1E1|PTR38_ARATH Protein NRT1/ PTR FAMILY 2.6 OS=Arabidopsis thaliana GN=NPF2.6 PE=2 SV=1	gi|595843269|ref|XP_007208583.1| hypothetical protein PRUPE_ppa023046mg [Prunus persica] gi|462404225|gb|EMJ09782.1| hypothetical protein PRUPE_ppa023046mg [Prunus persica]
Pav_sc0002700.1_g040.1.br	Psoralen	0.94704	positive	13.7681	13.1378	13.41	1.6839	1.976	2.28287	1.41964	1.37892	1.47379	0.363691	0.851738	1.28873	-2.42517	2.42517	1.88341e-35	PAV_r1.0chr0	54913370	54916006	-	2637	GO:0004674;GO:0005524;GO:0016021;GO:0006468	-	KOG1187;COG0515;virNOG14889	T	sp|Q9FID8|Y5900_ARATH Putative receptor-like protein kinase At5g39000 OS=Arabidopsis thaliana GN=At5g39000 PE=3 SV=1	gi|645249806|ref|XP_008230911.1| PREDICTED: receptor-like protein kinase FERONIA [Prunus mume]
Pav_sc0000464.1_g820.1.mk	Psoralen	0.949314	positive	34.4625	34.5197	30.6463	5.61529	5.98925	7.81897	8.89485	7.47569	10.4684	5.93054	7.483	7.58866	-2.02326	2.02326	2.74726e-35	PAV_r1.0chr3	11776229	11778492	-	2264	-	-	virNOG09914	S	sp|O22193|PUB4_ARATH U-box domain-containing protein 4 OS=Arabidopsis thaliana GN=PUB4 PE=1 SV=3	gi|595936054|ref|XP_007215526.1| hypothetical protein PRUPE_ppa007075mg [Prunus persica] gi|462411676|gb|EMJ16725.1| hypothetical protein PRUPE_ppa007075mg [Prunus persica]
Pav_sc0000465.1_g550.1.mk	L-(+)-Aspartic acid	0.920158	positive	30.2191	27.1575	29.6986	4.6013	5.36136	5.39674	6.43597	3.97815	6.4989	6.71297	8.826	9.80962	-2.16371	2.16371	1.3598e-34	PAV_r1.0chr4	21375512	21377256	+	1745	GO:0046872;GO:0055114;GO:0016491	-	virNOG08227	Q	sp|Q39224|SRG1_ARATH Protein SRG1 OS=Arabidopsis thaliana GN=SRG1 PE=2 SV=1	gi|645241899|ref|XP_008227298.1| PREDICTED: protein SRG1-like [Prunus mume]
Pav_sc0000465.1_g550.1.mk	Psoralen	0.97782	positive	30.2191	27.1575	29.6986	4.6013	5.36136	5.39674	6.43597	3.97815	6.4989	6.71297	8.826	9.80962	-2.16371	2.16371	1.3598e-34	PAV_r1.0chr4	21375512	21377256	+	1745	GO:0046872;GO:0055114;GO:0016491	-	virNOG08227	Q	sp|Q39224|SRG1_ARATH Protein SRG1 OS=Arabidopsis thaliana GN=SRG1 PE=2 SV=1	gi|645241899|ref|XP_008227298.1| PREDICTED: protein SRG1-like [Prunus mume]
Pav_sc0000349.1_g050.1.mk	Psoralen	0.927098	positive	33.6973	30.2378	39.0396	5.18648	5.41638	6.19222	4.46149	1.91553	4.08743	0.34025	0.504667	0.547018	-2.27778	2.27778	2.9375e-34	PAV_r1.0chr6	15639087	15641502	-	2416	-	-	virNOG05952;NOG05652	SR	sp|Q66GP0|SR1P1_ARATH BTB/POZ domain-containing protein SR1IP1 OS=Arabidopsis thaliana GN=SR1IP1 PE=1 SV=2	gi|595841192|ref|XP_007208165.1| hypothetical protein PRUPE_ppa002888mg [Prunus persica] gi|462403807|gb|EMJ09364.1| hypothetical protein PRUPE_ppa002888mg [Prunus persica]
Pav_sc0007674.1_g070.1.mk	Psoralen	0.953839	positive	33.1804	48.3453	39.2613	1.26901	1.31766	0.497384	0	0	0	0.0952764	0.178504	0	-4.94103	4.94103	3.56861e-34	PAV_r1.0chr6	17373241	17373959	-	719	-	-	virNOG22378;virNOG24764	S	-	gi|645220744|ref|XP_008241603.1| PREDICTED: uncharacterized protein LOC103340015 [Prunus mume]
Pav_co4088935.1_g020.1.mk	Psoralen	0.942651	positive	25.8797	28.0179	29.058	3.03665	4.4802	5.25363	0.553815	0.876695	2.48483	0.21374	0.500564	1.4236	-2.36486	2.36486	3.86487e-34	PAV_r1.0chr0	172908101	172909382	+	1282	GO:0020037;GO:0055114;GO:0006979;GO:0046872;GO:0098869;GO:0004601;GO:0005576;GO:0042744	K00430	virNOG09000	G	sp|Q96520|PER12_ARATH Peroxidase 12 OS=Arabidopsis thaliana GN=PER12 PE=1 SV=1	gi|595798226|ref|XP_007201366.1| hypothetical protein PRUPE_ppa007748mg [Prunus persica] gi|462396766|gb|EMJ02565.1| hypothetical protein PRUPE_ppa007748mg [Prunus persica]
Pav_sc0000203.1_g220.1.mk	Psoralen	0.945775	positive	26.6246	31.0721	44.3108	0.111919	0	0	1.30633	0.0608216	0.351671	0.126042	0.236145	0	-9.46862	9.46862	1.33786e-33	PAV_r1.0chr6	16665240	16666326	+	1087	GO:0005634;GO:0003677;GO:0006355	-	virNOG32471;virNOG16071	SR	sp|O49255|NAC29_ARATH NAC transcription factor 29 OS=Arabidopsis thaliana GN=NAC029 PE=2 SV=1	gi|595831212|ref|XP_007206224.1| hypothetical protein PRUPE_ppa015363mg [Prunus persica] gi|462401866|gb|EMJ07423.1| hypothetical protein PRUPE_ppa015363mg [Prunus persica]
Pav_sc0001263.1_g110.1.mk	Psoralen	0.912568	positive	36.1406	26.9912	30.6524	3.78083	4.26669	3.01622	11.787	8.87327	8.09531	4.89851	3.81222	3.63475	-2.73811	2.73811	1.65028e-33	PAV_r1.0chr5	6273768	6275585	-	1818	GO:0045892;GO:0005634;GO:0009826;GO:0009733;GO:0010016;GO:0042803;GO:0048364;GO:0008283;GO:0043565;GO:0003700	K09338	virNOG01640	K	sp|Q05466|HAT4_ARATH Homeobox-leucine zipper protein HAT4 OS=Arabidopsis thaliana GN=HAT4 PE=1 SV=1	gi|645266019|ref|XP_008238430.1| PREDICTED: homeobox-leucine zipper protein HAT4 [Prunus mume]
Pav_sc0000431.1_g140.1.mk	Psoralen	0.935265	positive	21.2944	17.5796	18.4271	3.85684	3.57563	3.7432	1.9683	2.51517	2.80852	1.38579	1.24005	2.05217	-2.01732	2.01732	2.15778e-33	PAV_r1.0chr5	4754153	4757464	-	3312	GO:0016787;GO:0043647;GO:0044238;GO:0016311	-	virNOG06088	U	sp|Q9FUR2|IP5P2_ARATH Type I inositol polyphosphate 5-phosphatase 2 OS=Arabidopsis thaliana GN=IP5P2 PE=1 SV=2	gi|645265875|ref|XP_008238360.1| PREDICTED: type I inositol polyphosphate 5-phosphatase 2 [Prunus mume]
Pav_sc0006018.1_g160.1.mk	Psoralen	0.968528	positive	71.8676	81.9986	88.7965	5.92682	7.59135	7.03012	3.97198	3.39042	4.24741	4.91822	7.89814	6.77741	-3.2226	3.2226	7.39284e-33	PAV_r1.0chr5	12611099	12611293	-	195	-	-	-	-	-	-
Pav_sc0000375.1_g340.1.mk	Psoralen	0.949315	positive	14.0265	14.8135	21.9181	0.0384986	0	0.0754471	0	0	0	0	0	0	-8.48081	8.48081	8.54025e-33	PAV_r1.0chr6	1713682	1715261	+	1580	-	-	virNOG21389;virNOG20789	S	-	gi|645215373|ref|XP_008230067.1| PREDICTED: transcription factor SCREAM2-like [Prunus mume]
Pav_sc0000652.1_g070.1.mk	Psoralen	0.970332	positive	37.1722	39.243	33.9535	4.88577	4.99383	5.58531	5.96196	5.92983	6.14083	6.69448	6.70073	5.6446	-2.49715	2.49715	1.08037e-32	PAV_r1.0chr5	9798976	9799722	+	747	GO:0010598;GO:0009535;GO:0009767	-	virNOG17590	S	sp|Q9T0A4|NDHS_ARATH NAD(P)H-quinone oxidoreductase subunit S, chloroplastic OS=Arabidopsis thaliana GN=ndhS PE=1 SV=1	gi|595848399|ref|XP_007209518.1| hypothetical protein PRUPE_ppa010487mg [Prunus persica] gi|462405253|gb|EMJ10717.1| hypothetical protein PRUPE_ppa010487mg [Prunus persica]
Pav_sc0000886.1_g400.1.mk	Psoralen	0.968803	positive	15.7204	17.0394	16.139	0.238541	0.812721	0	0.126558	0	0	0.134321	0.377484	0.123398	-5.17776	5.17776	2.77976e-32	PAV_r1.0chr5	8673308	8673817	-	510	GO:0016021;GO:0008270	K16281	virNOG20086;virNOG21609	O	sp|Q9SUS5|RHA1B_ARATH E3 ubiquitin-protein ligase RHA1B OS=Arabidopsis thaliana GN=RHA1B PE=2 SV=1	gi|595849344|ref|XP_007209705.1| hypothetical protein PRUPE_ppa012459mg [Prunus persica] gi|462405440|gb|EMJ10904.1| hypothetical protein PRUPE_ppa012459mg [Prunus persica]
Pav_sc0000744.1_g540.1.mk	Psoralen	0.946952	positive	21.808	20.6722	21.2579	2.70747	3.11876	3.44885	0.718227	0.73568	0.236317	0.355732	0.666479	0.37349	-2.44289	2.44289	2.85867e-32	PAV_r1.0chr6	24297282	24298629	+	1348	GO:0016020	-	virNOG00198	S	-	gi|645223081|ref|XP_008218459.1| PREDICTED: uncharacterized protein LOC103318803 [Prunus mume]
Pav_sc0000395.1_g300.1.mk	Psoralen	0.945623	positive	24.756	24.2008	21.8382	4.31993	4.07461	5.33721	2.5909	4.37449	3.65348	2.99156	2.40611	2.08204	-2.02956	2.02956	7.33907e-32	PAV_r1.0chr7	10991284	10993550	+	2267	GO:0005524;GO:0004672;GO:0016021;GO:0006468;GO:0005886	-	virNOG09422	T	sp|Q9SJQ1|PXC1_ARATH Leucine-rich repeat receptor-like protein kinase PXC1 OS=Arabidopsis thaliana GN=PXC1 PE=1 SV=1	gi|595817667|ref|XP_007204243.1| hypothetical protein PRUPE_ppa002357mg [Prunus persica] gi|462399774|gb|EMJ05442.1| hypothetical protein PRUPE_ppa002357mg [Prunus persica]
Pav_sc0000554.1_g1760.1.mk	Psoralen	0.948412	positive	22.2766	23.3141	21.0835	1.47611	2.09549	4.70076	0.130525	0.0668485	0.193259	0.277063	0.0648861	1.14539	-2.68673	2.68673	1.15893e-31	PAV_r1.0chr2	19718836	19719824	+	989	-	-	virNOG26108;virNOG20030	S	-	gi|645255585|ref|XP_008233565.1| PREDICTED: uncharacterized protein LOC103332597 [Prunus mume]
Pav_sc0000034.1_g380.1.mk	Psoralen	0.949439	positive	39.7484	53.39	67.425	0.11927	0.348309	0	0	0	0	0	0	0	-8.06217	8.06217	1.89505e-31	PAV_r1.0chr4	17728241	17728750	+	510	-	-	-	-	-	gi|595904538|ref|XP_007213982.1| hypothetical protein PRUPE_ppa013553mg [Prunus persica] gi|462409847|gb|EMJ15181.1| hypothetical protein PRUPE_ppa013553mg [Prunus persica]
Pav_sc0000137.1_g370.1.mk	Psoralen	0.960978	positive	13.2148	11.4571	11.9816	0.302626	0.736474	0.4448	0.240838	0	0.396213	0.170407	0	0.078275	-4.28369	4.28369	1.99976e-31	PAV_r1.0chr1	15530028	15530831	+	804	GO:0046906;GO:0019899;GO:0010019;GO:0009507	-	virNOG17482	S	sp|Q9LX31|GUN4C_ARATH Tetrapyrrole-binding protein, chloroplastic OS=Arabidopsis thaliana GN=GUN4 PE=1 SV=1	gi|645231770|ref|XP_008222554.1| PREDICTED: tetrapyrrole-binding protein, chloroplastic [Prunus mume]
Pav_sc0000091.1_g390.1.mk	Psoralen	0.933202	positive	38.8044	46.4826	41.8586	9.46211	6.92544	5.43748	5.66181	11.6761	8.49481	4.72716	3.37749	3.23866	-2.19702	2.19702	2.75012e-31	PAV_r1.0chr1	18248305	18249159	+	855	GO:0045492	-	virNOG11331	S	sp|Q9C7F9|MT127_ARATH Probable methyltransferase At1g27930 OS=Arabidopsis thaliana GN=At1g27930 PE=1 SV=1	gi|645230946|ref|XP_008222167.1| PREDICTED: probable methyltransferase At1g27930 [Prunus mume]
[truncated: 527 more rows]

## Sheet: 25 vs. 33 DAFB
|log2FoldChange| > 1, p < 0.05, and FPKM > 10, |r|>0.90						FC: FoldChange
[truncated: 1,153 more rows]

## Sheet: 33 vs. 40 DAFB
|log2FoldChange| > 1, p < 0.05, and FPKM > 10, |r|>0.90						FC: FoldChange
[truncated: 216 more rows]

## Sheet: 10 vs. 40 DAFB
|log2FoldChange| > 1, p < 0.05, and FPKM > 10, |r|>0.90						FC: FoldChange
[truncated: 3,880 more rows]
