# Supplementary material for: Integrative analyses of metabolome and transcriptome reveals metabolomic variations and candidate genes involved in sweet cherry (Prunus avium L.) fruit quality during development and ripening
Source: PLoS One. 2021 Nov 15;16(11):e0260004. doi: 10.1371/journal.pone.0260004 (PMC8592472; doi:10.1371/journal.pone.0260004)
Supplement: S6 File — (XLSX) [file pone.0260004.s007.xlsx]

## Sheet: S6 table
Expression profiles of DEGs associated with sugar metabolism				FC: FoldChange
Fig 6A No.	Note	Gene_ID	10 DAFBa	10 DAFBb	10 DAFBc	25 DAFBa	25 DAFBb	25 DAFBc	33 DAFBa	33 DAFBb	33 DAFBc	40 DAFBa	40 DAFBb	40 DAFBc	VIP 25 DAFB/10 DAFB	FC 25 DAFB/10 DAFB	P value 25 DAFB/10 DAFB	VIP 33 DAFB/25 DAFB	FC 33 DAFB/25 DAFB	P value 33 DAFB/25 DAFB	VIP 40 DAFB/33 DAFB	FC 40 DAFB/33 DAFB	P value 40 DAFB/33 DAFB	VIP 40 DAFB/10 DAFB	FC 40 DAFB/10DAFB	P value 40 DAFB/10 DAFB	Chromosome	Start Site	End Site	Direction	Length	GO	KEGG	eggNOG	eggNOG_Category	Swissprot	NR
A1	NINV	Pav_sc0006365.1_g040.1.mk	18.5891	17.9433	19.7046	5.56551	5.34125	5.24455	11.3111	8.3053	10.4246	12.5356	12.6664	13.0835	0.363794	-1.45881	5.43878e-22	1.84619	0.884553	2.62075e-07	1.29426	0.372129	0.011534	0.68	-0.56	0.00401661	PAV_r1.0chr6	8769076	8774496	+	5421	GO:0033926;GO:0048825;GO:0005982;GO:0004575;GO:0005987;GO:0009507	-	virNOG13691	S	sp|Q9FK88|INVE_ARATH Alkaline/neutral invertase E, chloroplastic OS=Arabidopsis thaliana GN=INVE PE=1 SV=1	gi|595840578|ref|XP_007208045.1| hypothetical protein PRUPE_ppa002614mg [Prunus persica] gi|462403687|gb|EMJ09244.1| hypothetical protein PRUPE_ppa002614mg [Prunus persica]
A2	NINV	Pav_sc0000028.1_g510.1.mk	79.7959	104.573	113.479	59.6769	51.1489	41.4727	15.0074	13.4577	15.5259	18.0097	18.3244	20.5507	0.64888	-0.623977	0.0050254	0.285943	-1.8062	1.14354e-10	1.31214	0.39192	0.00754061	0.19	-2.4	0.0149205	PAV_r1.0chr1	7122955	7126442	+	3488	GO:0033926	-	virNOG01273	S	sp|B9DFA8|INVC_ARATH Alkaline/neutral invertase C, mitochondrial OS=Arabidopsis thaliana GN=INVC PE=1 SV=1	gi|645233608|ref|XP_008223426.1| PREDICTED: alkaline/neutral invertase A, mitochondrial [Prunus mume]
A3	PFK	Pav_sc0000800.1_g310.1.mk	9.0704	8.18688	6.73467	66.0267	54.6816	62.656	6.05418	8.87356	7.1358	9.10988	10.0189	10.1943	9.67398	3.27411	7.98498e-92	0.119747	-3.06194	3.83637e-69	1.34665	0.429379	0.00756307	1.22	0.29	0.103586	PAV_r1.0chr1	32762434	32765674	-	3241	GO:0003872;GO:0046872;GO:0006002;GO:0005524;GO:0005737;GO:0061615	K00850	virNOG02541	G	sp|Q94AA4|PFKA3_ARATH ATP-dependent 6-phosphofructokinase 3 OS=Arabidopsis thaliana GN=PFK3 PE=1 SV=1	gi|596187214|ref|XP_007223382.1| hypothetical protein PRUPE_ppa004610mg [Prunus persica] gi|645226639|ref|XP_008220132.1| PREDICTED: ATP-dependent 6-phosphofructokinase 6 [Prunus mume] gi|462420318|gb|EMJ24581.1| hypothetical protein PRUPE_ppa004610mg [Prunus persica]
A4	PFK	Pav_sc0001102.1_g240.1.mk	15.3964	14.2045	15.7214	7.69488	8.23658	8.08808	7.3752	7.01345	8.05962	5.89301	5.93862	6.46192	0.670987	-0.575642	3.44153e-05	0.928765	-0.106615	0.513471	0.827043	-0.273966	0.0520869	0.4	-1.32	0.000803336	PAV_r1.0chr2	22353629	22367438	-	13810	-	-	virNOG17230	G	sp|Q9FKG3|PFKA4_ARATH ATP-dependent 6-phosphofructokinase 4, chloroplastic OS=Arabidopsis thaliana GN=PFK4 PE=1 SV=1	gi|1024029658|gb|KZV41070.1| hypothetical protein F511_14046 [Dorcoceras hygrometricum]
A5	PGI	Pav_sc0000257.1_g920.1.mk	24.5023	21.1431	22.7357	40.8635	42.6757	41.4095	41.4792	44.0988	43.7008	42.0026	42.8496	42.967	2.31435	1.21061	2.60089e-18	1.02849	0.0405292	0.793703	1.00319	0.00460191	0.97019	1.87	0.9	0.00108875	PAV_r1.0chr1	37862049	37867709	-	5661	GO:0004347;GO:0005982;GO:0006094;GO:0006096;GO:0009911;GO:0005829;GO:0009941;GO:0009570	K01810	virNOG09888	G	sp|Q8H103|G6PIP_ARATH Glucose-6-phosphate isomerase 1, chloroplastic OS=Arabidopsis thaliana GN=PGI1 PE=1 SV=1	gi|596127308|ref|XP_007222012.1| hypothetical protein PRUPE_ppa002932mg [Prunus persica] gi|462418948|gb|EMJ23211.1| hypothetical protein PRUPE_ppa002932mg [Prunus persica]
A6	SUS	Pav_sc0001124.1_g380.1.mk	10.7401	9.43064	11.0156	2.61986	2.41297	3.93625	3.08645	4.70203	3.39136	2.49655	2.09065	1.88347	0.362436	-1.4642	1.70824e-21	1.24778	0.319368	0.289615	0.587218	-0.768032	0.00496967	0.21	-2.25	0.00134368	PAV_r1.0chr3	131754	140808	+	9055	GO:0005618;GO:0016157;GO:0005985;GO:0080165	K00695	virNOG03928	M	sp|Q7XNX6|SUS7_ORYSJ Sucrose synthase 7 OS=Oryza sativa subsp. japonica GN=SUS7 PE=2 SV=2	gi|595945353|ref|XP_007216050.1| hypothetical protein PRUPE_ppa017606mg [Prunus persica] gi|462412200|gb|EMJ17249.1| hypothetical protein PRUPE_ppa017606mg [Prunus persica] gi|635551568|gb|AHZ90141.1| sucrose synthase [Prunus persica]
A7	SUS	Pav_sc0000130.1_g850.1.mk	261.212	259.352	258.992	331.925	391.412	466.816	90.5539	88.383	105.85	80.235	93.3359	95.7191	1.92746	0.946702	4.12571e-09	0.238502	-2.06793	1.78092e-25	0.959517	-0.0596194	0.66534	0.35	-1.51	0.000644727	PAV_r1.0chr8	20362553	20367679	-	5127	GO:0005982;GO:0016157;GO:0005985;GO:0010431	K00695	virNOG07773	M	sp|Q9M111|SUS3_ARATH Sucrose synthase 3 OS=Arabidopsis thaliana GN=SUS3 PE=1 SV=1	gi|645258941|ref|XP_008235123.1| PREDICTED: sucrose synthase 3 [Prunus mume]
A8	UGP	Pav_sc0001124.1_g310.1.mk	56.5774	63.9639	50.7981	99.0953	99.9283	105.956	127.872	155.524	145.137	218.612	213.587	201.687	2.25106	1.1706	4.53217e-18	1.39828	0.48365	0.00166874	1.50113	0.586046	8.81255e-06	3.7	1.89	2.94588e-05	PAV_r1.0chr3	189520	197791	+	8272	GO:0006011;GO:0003983;GO:0005737	K00963	virNOG04767	G	sp|O64459|UGPA_PYRPY UTP--glucose-1-phosphate uridylyltransferase OS=Pyrus pyrifolia PE=2 SV=1	gi|595966880|ref|XP_007217225.1| hypothetical protein PRUPE_ppa005232mg [Prunus persica] gi|595966887|ref|XP_007217226.1| hypothetical protein PRUPE_ppa005232mg [Prunus persica] gi|462413375|gb|EMJ18424.1| hypothetical protein PRUPE_ppa005232mg [Prunus persica] gi|462413376|gb|EMJ18425.1| hypothetical protein PRUPE_ppa005232mg [Prunus persica]
A9	PGM	Pav_sc0000893.1_g010.1.mk	84.9098	85.4235	77.1218	145.046	146.816	155.482	180.294	197.983	188.862	197.644	201.031	195.035	2.28699	1.19345	1.03646e-18	1.26147	0.3351	0.0294593	1.06221	0.0870679	0.507027	2.4	1.26	1.53458e-05	PAV_r1.0chr1	25810499	25815322	+	4824	GO:0000287;GO:0005975;GO:0016868	K01835	virNOG06845	G	sp|Q9SM60|PGMC_PEA Phosphoglucomutase, cytoplasmic OS=Pisum sativum GN=PGM1 PE=2 SV=1	gi|596135268|ref|XP_007222297.1| hypothetical protein PRUPE_ppa003354mg [Prunus persica] gi|462419233|gb|EMJ23496.1| hypothetical protein PRUPE_ppa003354mg [Prunus persica]
A10	SPS	Pav_sc0001015.1_g350.1.mk	3.71304	5.40108	5.17536	3.60165	4.48464	4.83941	3.50066	5.61198	5.66366	11.2341	18.8954	16.6421	1.14198	0.191533	0.337273	1.13938	0.188245	0.456145	3.20724	1.68133	6.54846e-07	3.27	1.71	0.035607	PAV_r1.0chr1	35009999	35016230	-	6232	GO:0016157;GO:0005985;GO:0071836;GO:0005886;GO:0046524;GO:0010208	K00696	COG0438;virNOG01781	M	sp|O22060|SPSA1_CITUN Probable sucrose-phosphate synthase 1 OS=Citrus unshiu GN=SPS1 PE=2 SV=1	gi|645225315|ref|XP_008219524.1| PREDICTED: probable sucrose-phosphate synthase 1 [Prunus mume]
A11	SOT	Pav_sc0004226.1_g050.1.mk	67.7873	76.9396	90.4643	0.531801	0.616283	1.4144	24.4528	8.09212	14.4026	8.15657	14.2665	22.8728	0.0136495	-6.19501	1.0724e-84	18.3953	4.20127	1.56825e-05	0.976722	-0.0339805	0.979124	0.19	-2.4	0.00240549	PAV_r1.0chr0	74090644	74093045	+	2402	GO:0055085;GO:0016021;GO:0022891	-	virNOG02802	R	sp|Q8VZ80|PLT5_ARATH Polyol transporter 5 OS=Arabidopsis thaliana GN=PLT5 PE=1 SV=2	gi|30025133|gb|AAM44082.1| putative sorbitol transporter [Prunus cerasus]
A12	SOT	Pav_sc0011384.1_g020.1.mk	162.132	185.505	202.154	95.3891	101.379	93.4686	72.2053	43.9085	67.2506	49.4749	51.6944	49.7425	0.668509	-0.58098	0.000101002	0.626673	-0.674214	0.000185896	0.836577	-0.25743	0.231145	0.27	-1.89	0.00736784	PAV_r1.0chr0	130324631	130325026	+	396	GO:0055085;GO:0016021;GO:0022891	-	KOG0254;virNOG02802	R	sp|Q8VZ80|PLT5_ARATH Polyol transporter 5 OS=Arabidopsis thaliana GN=PLT5 PE=1 SV=2	gi|28316433|gb|AAO39267.1|AF482011_1 sorbitol transporter [Prunus cerasus]
A13	SOT	Pav_co4007377.1_g010.1.br	221.591	265.498	292.734	118.702	126.529	127.89	102.445	58.8159	84.8075	67.1427	70.1221	70.7129	0.605267	-0.724356	1.18563e-06	0.655029	-0.610369	0.000596598	0.858776	-0.219646	0.343423	0.27	-1.89	0.0114403	PAV_r1.0chr0	148316281	148316733	-	453	GO:0055085;GO:0016021;GO:0022891	-	KOG0254;virNOG02802;NOG00192	RG	sp|Q8VZ80|PLT5_ARATH Polyol transporter 5 OS=Arabidopsis thaliana GN=PLT5 PE=1 SV=2	gi|28316433|gb|AAO39267.1|AF482011_1 sorbitol transporter [Prunus cerasus]
A14	SWEET	Pav_sc0001059.1_g390.1.mk	90.4888	85.3101	67.8539	22.8634	19.0506	24.6157	4.54259	11.8625	9.41131	0.370863	0.545937	0.827426	0.345119	-1.53483	1.69833e-15	0.386916	-1.36991	3.96543e-08	0.0682085	-3.87391	1.4007e-06	0.01	-6.64	0.00711622	PAV_r1.0chr2	11822840	11824132	-	1293	GO:0008643;GO:0016021	K15382	NOG122001;virNOG04902	RU	sp|Q84WN3|SWT17_ARATH Bidirectional sugar transporter SWEET17 OS=Arabidopsis thaliana GN=SWEET17 PE=1 SV=2	gi|645252906|ref|XP_008232337.1| PREDICTED: bidirectional sugar transporter SWEET17-like [Prunus mume]
A15	SWEET	Pav_sc0001289.1_g140.1.mk	29.9787	27.3301	23.194	2.47788	1.51727	1.33148	3.43503	2.21535	2.34417	1.57532	3.49954	1.48856	0.0841176	-3.57145	2.95066e-53	1.4834	0.56891	0.105379	0.834328	-0.261313	0.584856	0.08	-3.64	0.00325944	PAV_r1.0chr4	4461250	4462771	+	1522	GO:0008643;GO:0016021	K15382	virNOG01123	P	sp|P0DKJ4|SWT2A_SORBI Bidirectional sugar transporter SWEET2a OS=Sorghum bicolor GN=SWEET2A PE=3 SV=1	gi|595865410|ref|XP_007211946.1| hypothetical protein PRUPE_ppa010808mg [Prunus persica] gi|462407811|gb|EMJ13145.1| hypothetical protein PRUPE_ppa010808mg [Prunus persica]
A16	SWEET	Pav_sc0001296.1_g350.1.mk	98.8458	99.4776	144.624	30.3494	25.489	18.0961	33.0603	12.1769	30.841	11.49	8.58356	13.6956	0.274125	-1.86709	9.92002e-09	1.01457	0.0208643	0.92392	0.451302	-1.14783	0.0313302	0.1	-3.32	0.0201278	PAV_r1.0chr5	10640300	10642183	-	1884	GO:0008643;GO:0016021	K15382	virNOG03988	R	sp|Q6K4V2|SWET4_ORYSJ Bidirectional sugar transporter SWEET4 OS=Oryza sativa subsp. japonica GN=SWEET4 PE=2 SV=1	gi|595848251|ref|XP_007209489.1| hypothetical protein PRUPE_ppa010208mg [Prunus persica] gi|462405224|gb|EMJ10688.1| hypothetical protein PRUPE_ppa010208mg [Prunus persica]
A17	SWEET	Pav_sc0000042.1_g060.1.mk	5.1864	8.65023	2.0962	398.548	415.825	352.291	273.079	292.119	459.496	107.735	157.594	192.57	92.6444	6.53363	1.34199e-166	0.870094	-0.200757	0.438991	0.453107	-1.14207	0.00203894	28.74	4.84	0.0262139	PAV_r1.0chr5	11463608	11464625	+	1018	GO:0008643;GO:0016021;GO:0005886	K15382	virNOG02611	R	sp|B8BKP4|SWT14_ORYSI Bidirectional sugar transporter SWEET14 OS=Oryza sativa subsp. indica GN=SWEET14 PE=2 SV=1	gi|1027110015|ref|XP_016651201.1| PREDICTED: bidirectional sugar transporter SWEET10 [Prunus mume]
A18	SWEET	Pav_sc0000848.1_g450.1.mk	0	0	0	2.92621	5.15155	1.70818	29.5307	11.0301	12.7813	61.6323	31.4622	43.5443	Inf	Inf	5.17458e-08	5.37417	2.42604	0.00575694	2.60585	1.38175	0.00669457	Inf	Inf	0.0351088	PAV_r1.0chr8	19890237	19891213	-	977	GO:0008643;GO:0016021	K15382	virNOG02611	R	sp|A2X5B4|SWT15_ORYSI Bidirectional sugar transporter SWEET15 OS=Oryza sativa subsp. indica GN=SWEET15 PE=3 SV=1	gi|595792979|ref|XP_007200238.1| hypothetical protein PRUPE_ppa015264mg [Prunus persica] gi|462395638|gb|EMJ01437.1| hypothetical protein PRUPE_ppa015264mg [Prunus persica]
A19	SWEET	Pav_sc0000646.1_g030.1.mk	0.203907	0.090616	1.08079	0.539142	0.123488	0.155378	10.9706	13.3054	8.23793	36.3234	26.9002	23.362	0.759513	-0.396854	0.781243	39.1831	5.29216	4.83479e-25	2.70306	1.43459	1.1669e-05	62.96	5.98	0.0175239	PAV_r1.0chr1	17818834	17820751	+	1918	-	K15382	virNOG02611;virNOG13445	PR	sp|Q9FY94|SWT15_ARATH Bidirectional sugar transporter SWEET15 OS=Arabidopsis thaliana GN=SWEET15 PE=1 SV=1	gi|645231065|ref|XP_008222221.1| PREDICTED: bidirectional sugar transporter N3 [Prunus mume]
Expression profiles of DEGs associated with organic acid metabolism				FC: FoldChange
Fig 6B No.	Note	Gene_ID	10 DAFBa	10 DAFBb	10 DAFBc	25 DAFBa	25 DAFBb	25 DAFBc	33 DAFBa	33 DAFBb	33 DAFBc	40 DAFBa	40 DAFBb	40 DAFBc	VIP 25 DAFB/10 DAFB	FC 25 DAFB/10 DAFB	P value 25 DAFB/10 DAFB	VIP 33 DAFB/25 DAFB	FC 33 DAFB/25 DAFB	P value 33 DAFB/25 DAFB	VIP 40 DAFB/33 DAFB	FC 40 DAFB/33 DAFB	P value 40 DAFB/33 DAFB	VIP 40 DAFB/10 DAFB	FC 40 DAFB/10DAFB	P value 40 DAFB/10 DAFB	Chromosome	Start Site	End Site	Direction	Length	GO	KEGG	eggNOG	eggNOG_Category	Swissprot	NR
B1	FBA	Pav_sc0000175.1_g270.1.mk	250.306	193.142	198.708	20.8248	25.4361	52.7615	3.62356	5.40172	5.2374	2.81569	3.66699	4.54254	0.193513	-2.3695	8.77203e-21	0.144796	-2.78791	0.000292748	0.782502	-0.353834	0.187323	0.02	-5.64	0.00736519	PAV_r1.0chr8	8054214	8056208	-	1995	GO:0004332;GO:0006096	K01623	virNOG10404	G	sp|Q944G9|ALFP2_ARATH Fructose-bisphosphate aldolase 2, chloroplastic OS=Arabidopsis thaliana GN=FBA2 PE=1 SV=2	gi|645262624|ref|XP_008236845.1| PREDICTED: fructose-bisphosphate aldolase 1, chloroplastic [Prunus mume]
B2	FBA	Pav_sc0001181.1_g480.1.mk	69.4918	65.0017	60.9455	113.9	110.991	114.867	102.596	147.187	121.605	139.757	130.315	133.693	2.20068	1.13795	1.32807e-16	1.08778	0.121383	0.477022	1.10243	0.140683	0.360049	2.07	1.05	5.23036e-05	PAV_r1.0chr1	25091805	25094345	+	2541	GO:0004332;GO:0006096	K01623	virNOG10404	G	sp|Q9ZU52|ALFP3_ARATH Fructose-bisphosphate aldolase 3, chloroplastic OS=Arabidopsis thaliana GN=FBA3 PE=1 SV=1	gi|596166425|ref|XP_007223012.1| hypothetical protein PRUPE_ppa006831mg [Prunus persica] gi|462419948|gb|EMJ24211.1| hypothetical protein PRUPE_ppa006831mg [Prunus persica]
B3	TPI	Pav_sc0000087.1_g250.1.mk	0.304234	0.540806	0.0711429	20.7255	14.164	12.2406	57.1638	67.1932	53.9723	82.2525	40.5851	74.8294	65.1924	6.02663	2.47473e-19	3.74714	1.90579	5.24409e-20	1.12391	0.168522	0.603472	215.75	7.75	0.0362032	PAV_r1.0chr6	4915657	4916513	-	857	GO:0006096;GO:0004807	K01803	virNOG02293;COG0149;COG0661	RG	sp|P48493|TPIS_LACSA Triosephosphate isomerase, cytosolic (Fragment) OS=Lactuca sativa PE=2 SV=1	gi|595841130|ref|XP_007208153.1| hypothetical protein PRUPE_ppa022148mg [Prunus persica] gi|462403795|gb|EMJ09352.1| hypothetical protein PRUPE_ppa022148mg [Prunus persica]
B4	GAPDH	Pav_sc0001080.1_g090.1.mk	73.4075	61.1733	68.022	15.575	18.1561	24.474	10.041	8.91661	10.9216	7.1694	7.28379	7.38473	0.362381	-1.46442	7.39825e-25	0.512375	-0.964729	2.92871e-05	0.742176	-0.430167	0.00372926	0.11	-3.18	0.00342586	PAV_r1.0chr3	22284564	22290554	-	5991	GO:0050661;GO:0016620;GO:0006006;GO:0051287;GO:0055114	K05298	virNOG04721	G	sp|P25856|G3PA1_ARATH Glyceraldehyde-3-phosphate dehydrogenase GAPA1, chloroplastic OS=Arabidopsis thaliana GN=GAPA1 PE=1 SV=3	gi|645250435|ref|XP_008231212.1| PREDICTED: glyceraldehyde-3-phosphate dehydrogenase A, chloroplastic [Prunus mume]
B5	GAPDH	Pav_sc0001461.1_g070.1.mk	50.8167	45.9692	43.2819	3.51105	4.61627	8.48921	4.88682	1.95762	3.43868	0.872986	1.27479	2.21728	0.148965	-2.74696	4.17094e-64	0.620056	-0.689529	0.192135	0.429776	-1.21834	0.0319674	0.03	-5.06	0.00180218	PAV_r1.0chr5	545941	548608	+	2668	GO:0050661;GO:0016620;GO:0006006;GO:0051287;GO:0055114	K05298	virNOG04721	G	sp|P12859|G3PB_PEA Glyceraldehyde-3-phosphate dehydrogenase B, chloroplastic OS=Pisum sativum GN=GAPB PE=1 SV=2	gi|595860661|ref|XP_007211185.1| hypothetical protein PRUPE_ppa005598mg [Prunus persica] gi|462406920|gb|EMJ12384.1| hypothetical protein PRUPE_ppa005598mg [Prunus persica]
B6	GAPDH	Pav_sc0003043.1_g090.1.mk	15.4857	17.2046	12.859	106.379	90.9217	108.528	119.951	211.754	161.571	197.922	168.015	156.822	8.48862	3.08553	1.65239e-97	1.6069	0.684284	0.0253272	1.07506	0.104413	0.692823	11.48	3.52	0.00549425	PAV_r1.0chr4	9568841	9572965	-	4125	GO:0050661;GO:0016620;GO:0006006;GO:0051287;GO:0055114	K00134	virNOG05833	G	sp|Q5E924|G3PP2_ARATH Glyceraldehyde-3-phosphate dehydrogenase GAPCP2, chloroplastic OS=Arabidopsis thaliana GN=GAPCP2 PE=2 SV=1	gi|595914608|ref|XP_007214718.1| hypothetical protein PRUPE_ppa006087mg [Prunus persica] gi|462410583|gb|EMJ15917.1| hypothetical protein PRUPE_ppa006087mg [Prunus persica]
B7	PGK	Pav_sc0000672.1_g130.1.mk	48.0614	37.0967	37.534	20.0223	18.0817	23.3103	11.6566	15.5904	12.4001	9.15334	7.98729	8.313	0.632742	-0.660311	7.46636e-05	0.643855	-0.635193	0.000130016	0.651094	-0.619061	0.000576559	0.21	-2.25	0.0114303	PAV_r1.0chr4	9768038	9771315	+	3278	GO:0005524;GO:0006096;GO:0004618	K00927	COG0126;virNOG02588	G	sp|P50318|PGKH2_ARATH Phosphoglycerate kinase 2, chloroplastic OS=Arabidopsis thaliana GN=At1g56190 PE=1 SV=3	gi|293332433|ref|NP_001167912.1| phosphoglycerate kinase [Zea mays] gi|223944827|gb|ACN26497.1| unknown [Zea mays] gi|414880116|tpg|DAA57247.1| TPA: phosphoglycerate kinase [Zea mays]
B8	PEPC	Pav_sc0000119.1_g330.1.mk	104.089	124.457	140.431	5.24581	4.24586	7.27713	0.813063	1.28126	1.85207	1.26121	2.30075	2.13436	0.0572488	-4.12661	6.94106e-50	0.234792	-2.09054	4.33789e-08	1.464	0.549911	0.198977	0.02	-5.64	0.00741429	PAV_r1.0chr1	2825840	2826871	-	1032	GO:0004674;GO:0005524;GO:0006468	K08794	virNOG03672	T	sp|Q9SPK4|PPCK1_ARATH Phosphoenolpyruvate carboxylase kinase 1 OS=Arabidopsis thaliana GN=PPCK1 PE=1 SV=1	gi|645235628|ref|XP_008224360.1| PREDICTED: phosphoenolpyruvate carboxylase kinase 1-like [Prunus mume]
B9	ICDH	Pav_sc0003709.1_g060.1.mk	61.6039	61.5261	58.2485	123.409	125.838	123.655	108.339	131.286	115.646	122.506	110.857	110.108	2.60298	1.38016	2.02773e-23	0.947497	-0.0778064	0.608487	0.980986	-0.0276962	0.828607	1.89	0.92	0.00334225	PAV_r1.0chr6	16407180	16409711	-	2532	GO:0006099;GO:0000287;GO:0004449;GO:0005739;GO:0051287	K00030	virNOG06514	E	sp|Q945K7|IDH5_ARATH Isocitrate dehydrogenase [NAD] catalytic subunit 5, mitochondrial OS=Arabidopsis thaliana GN=IDH5 PE=1 SV=1	gi|595825122|ref|XP_007205355.1| hypothetical protein PRUPE_ppa007185mg [Prunus persica] gi|462400997|gb|EMJ06554.1| hypothetical protein PRUPE_ppa007185mg [Prunus persica]
B10	ICDH	Pav_sc0001124.1_g270.1.mk	124.619	120.485	116.466	191.667	196.162	209.179	134.252	181.218	154.529	126.87	122.043	121.073	2.08883	1.06269	2.82024e-15	0.78388	-0.351295	0.0206747	0.798408	-0.324802	0.0315197	1.02	0.03	0.400321	PAV_r1.0chr3	224047	227722	+	3676	GO:0000287;GO:0048046;GO:0006739;GO:0009506;GO:0042742;GO:0051287;GO:0006099;GO:0004450;GO:0006102;GO:0005829;GO:0005507;GO:0005886;GO:0009570	K00031	virNOG10835	C	sp|Q40345|IDHP_MEDSA Isocitrate dehydrogenase [NADP], chloroplastic (Fragment) OS=Medicago sativa PE=2 SV=1	gi|595967025|ref|XP_007217240.1| hypothetical protein PRUPE_ppa006356mg [Prunus persica] gi|595967031|ref|XP_007217241.1| hypothetical protein PRUPE_ppa006356mg [Prunus persica] gi|595967046|ref|XP_007217242.1| hypothetical protein PRUPE_ppa006356mg [Prunus persica] gi|462413390|gb|EMJ18439.1| hypothetical protein PRUPE_ppa006356mg [Prunus persica] gi|462413391|gb|EMJ18440.1| hypothetical protein…
B11	OGDH	Pav_sc0001077.1_g250.1.mk	63.0155	61.7497	56.1655	112.913	115.217	127.535	131.414	169.342	145.914	132.77	131.781	126.738	2.48572	1.31366	9.17058e-22	1.25095	0.323022	0.0387044	0.888565	-0.170451	0.202308	2.16	1.11	1.73362e-05	PAV_r1.0chr3	15734137	15737385	+	3249	GO:0006099;GO:0045252;GO:0004149	K00658	virNOG12266	C	sp|Q9FLQ4|ODO2A_ARATH Dihydrolipoyllysine-residue succinyltransferase component of 2-oxoglutarate dehydrogenase complex 1, mitochondrial OS=Arabidopsis thaliana GN=At5g55070 PE=1 SV=1	gi|595931518|ref|XP_007215339.1| hypothetical protein PRUPE_ppa005320mg [Prunus persica] gi|462411489|gb|EMJ16538.1| hypothetical protein PRUPE_ppa005320mg [Prunus persica]
B12	SuDH	Pav_sc0000216.1_g1190.1.mk	24.6573	22.6759	22.0964	47.7339	49.7702	46.887	39.7931	41.1941	42.6077	46.7684	46.4267	43.4989	2.63441	1.39748	6.201e-23	0.850421	-0.233751	0.139919	1.12288	0.167199	0.228833	1.97	0.98	0.000111715	PAV_r1.0chr6	10333137	10336792	-	3656	-	-	virNOG20801	S	sp|Q941A6|SDH6_ARATH Succinate dehydrogenase subunit 6, mitochondrial OS=Arabidopsis thaliana GN=SDH6 PE=1 SV=1	gi|645218428|ref|XP_008230566.1| PREDICTED: succinate dehydrogenase subunit 6, mitochondrial [Prunus mume]
B13	SuDH	Pav_sc0001309.1_g420.1.mk	26.1509	29.1404	25.8116	44.6557	48.2919	47.8967	36.6784	44.4581	41.6602	40.9382	39.3488	39.4556	2.19715	1.13563	2.92786e-14	0.867354	-0.205307	0.205323	0.989375	-0.0154113	0.916894	1.48	0.57	0.00191806	PAV_r1.0chr5	13335337	13337006	-	1670	-	-	virNOG24046;virNOG23317	S	sp|Q3E870|SDH7B_ARATH Succinate dehydrogenase subunit 7B, mitochondrial OS=Arabidopsis thaliana GN=SDH7B PE=1 SV=1	gi|595857430|ref|XP_007210542.1| hypothetical protein PRUPE_ppa013774mg [Prunus persica] gi|645268840|ref|XP_008239720.1| PREDICTED: succinate dehydrogenase subunit 7A, mitochondrial [Prunus mume] gi|462406277|gb|EMJ11741.1| hypothetical protein PRUPE_ppa013774mg [Prunus persica]
B14	SuDH	Pav_sc0000858.1_g130.1.mk	31.781	29.5828	28.8322	54.9619	53.4491	52.7843	47.4758	53.738	50.9651	56.2145	52.4488	51.2097	2.26356	1.17859	5.04392e-17	0.938315	-0.0918556	0.560614	1.06628	0.0925827	0.506854	1.77	0.82	0.000619718	PAV_r1.0chr4	8180295	8183633	-	3339	-	-	virNOG20801	S	sp|Q941A6|SDH6_ARATH Succinate dehydrogenase subunit 6, mitochondrial OS=Arabidopsis thaliana GN=SDH6 PE=1 SV=1	gi|645218428|ref|XP_008230566.1| PREDICTED: succinate dehydrogenase subunit 6, mitochondrial [Prunus mume]
B15	SuDH	Pav_sc0000040.1_g1040.1.mk	120.981	117.326	113.196	305.737	315.217	304.606	324.596	308.13	310.744	392.012	372.846	353.865	3.33441	1.73743	2.29526e-36	1.01302	0.0186613	0.897946	1.20396	0.267792	0.04551	3.18	1.67	0.00128102	PAV_r1.0chr3	21555192	21557018	+	1827	GO:0009055;GO:0051537;GO:0006099;GO:0046872;GO:0005743;GO:0051539;GO:0008177;GO:0051538	K00235	virNOG00579	C	sp|Q8LB02|SDHB2_ARATH Succinate dehydrogenase [ubiquinone] iron-sulfur subunit 2, mitochondrial OS=Arabidopsis thaliana GN=SDH2-2 PE=1 SV=2	gi|645248807|ref|XP_008230465.1| PREDICTED: succinate dehydrogenase [ubiquinone] iron-sulfur subunit 2, mitochondrial [Prunus mume]
B16	SuDH	Pav_sc0000852.1_g1220.1.mk	56.1249	56.7212	53.6673	110.905	114.741	112.726	83.12	105.012	97.3076	107.495	101.93	104.681	2.57254	1.36319	4.13969e-22	0.838887	-0.253451	0.104598	1.11636	0.158797	0.243376	1.89	0.92	7.14983e-05	PAV_r1.0chr1	32414268	32415987	-	1720	GO:0005634;GO:0005749;GO:0009735	-	virNOG01034	S	sp|Q9SX77|SDH5_ARATH Succinate dehydrogenase subunit 5, mitochondrial OS=Arabidopsis thaliana GN=SDH5 PE=1 SV=1	gi|596205691|ref|XP_007223782.1| hypothetical protein PRUPE_ppa010612mg [Prunus persica] gi|462420718|gb|EMJ24981.1| hypothetical protein PRUPE_ppa010612mg [Prunus persica]
B17	SuDH	Pav_sc0009370.1_g070.1.br	36.2123	40.3781	39.2093	16.7942	15.7501	20.8711	21.2976	16.4726	20.1645	16.8376	15.5569	17.7992	0.582263	-0.780258	0.000748377	1.08047	0.111655	0.689267	0.879641	-0.185014	0.479104	0.43	-1.22	0.000550074	PAV_r1.0chr6	11303378	11303674	-	297	-	K18167	virNOG23304	S	sp|Q9US02|SDHF1_SCHPO Succinate dehydrogenase assembly factor 1, mitochondrial OS=Schizosaccharomyces pombe (strain 972 / ATCC 24843) GN=SPAC664.12c PE=3 SV=1	gi|595798798|ref|XP_007201448.1| hypothetical protein PRUPE_ppa013874mg [Prunus persica] gi|462396848|gb|EMJ02647.1| hypothetical protein PRUPE_ppa013874mg [Prunus persica]
B18	MDH	Pav_sc0002264.1_g190.1.mk	31.2164	32.0886	27.1367	87.487	88.2248	99.7679	63.2581	102.367	82.7523	97.3113	89.2108	88.9124	3.85041	1.94501	6.13438e-45	0.898581	-0.15428	0.414797	1.12454	0.16933	0.3945	3.05	1.61	0.000224572	PAV_r1.0chr4	12804538	12812313	+	7776	GO:0006099;GO:0005524;GO:0005975;GO:0016740;GO:0030060;GO:0008033;GO:0006108	K00026	virNOG06448	C	sp|P83373|MDHM_FRAAN Malate dehydrogenase, mitochondrial OS=Fragaria ananassa GN=MMDHI PE=1 SV=1	gi|645240211|ref|XP_008226502.1| PREDICTED: malate dehydrogenase, mitochondrial [Prunus mume]
B19	MDH	Pav_sc0000568.1_g370.1.mk	20.2059	12.5663	20.1236	1.22071	1.36528	1.22159	0.551193	0.282293	0.571278	0.0877503	0.219205	0.241844	0.0912911	-3.45338	1.74832e-16	0.365632	-1.45154	0.000408915	0.396029	-1.33632	0.0410066	0.01	-6.64	0.0203969	PAV_r1.0chr8	13638398	13640739	+	2342	GO:0006099;GO:0005975;GO:0030060;GO:0006108	K00026	virNOG00162	C	sp|P19446|MDHG_CITLA Malate dehydrogenase, glyoxysomal OS=Citrullus lanatus PE=1 SV=1	gi|595793703|ref|XP_007200600.1| hypothetical protein PRUPE_ppa007769mg [Prunus persica] gi|595793705|ref|XP_007200601.1| hypothetical protein PRUPE_ppa007769mg [Prunus persica] gi|462396000|gb|EMJ01799.1| hypothetical protein PRUPE_ppa007769mg [Prunus persica] gi|462396001|gb|EMJ01800.1| hypothetical protein PRUPE_ppa007769mg [Prunus persica]
B21	GDH	Pav_sc0000549.1_g410.1.mk	2.08272	2.02368	2.17925	12.9463	13.1797	15.5746	23.8219	24.9558	25.0669	55.6489	57.6213	54.0546	8.38404	3.06765	1.99761e-66	1.76408	0.81892	7.35608e-07	2.29985	1.20154	6.28377e-18	26.62	4.73	0.00036049	PAV_r1.0chr5	5722026	5725718	+	3693	GO:0005524;GO:0006520;GO:0055114;GO:0050897;GO:0005774;GO:0004353;GO:0005507;GO:0004352;GO:0008270;GO:0005739	K00261	virNOG05449	E	sp|Q38946|DHE2_ARATH Glutamate dehydrogenase 2 OS=Arabidopsis thaliana GN=GDH2 PE=1 SV=1	gi|595846807|ref|XP_007209199.1| hypothetical protein PRUPE_ppa006458mg [Prunus persica] gi|462404934|gb|EMJ10398.1| hypothetical protein PRUPE_ppa006458mg [Prunus persica]
B20	GOGAT	Pav_sc0001335.1_g110.1.mk	38.9548	48.405	48.3971	26.998	27.8445	26.3931	75.776	68.3527	81.4688	165.789	214.974	180.653	0.7575	-0.400682	0.00267002	2.75746	1.46334	1.16476e-20	2.5267	1.33726	1.31601e-15	4.14	2.05	0.00806523	PAV_r1.0chr2	24282911	24290674	+	7764	GO:0016040;GO:0010181;GO:0005506;GO:0050660;GO:0006537;GO:0055114;GO:0051536	K00264	virNOG06466;COG0067	E	sp|Q03460|GLSN_MEDSA Glutamate synthase [NADH], amyloplastic OS=Medicago sativa PE=1 SV=1	gi|596050530|ref|XP_007220571.1| hypothetical protein PRUPE_ppa000037mg [Prunus persica] gi|462417033|gb|EMJ21770.1| hypothetical protein PRUPE_ppa000037mg [Prunus persica]
B22	AAT	Pav_sc0000800.1_g1110.1.mk	22.5537	19.1794	18.9854	51.4066	53.9389	48.0565	56.3625	54.7021	52.9425	42.4516	41.603	39.0506	3.20268	1.67928	2.53355e-33	1.06179	0.0864999	0.569038	0.761965	-0.392203	0.00327683	2.03	1.02	0.000193603	PAV_r1.0chr1	33221200	33227352	+	6153	GO:0080130;GO:0009058;GO:0006520;GO:0004069;GO:0030170	K14454	COG1448;virNOG03518	E	sp|P46644|AAT3_ARATH Aspartate aminotransferase 3, chloroplastic OS=Arabidopsis thaliana GN=ASP3 PE=1 SV=1	gi|657972631|ref|XP_008378103.1| PREDICTED: aspartate aminotransferase, cytoplasmic-like [Malus domestica]
B23	AAT	Pav_sc0000067.1_g010.1.mk	3.92049	3.9091	3.18946	6.77915	7.07797	7.84768	7.97633	10.1083	8.19534	9.98905	10.1521	10.7513	2.49019	1.31626	6.25512e-14	1.20654	0.270881	0.135239	1.19142	0.252687	0.0972246	2.8	1.49	3.90749e-05	PAV_r1.0chr3	8488851	8492807	+	3957	GO:0080130;GO:0009058;GO:0006520;GO:0005507;GO:0005739;GO:0004069;GO:0030170	K14455	virNOG03514	E	sp|P46643|AAT1_ARATH Aspartate aminotransferase, mitochondrial OS=Arabidopsis thaliana GN=ASP1 PE=1 SV=1	gi|645245556|ref|XP_008228936.1| PREDICTED: aspartate aminotransferase, mitochondrial [Prunus mume]
Expression profiles of DEGs associated with flavonoid metabolism				FC: FoldChange
Fig 6C No.	Note	Gene_ID	10 DAFBa	10 DAFBb	10 DAFBc	25 DAFBa	25 DAFBb	25 DAFBc	33 DAFBa	33 DAFBb	33 DAFBc	40 DAFBa	40 DAFBb	40 DAFBc	VIP 25 DAFB/10 DAFB	FC 25 DAFB/10 DAFB	P value 25 DAFB/10 DAFB	VIP 33 DAFB/25 DAFB	FC 33 DAFB/25 DAFB	P value 33 DAFB/25 DAFB	VIP 40 DAFB/33 DAFB	FC 40 DAFB/33 DAFB	P value 40 DAFB/33 DAFB	VIP 40 DAFB/10 DAFB	FC 40 DAFB/10DAFB	P value 40 DAFB/10 DAFB	Chromosome	Start Site	End Site	Direction	Length	GO	KEGG	eggNOG	eggNOG_Category	Swissprot	NR
C1	C4H	Pav_sc0000206.1_g540.1.mk	78.2506	108.845	62.6801	86.6436	84.8266	85.1265	207.753	374.437	241.568	310.851	238.684	232.052	1.29925	0.377676	0.0841703	3.19722	1.67682	0.000126361	0.962108	-0.0557299	0.857813	3.13	1.65	0.00797029	PAV_r1.0chr6	2021590	2025260	-	3671	GO:0020037;GO:0005506;GO:0016021;GO:0055114;GO:0016710	K00487	virNOG07640	Q	sp|P37115|TCMO_VIGRR Trans-cinnamate 4-monooxygenase OS=Vigna radiata var. radiata GN=CYP73A2 PE=1 SV=1	gi|326366169|gb|ADZ54778.1| trans-cinnamate 4-monooxygenase [Prunus avium]
C2	4CL	Pav_sc0006281.1_g050.1.mk	82.9293	110.054	65.9296	5.20143	5.32702	8.08749	1.36065	1.29557	2.47807	1.48479	1.52428	1.77513	0.0905078	-3.46581	1.51527e-14	0.274947	-1.86277	5.65268e-08	0.947067	-0.0784612	0.814837	0.02	-5.64	0.0222378	PAV_r1.0chr0	92160235	92163602	+	3368	GO:0016207;GO:0008152	K01904	virNOG01869	H	sp|O24146|4CL2_TOBAC 4-coumarate--CoA ligase 2 OS=Nicotiana tabacum GN=4CL2 PE=1 SV=1	gi|645245430|ref|XP_008228875.1| PREDICTED: 4-coumarate--CoA ligase 1-like [Prunus mume]
C3	4CL	Pav_sc0000636.1_g260.1.mk	18.7254	16.2084	9.96781	2.8522	2.33222	1.82592	20.4388	45.5497	23.9191	63.6427	55.8675	51.4639	0.198379	-2.33367	1.99414e-07	12.7322	3.67041	6.5735e-06	1.92583	0.945484	0.00155278	3.81	1.93	0.0010264	PAV_r1.0chr2	25016076	25019274	-	3199	GO:0016207;GO:0008152	K01904	virNOG03431	H	sp|P31687|4CL2_SOYBN 4-coumarate--CoA ligase 2 OS=Glycine max PE=2 SV=2	gi|326366171|gb|ADZ54779.1| 4-coumarate-CoA ligase [Prunus avium]
C4	CHS	Pav_sc0009537.1_g010.1.mk	11.7404	30.7625	10.5538	0.284575	0.138509	0.139423	6.03927	19.022	7.37708	82.0443	105.978	78.6847	0.0134377	-6.21757	1.26953e-05	57.2439	5.83905	5.63518e-05	8.30993	3.05484	2.38225e-23	5.03	2.33	0.00347242	PAV_r1.0chr0	116867531	116868385	-	855	GO:0009058;GO:0016210	K00660	COG3424;virNOG10548	HQ	sp|Q9AU11|PKS1_RUBID Polyketide synthase 1 OS=Rubus idaeus GN=PKS1 PE=1 SV=1	gi|758343660|gb|AJO67983.1| chalcone synthase, partial [Prunus avium]
C5	CHS	Pav_sc0000045.1_g280.1.mk	32.3135	66.0268	25.101	0.656291	0.302619	0.304616	17.9596	51.7717	22.9013	238.421	265.581	235.257	0.0129864	-6.26685	4.58583e-08	72.6996	6.18387	1.43637e-06	8.06833	3.01227	4.84362e-73	5.99	2.58	0.00030568	PAV_r1.0chr1	364230	365990	-	1761	GO:0009058;GO:0016210	K00660	COG3424;virNOG10548	HQ	sp|B0LDU6|PKS5_RUBID Polyketide synthase 5 OS=Rubus idaeus GN=PKS5 PE=1 SV=1	gi|720026057|ref|XP_010264137.1| PREDICTED: chalcone synthase 1-like [Nelumbo nucifera]
C6	CHI	Pav_sc0007510.1_g020.1.mk	26.8997	34.3594	17.3768	12.7267	14.4373	16.5946	26.9556	55.3847	31.3308	140.506	125.279	108.811	0.702291	-0.50986	0.12841	2.59587	1.37622	0.00833551	3.33921	1.73951	2.28409e-12	4.76	2.25	0.00226585	PAV_r1.0chr0	102577349	102578562	+	1214	-	K01859	virNOG04834;euNOG08455	G	sp|A5HBK6|CFI_PYRCO Chalcone--flavonone isomerase OS=Pyrus communis GN=CHI PE=2 SV=1	gi|326366175|gb|ADZ54781.1| chalcone isomerase [Prunus avium]
C7	F3'H	Pav_sc0000370.1_g550.1.mk	0.278689	0.220176	0.49239	31.6709	30.4923	37.2343	88.0015	87.4703	84.4134	84.1246	88.8048	85.9238	126.806	6.98647	1.11501e-191	2.60491	1.38123	1.6048e-17	1.01061	0.0152296	0.906653	261.14	8.03	0.000239666	PAV_r1.0chr5	6908589	6910693	+	2105	GO:0016705;GO:0020037;GO:0005506;GO:0004497;GO:0055114	-	virNOG01581	Q	sp|Q9SD85|F3PH_ARATH Flavonoid 3&apos;-monooxygenase OS=Arabidopsis thaliana GN=CYP75B1 PE=1 SV=1	gi|645266497|ref|XP_008238638.1| PREDICTED: cytochrome P450 76M5-like [Prunus mume]
C8	F3'H	Pav_sc0000358.1_g010.1.mk	90.0926	66.7899	45.8242	64.1857	54.0581	36.6984	340.264	700.013	344.933	546.139	383.672	385.749	0.972734	-0.039883	0.911133	8.86605	3.14829	3.38587e-05	0.962206	-0.0555821	0.899259	6.49	2.7	0.0162332	PAV_r1.0chr5	14783107	14783577	-	471	GO:0020037;GO:0005506;GO:0016711;GO:0016021;GO:0055114	K05280	virNOG11761	Q	sp|Q9SD85|F3PH_ARATH Flavonoid 3&apos;-monooxygenase OS=Arabidopsis thaliana GN=CYP75B1 PE=1 SV=1	gi|758343624|gb|AJO67965.1| flavonoid-3&apos;-hydroxylase, partial [Prunus avium]
C9	F3'5'H	Pav_sc0000370.1_g560.1.mk	0.0755006	0.0671048	0.164782	0.986398	1.4403	1.64542	55.5732	35.2135	42.3839	39.2772	39.7918	33.8356	16.7255	4.06398	7.92422e-20	32.6234	5.02783	9.8799e-30	0.861752	-0.214656	0.311305	367.3	8.52	0.00256168	PAV_r1.0chr5	6912466	6917645	+	5180	GO:0016705;GO:0020037;GO:0005506;GO:0016021;GO:0004497;GO:0055114	K00512	virNOG01581	Q	sp|P37120|C75A2_SOLME Flavonoid 3&apos;,5&apos;-hydroxylase OS=Solanum melongena GN=CYP75A2 PE=2 SV=1	gi|595861041|ref|XP_007211263.1| hypothetical protein PRUPE_ppa024099mg [Prunus persica] gi|462406998|gb|EMJ12462.1| hypothetical protein PRUPE_ppa024099mg [Prunus persica]
C10	DFR	Pav_sc0002208.1_g840.1.mk	105.51	126.568	65.2874	28.9492	29.9921	29.0418	144.046	363.941	187.451	619.212	639.942	531.847	0.374342	-1.41757	0.000354564	7.88116	2.97841	0.000366902	2.60705	1.38242	4.68103e-07	6.02	2.59	0.000813572	PAV_r1.0chr1	28699946	28701710	+	1765	GO:0003824;GO:0050662	K13082	virNOG01099	Q	sp|Q84KP0|DFRA_PYRCO Bifunctional dihydroflavonol 4-reductase/flavanone 4-reductase OS=Pyrus communis GN=DFR PE=1 SV=1	gi|758343632|gb|AJO67969.1| dihydroflavonol 4-reductase, partial [Prunus avium]
C11	ANS	Pav_sc0000107.1_g100.1.mk	117.683	165.325	75.1087	477.061	398.267	365.736	1113.38	2404.41	1435.01	2428.87	2104.45	1969.73	4.38991	2.13419	2.29893e-16	3.96732	1.98816	0.000704021	1.33033	0.411783	0.197895	18.16	4.18	0.00338994	PAV_r1.0chr5	7504563	7505847	-	1285	GO:0046872;GO:0055114;GO:0050589	K05277	virNOG14479	H	sp|P51091|LDOX_MALDO Leucoanthocyanidin dioxygenase OS=Malus domestica GN=ANS PE=2 SV=1	gi|326366183|gb|ADZ54785.1| leucocyanidin oxygenase [Prunus avium] gi|758343634|gb|AJO67970.1| anthocyanidin synthase [Prunus avium]
C12	UFGT	Pav_sc0000138.1_g030.1.mk	0.414118	0.736135	0.309883	11.9414	7.44859	3.40806	172.557	395.713	220.196	1157.99	1249.73	1041.71	19.9013	4.31479	8.40814e-05	34.1054	5.09193	1.30067e-08	4.4296	2.14718	5.19355e-26	2362.41	11.21	0.00273111	PAV_r1.0chr2	24901521	24903094	+	1574	GO:0008152;GO:0047213	-	virNOG03830	CG	sp|Q5UL10|UFOG2_FRAAN Anthocyanidin 3-O-glucosyltransferase 2 OS=Fragaria ananassa GN=FGT PE=1 SV=1	gi|592961104|gb|AHL45018.1| UDP glucose:flavonoid 3-O-glucosyl transferase [Prunus avium]
C13	ANR	Pav_sc0000754.1_g490.1.mk	10.6173	13.6772	13.451	9.03011	5.49394	5.77598	5.98868	5.31631	5.91134	3.38988	4.631	5.90403	0.682124	-0.551894	0.0259303	0.839745	-0.251977	0.410519	0.819133	-0.287831	0.306067	0.37	-1.43	0.00386233	PAV_r1.0chr5	9457159	9458128	+	970	GO:0003824;GO:0050662	-	virNOG10149	V	sp|Q7PCC4|ANRCH_VITVI Anthocyanidin reductase ((2S)-flavan-3-ol-forming) OS=Vitis vinifera GN=ANR PE=1 SV=1	gi|595859751|ref|XP_007211006.1| hypothetical protein PRUPE_ppa020609mg, partial [Prunus persica] gi|462406741|gb|EMJ12205.1| hypothetical protein PRUPE_ppa020609mg, partial [Prunus persica]
